# Supplementary material for: Systems analysis of intracellular pH vulnerabilities for cancer therapy
Source: Nat Commun. 2018 Jul 31;9:2997. doi: 10.1038/s41467-018-05261-x (PMC6068141; doi:10.1038/s41467-018-05261-x)
Supplement: Supplementary file 4 — Supplementary Data 1 [file 41467_2018_5261_MOESM4_ESM.xlsx]

## Sheet: Sheet1
Supplementary Data 1. The list of human metabolic enzymes in RECON-1 (n=1905) and their respective inferred pHi profiles
index	Gene Entrez	Gene Sym	Compartements	Prediction	6.5	6.55	6.6	6.65	6.7	6.75	6.8	6.85	6.9	6.95	7	7.05	7.1	7.15	7.2	7.25	7.3	7.35	7.4	7.45	7.5	7.55	7.6	7.65	7.7	7.75	7.8	7.85	7.9	7.95	8	8.05	8.1	8.15	8.2	8.25	8.3	8.35	8.4	8.45
1	100.1	ADA	ce	Y	0.82	0.84	0.86	0.88	0.89	0.91	0.93	0.95	0.96	0.98	1	1	1	1	1	1	1	1	1	0.97	0.94	0.91	0.88	0.84	0.81	0.78	0.75	0.72	0.69	0.66	0.63	0.59	0.56	0.53	0.5	0.47	0.44	0.41	0.39	0.36
2	10005.1	ACOT8	x	Y	0.67	0.69	0.7	0.72	0.74	0.75	0.77	0.78	0.8	0.82	0.83	0.85	0.87	0.88	0.9	0.92	0.93	0.95	0.97	0.98	1	1	1	1	1	1	1	1	1	1	1	1	1	1	1	1	1	1	1	1
3	10005.2	ACOT8	x	Y	0.67	0.69	0.7	0.72	0.74	0.75	0.77	0.78	0.8	0.82	0.83	0.85	0.87	0.88	0.9	0.92	0.93	0.95	0.97	0.98	1	1	1	1	1	1	1	1	1	1	1	1	1	1	1	1	1	1	1	1
4	10005.3	ACOT8	x	Y	0.67	0.69	0.7	0.72	0.74	0.75	0.77	0.78	0.8	0.82	0.83	0.85	0.87	0.88	0.9	0.92	0.93	0.95	0.97	0.98	1	1	1	1	1	1	1	1	1	1	1	1	1	1	1	1	1	1	1	1
5	10007.1	GNPDA1	c	Y	0.02	0.07	0.12	0.16	0.21	0.26	0.31	0.36	0.4	0.45	0.5	0.52	0.53	0.55	0.57	0.58	0.6	0.62	0.63	0.65	0.67	0.68	0.7	0.72	0.73	0.75	0.77	0.78	0.8	0.82	0.83	0.85	0.87	0.88	0.9	0.92	0.93	0.95	0.97	0.98
6	10020.1	GNE	c	Y	0.69	0.71	0.72	0.74	0.75	0.77	0.79	0.8	0.82	0.83	0.85	0.86	0.88	0.9	0.91	0.93	0.94	0.96	0.97	0.99	1	1	0.98	0.97	0.95	0.93	0.92	0.9	0.89	0.87	0.86	0.84	0.82	0.81	0.79	0.78	0.76	0.75	0.73	0.71
7	10026.1	PIGK	r	Y	0.7	0.72	0.74	0.75	0.77	0.79	0.8	0.82	0.84	0.85	0.87	0.88	0.9	0.92	0.93	0.95	0.97	0.98	1	0.98	0.96	0.95	0.93	0.91	0.89	0.87	0.86	0.84	0.82	0.8	0.78	0.77	0.75	0.73	0.71	0.69	0.68	0.66	0.64	0.62
8	10050.1	SLC17A4	ce	N	1	1	1	1	1	1	1	1	1	1	1	1	1	1	1	1	1	1	1	1	1	1	1	1	1	1	1	1	1	1	1	1	1	1	1	1	1	1	1	1
9	10057.1	ABCC5	ce	N	1	1	1	1	1	1	1	1	1	1	1	1	1	1	1	1	1	1	1	1	1	1	1	1	1	1	1	1	1	1	1	1	1	1	1	1	1	1	1	1
10	10057.2	ABCC5	ce	N	1	1	1	1	1	1	1	1	1	1	1	1	1	1	1	1	1	1	1	1	1	1	1	1	1	1	1	1	1	1	1	1	1	1	1	1	1	1	1	1
11	10087.1	COL4A3BP	cgr	N	1	1	1	1	1	1	1	1	1	1	1	1	1	1	1	1	1	1	1	1	1	1	1	1	1	1	1	1	1	1	1	1	1	1	1	1	1	1	1	1
12	10090.1	UST	g	Y	0.88	0.9	0.92	0.94	0.96	0.98	1	1	1	0.98	0.97	0.95	0.94	0.92	0.9	0.89	0.87	0.86	0.84	0.82	0.81	0.79	0.78	0.76	0.75	0.73	0.71	0.7	0.68	0.67	0.65	0.63	0.62	0.6	0.59	0.57	0.55	0.54	0.52	0.51
13	10157.1	AASS	m	Y	0.17	0.19	0.21	0.24	0.26	0.28	0.3	0.32	0.34	0.36	0.38	0.4	0.42	0.45	0.47	0.49	0.51	0.55	0.58	0.61	0.65	0.68	0.71	0.75	0.78	0.81	0.85	0.88	0.91	0.95	0.98	1	1	1	0.97	0.95	0.92	0.89	0.87	0.84
14	10164.1	CHST4	g	Y	0.88	0.9	0.92	0.94	0.96	0.98	1	1	1	0.98	0.97	0.95	0.94	0.92	0.9	0.89	0.87	0.86	0.84	0.82	0.81	0.79	0.78	0.76	0.75	0.73	0.71	0.7	0.68	0.67	0.65	0.63	0.62	0.6	0.59	0.57	0.55	0.54	0.52	0.51
15	10165.1	SLC25A13	cm	N	1	1	1	1	1	1	1	1	1	1	1	1	1	1	1	1	1	1	1	1	1	1	1	1	1	1	1	1	1	1	1	1	1	1	1	1	1	1	1	1
16	10166.1	SLC25A15	cm	N	1	1	1	1	1	1	1	1	1	1	1	1	1	1	1	1	1	1	1	1	1	1	1	1	1	1	1	1	1	1	1	1	1	1	1	1	1	1	1	1
17	10195.1	ALG3	r	Y	1	0.98	0.97	0.95	0.94	0.92	0.91	0.89	0.88	0.86	0.84	0.83	0.81	0.8	0.78	0.77	0.75	0.73	0.72	0.7	0.69	0.67	0.66	0.64	0.63	0.61	0.59	0.58	0.56	0.55	0.53	0.52	0.5	0.44	0.38	0.32	0.26	0.2	0.13	0.07
18	10195.2	ALG3	r	Y	1	0.98	0.97	0.95	0.94	0.92	0.91	0.89	0.88	0.86	0.84	0.83	0.81	0.8	0.78	0.77	0.75	0.73	0.72	0.7	0.69	0.67	0.66	0.64	0.63	0.61	0.59	0.58	0.56	0.55	0.53	0.52	0.5	0.44	0.38	0.32	0.26	0.2	0.13	0.07
19	10195.3	ALG3	r	Y	1	0.98	0.97	0.95	0.94	0.92	0.91	0.89	0.88	0.86	0.84	0.83	0.81	0.8	0.78	0.77	0.75	0.73	0.72	0.7	0.69	0.67	0.66	0.64	0.63	0.61	0.59	0.58	0.56	0.55	0.53	0.52	0.5	0.44	0.38	0.32	0.26	0.2	0.13	0.07
20	10195.4	ALG3	r	Y	1	0.98	0.97	0.95	0.94	0.92	0.91	0.89	0.88	0.86	0.84	0.83	0.81	0.8	0.78	0.77	0.75	0.73	0.72	0.7	0.69	0.67	0.66	0.64	0.63	0.61	0.59	0.58	0.56	0.55	0.53	0.52	0.5	0.44	0.38	0.32	0.26	0.2	0.13	0.07
21	10201.1	NME6	c	Y	0.67	0.69	0.7	0.72	0.73	0.75	0.76	0.78	0.79	0.81	0.82	0.84	0.85	0.87	0.88	0.9	0.91	0.93	0.94	0.96	0.97	0.99	1	1	1	1	1	1	1	1	1	0.98	0.96	0.94	0.92	0.91	0.89	0.87	0.85	0.83
22	10229.1	COQ7	m	N	1	1	1	1	1	1	1	1	1	1	1	1	1	1	1	1	1	1	1	1	1	1	1	1	1	1	1	1	1	1	1	1	1	1	1	1	1	1	1	1
23	10246.1	SLC17A2	ce	N	1	1	1	1	1	1	1	1	1	1	1	1	1	1	1	1	1	1	1	1	1	1	1	1	1	1	1	1	1	1	1	1	1	1	1	1	1	1	1	1
24	10257.1	ABCC4	ce	N	1	1	1	1	1	1	1	1	1	1	1	1	1	1	1	1	1	1	1	1	1	1	1	1	1	1	1	1	1	1	1	1	1	1	1	1	1	1	1	1
25	10312.1	TCIRG1	cl	N	1	1	1	1	1	1	1	1	1	1	1	1	1	1	1	1	1	1	1	1	1	1	1	1	1	1	1	1	1	1	1	1	1	1	1	1	1	1	1	1
26	10312.2	TCIRG1	cl	N	1	1	1	1	1	1	1	1	1	1	1	1	1	1	1	1	1	1	1	1	1	1	1	1	1	1	1	1	1	1	1	1	1	1	1	1	1	1	1	1
27	10317.1	B3GALT5	g	Y	0.81	0.83	0.85	0.87	0.88	0.9	0.92	0.94	0.96	0.98	1	1	1	0.98	0.96	0.94	0.92	0.91	0.89	0.87	0.85	0.83	0.81	0.79	0.77	0.76	0.74	0.72	0.7	0.68	0.66	0.64	0.62	0.61	0.59	0.57	0.55	0.53	0.51	0.48
28	10317.2	B3GALT5	g	Y	0.81	0.83	0.85	0.87	0.88	0.9	0.92	0.94	0.96	0.98	1	1	1	0.98	0.96	0.94	0.92	0.91	0.89	0.87	0.85	0.83	0.81	0.79	0.77	0.76	0.74	0.72	0.7	0.68	0.66	0.64	0.62	0.61	0.59	0.57	0.55	0.53	0.51	0.48
29	10317.3	B3GALT5	g	Y	0.81	0.83	0.85	0.87	0.88	0.9	0.92	0.94	0.96	0.98	1	1	1	0.98	0.96	0.94	0.92	0.91	0.89	0.87	0.85	0.83	0.81	0.79	0.77	0.76	0.74	0.72	0.7	0.68	0.66	0.64	0.62	0.61	0.59	0.57	0.55	0.53	0.51	0.48
30	10317.4	B3GALT5	g	Y	0.81	0.83	0.85	0.87	0.88	0.9	0.92	0.94	0.96	0.98	1	1	1	0.98	0.96	0.94	0.92	0.91	0.89	0.87	0.85	0.83	0.81	0.79	0.77	0.76	0.74	0.72	0.7	0.68	0.66	0.64	0.62	0.61	0.59	0.57	0.55	0.53	0.51	0.48
31	10317.5	B3GALT5	g	Y	0.81	0.83	0.85	0.87	0.88	0.9	0.92	0.94	0.96	0.98	1	1	1	0.98	0.96	0.94	0.92	0.91	0.89	0.87	0.85	0.83	0.81	0.79	0.77	0.76	0.74	0.72	0.7	0.68	0.66	0.64	0.62	0.61	0.59	0.57	0.55	0.53	0.51	0.48
32	10327.1	AKR1A1	c	Y	0.92	0.94	0.96	0.98	1	1	1	0.99	0.98	0.96	0.95	0.94	0.93	0.92	0.9	0.89	0.88	0.87	0.86	0.85	0.83	0.82	0.81	0.8	0.79	0.77	0.76	0.75	0.74	0.73	0.71	0.7	0.69	0.68	0.67	0.65	0.64	0.63	0.62	0.61
33	10327.2	AKR1A1	c	Y	0.92	0.94	0.96	0.98	1	1	1	0.99	0.98	0.96	0.95	0.94	0.93	0.92	0.9	0.89	0.88	0.87	0.86	0.85	0.83	0.82	0.81	0.8	0.79	0.77	0.76	0.75	0.74	0.73	0.71	0.7	0.69	0.68	0.67	0.65	0.64	0.63	0.62	0.61
34	10331.1	B3GNT3	g	Y	0.81	0.83	0.85	0.87	0.88	0.9	0.92	0.94	0.96	0.98	1	1	1	0.98	0.96	0.94	0.92	0.91	0.89	0.87	0.85	0.83	0.81	0.79	0.77	0.76	0.74	0.72	0.7	0.68	0.66	0.64	0.62	0.61	0.59	0.57	0.55	0.53	0.51	0.48
35	1036.1	CDO1	c	Y	0.63	0.66	0.69	0.72	0.74	0.77	0.8	0.83	0.86	0.89	0.92	0.95	0.98	1	1	1	1	1	1	1	1	0.99	0.97	0.96	0.94	0.93	0.91	0.9	0.88	0.87	0.85	0.84	0.82	0.81	0.79	0.78	0.76	0.75	0.74	0.72
36	10380.1	BPNT1	c	Y	0.53	0.54	0.56	0.57	0.59	0.6	0.62	0.64	0.65	0.67	0.68	0.7	0.72	0.73	0.75	0.76	0.78	0.79	0.81	0.83	0.84	0.86	0.87	0.89	0.91	0.92	0.94	0.95	0.97	0.98	1	0.98	0.95	0.93	0.9	0.88	0.85	0.83	0.8	0.78
37	10390.1	CEPT1	c	Y	0.55	0.57	0.58	0.6	0.61	0.63	0.64	0.66	0.67	0.69	0.7	0.72	0.73	0.75	0.76	0.78	0.79	0.81	0.82	0.84	0.85	0.87	0.88	0.9	0.91	0.93	0.94	0.96	0.97	0.99	1	0.98	0.96	0.93	0.91	0.89	0.87	0.85	0.83	0.8
38	10396.1	ATP8A1	cem	Y	0.69	0.7	0.72	0.74	0.76	0.77	0.79	0.81	0.83	0.84	0.86	0.88	0.9	0.91	0.93	0.95	0.97	0.98	1	0.98	0.96	0.93	0.91	0.89	0.87	0.85	0.82	0.8	0.78	0.76	0.73	0.71	0.69	0.67	0.65	0.62	0.6	0.58	0.56	0.54
39	1040.1	CDS1	c	Y	0.79	0.82	0.84	0.86	0.88	0.9	0.92	0.94	0.97	0.99	0.99	0.96	0.94	0.91	0.88	0.86	0.83	0.8	0.78	0.75	0.72	0.7	0.67	0.64	0.62	0.59	0.56	0.54	0.51	0.48	0.45	0.42	0.39	0.36	0.33	0.3	0.27	0.24	0.21	0.18
40	10400.1	PEMT	mr	Y	0	0.03	0.09	0.16	0.22	0.29	0.36	0.42	0.49	0.51	0.52	0.53	0.55	0.56	0.57	0.58	0.59	0.61	0.62	0.63	0.64	0.65	0.67	0.68	0.69	0.7	0.71	0.72	0.74	0.75	0.76	0.77	0.78	0.8	0.81	0.82	0.83	0.84	0.86	0.87
41	10400.2	PEMT	mr	Y	0	0.03	0.09	0.16	0.22	0.29	0.36	0.42	0.49	0.51	0.52	0.53	0.55	0.56	0.57	0.58	0.59	0.61	0.62	0.63	0.64	0.65	0.67	0.68	0.69	0.7	0.71	0.72	0.74	0.75	0.76	0.77	0.78	0.8	0.81	0.82	0.83	0.84	0.86	0.87
42	10400.3	PEMT	mr	Y	0	0.03	0.09	0.16	0.22	0.29	0.36	0.42	0.49	0.51	0.52	0.53	0.55	0.56	0.57	0.58	0.59	0.61	0.62	0.63	0.64	0.65	0.67	0.68	0.69	0.7	0.71	0.72	0.74	0.75	0.76	0.77	0.78	0.8	0.81	0.82	0.83	0.84	0.86	0.87
43	10402.1	ST3GAL6	g	Y	0.9	0.88	0.86	0.85	0.83	0.81	0.8	0.78	0.76	0.75	0.73	0.71	0.7	0.68	0.66	0.65	0.63	0.61	0.59	0.58	0.56	0.54	0.53	0.51	0.48	0.43	0.38	0.33	0.28	0.23	0.18	0.13	0.08	0.03	0	0	0	0	0	0
44	10423.1	CDIPT	c	Y	0.27	0.33	0.39	0.44	0.5	0.51	0.53	0.54	0.56	0.57	0.58	0.6	0.61	0.63	0.64	0.65	0.67	0.68	0.69	0.71	0.72	0.74	0.75	0.76	0.78	0.79	0.81	0.82	0.83	0.85	0.86	0.88	0.89	0.9	0.92	0.93	0.94	0.96	0.97	0.99
45	10423.2	CDIPT	c	Y	0.27	0.33	0.39	0.44	0.5	0.51	0.53	0.54	0.56	0.57	0.58	0.6	0.61	0.63	0.64	0.65	0.67	0.68	0.69	0.71	0.72	0.74	0.75	0.76	0.78	0.79	0.81	0.82	0.83	0.85	0.86	0.88	0.89	0.9	0.92	0.93	0.94	0.96	0.97	0.99
46	10476.1	ATP5H	cm	N	1	1	1	1	1	1	1	1	1	1	1	1	1	1	1	1	1	1	1	1	1	1	1	1	1	1	1	1	1	1	1	1	1	1	1	1	1	1	1	1
47	10476.2	ATP5H	cm	N	1	1	1	1	1	1	1	1	1	1	1	1	1	1	1	1	1	1	1	1	1	1	1	1	1	1	1	1	1	1	1	1	1	1	1	1	1	1	1	1
48	10554.1	AGPAT1	c	Y	0.7	0.71	0.73	0.75	0.77	0.78	0.8	0.82	0.83	0.85	0.87	0.88	0.9	0.92	0.93	0.95	0.97	0.98	1	0.98	0.96	0.93	0.91	0.89	0.87	0.85	0.83	0.8	0.78	0.76	0.74	0.72	0.7	0.67	0.65	0.63	0.61	0.59	0.57	0.54
49	10555.1	AGPAT2	c	Y	0.7	0.71	0.73	0.75	0.77	0.78	0.8	0.82	0.83	0.85	0.87	0.88	0.9	0.92	0.93	0.95	0.97	0.98	1	0.98	0.96	0.93	0.91	0.89	0.87	0.85	0.83	0.8	0.78	0.76	0.74	0.72	0.7	0.67	0.65	0.63	0.61	0.59	0.57	0.54
50	10558.1	SPTLC1	c	Y	0.27	0.31	0.35	0.38	0.42	0.45	0.49	0.51	0.53	0.55	0.57	0.59	0.61	0.63	0.65	0.67	0.7	0.72	0.74	0.76	0.78	0.8	0.82	0.84	0.86	0.88	0.9	0.92	0.94	0.96	0.98	1	0.97	0.94	0.92	0.89	0.86	0.83	0.8	0.78
51	10559.1	SLC35A1	cg	N	1	1	1	1	1	1	1	1	1	1	1	1	1	1	1	1	1	1	1	1	1	1	1	1	1	1	1	1	1	1	1	1	1	1	1	1	1	1	1	1
52	10560.1	SLC19A2	ce	N	1	1	1	1	1	1	1	1	1	1	1	1	1	1	1	1	1	1	1	1	1	1	1	1	1	1	1	1	1	1	1	1	1	1	1	1	1	1	1	1
53	10568.1	SLC34A2	ce	N	1	1	1	1	1	1	1	1	1	1	1	1	1	1	1	1	1	1	1	1	1	1	1	1	1	1	1	1	1	1	1	1	1	1	1	1	1	1	1	1
54	10587.1	TXNRD2	m	Y	0.84	0.85	0.87	0.89	0.9	0.92	0.94	0.95	0.97	0.98	1	0.98	0.97	0.95	0.93	0.92	0.9	0.88	0.87	0.85	0.83	0.82	0.8	0.78	0.77	0.75	0.73	0.71	0.7	0.68	0.66	0.65	0.63	0.61	0.6	0.58	0.56	0.55	0.53	0.51
55	10587.2	TXNRD2	m	Y	0.84	0.85	0.87	0.89	0.9	0.92	0.94	0.95	0.97	0.98	1	0.98	0.97	0.95	0.93	0.92	0.9	0.88	0.87	0.85	0.83	0.82	0.8	0.78	0.77	0.75	0.73	0.71	0.7	0.68	0.66	0.65	0.63	0.61	0.6	0.58	0.56	0.55	0.53	0.51
56	10587.3	TXNRD2	m	Y	0.84	0.85	0.87	0.89	0.9	0.92	0.94	0.95	0.97	0.98	1	0.98	0.97	0.95	0.93	0.92	0.9	0.88	0.87	0.85	0.83	0.82	0.8	0.78	0.77	0.75	0.73	0.71	0.7	0.68	0.66	0.65	0.63	0.61	0.6	0.58	0.56	0.55	0.53	0.51
57	10588.1	MTHFS	c	Y	1	0.98	0.97	0.95	0.94	0.92	0.9	0.89	0.87	0.85	0.84	0.82	0.81	0.79	0.77	0.76	0.74	0.72	0.71	0.69	0.68	0.66	0.64	0.63	0.61	0.59	0.58	0.56	0.55	0.53	0.51	0.44	0.12	0	0	0	0	0	0	0
58	10599.1	SLCO1B1	ce	N	1	1	1	1	1	1	1	1	1	1	1	1	1	1	1	1	1	1	1	1	1	1	1	1	1	1	1	1	1	1	1	1	1	1	1	1	1	1	1	1
59	10606.1	PAICS	c	N	1	1	1	1	1	1	1	1	1	1	1	1	1	1	1	1	1	1	1	1	1	1	1	1	1	1	1	1	1	1	1	1	1	1	1	1	1	1	1	1
60	10610.1	ST6GALNAC2	g	Y	0.9	0.88	0.86	0.85	0.83	0.81	0.8	0.78	0.76	0.75	0.73	0.71	0.7	0.68	0.66	0.65	0.63	0.61	0.59	0.58	0.56	0.54	0.53	0.51	0.48	0.43	0.38	0.33	0.28	0.23	0.18	0.13	0.08	0.03	0	0	0	0	0	0
61	10632.1	ATP5L	cm	N	1	1	1	1	1	1	1	1	1	1	1	1	1	1	1	1	1	1	1	1	1	1	1	1	1	1	1	1	1	1	1	1	1	1	1	1	1	1	1	1
62	10654.1	PMVK	x	Y	0.81	0.83	0.85	0.87	0.89	0.9	0.92	0.94	0.96	0.98	1	0.98	0.96	0.94	0.93	0.91	0.89	0.87	0.85	0.83	0.81	0.8	0.78	0.76	0.74	0.72	0.7	0.69	0.67	0.65	0.63	0.61	0.59	0.57	0.56	0.54	0.52	0.5	0.45	0.4
63	10678.1	B3GNT2	g	Y	0.81	0.83	0.85	0.87	0.88	0.9	0.92	0.94	0.96	0.98	1	1	1	0.98	0.96	0.94	0.92	0.91	0.89	0.87	0.85	0.83	0.81	0.79	0.77	0.76	0.74	0.72	0.7	0.68	0.66	0.64	0.62	0.61	0.59	0.57	0.55	0.53	0.51	0.48
64	10678.2	B3GNT2	g	Y	0.81	0.83	0.85	0.87	0.88	0.9	0.92	0.94	0.96	0.98	1	1	1	0.98	0.96	0.94	0.92	0.91	0.89	0.87	0.85	0.83	0.81	0.79	0.77	0.76	0.74	0.72	0.7	0.68	0.66	0.64	0.62	0.61	0.59	0.57	0.55	0.53	0.51	0.48
65	10682.1	EBP	r	Y	0.67	0.69	0.7	0.72	0.74	0.75	0.77	0.79	0.8	0.82	0.84	0.85	0.87	0.88	0.9	0.92	0.93	0.95	0.97	0.98	1	0.98	0.96	0.94	0.92	0.9	0.88	0.87	0.85	0.83	0.81	0.79	0.77	0.75	0.73	0.71	0.69	0.67	0.65	0.63
66	10690.1	FUT9	g	Y	0.81	0.83	0.85	0.87	0.88	0.9	0.92	0.94	0.96	0.98	1	1	1	0.98	0.96	0.94	0.92	0.91	0.89	0.87	0.85	0.83	0.81	0.79	0.77	0.76	0.74	0.72	0.7	0.68	0.66	0.64	0.62	0.61	0.59	0.57	0.55	0.53	0.51	0.48
67	107.1	ADCY1	c	Y	0.71	0.73	0.74	0.76	0.78	0.79	0.81	0.82	0.84	0.86	0.87	0.89	0.9	0.92	0.94	0.95	0.97	0.98	1	0.98	0.96	0.94	0.92	0.9	0.88	0.86	0.84	0.82	0.8	0.78	0.76	0.74	0.72	0.7	0.68	0.66	0.64	0.62	0.6	0.58
68	10723.1	SLC12A7	ce	N	1	1	1	1	1	1	1	1	1	1	1	1	1	1	1	1	1	1	1	1	1	1	1	1	1	1	1	1	1	1	1	1	1	1	1	1	1	1	1	1
69	10768.1	AHCYL1	c	Y	0.69	0.71	0.73	0.75	0.77	0.79	0.81	0.83	0.85	0.87	0.88	0.9	0.92	0.94	0.96	0.98	1	0.96	0.93	0.89	0.86	0.82	0.79	0.75	0.71	0.68	0.64	0.61	0.57	0.54	0.5	0.48	0.45	0.43	0.41	0.39	0.36	0.34	0.32	0.3
70	10768.2	AHCYL1	c	Y	0.69	0.71	0.73	0.75	0.77	0.79	0.81	0.83	0.85	0.87	0.88	0.9	0.92	0.94	0.96	0.98	1	0.96	0.93	0.89	0.86	0.82	0.79	0.75	0.71	0.68	0.64	0.61	0.57	0.54	0.5	0.48	0.45	0.43	0.41	0.39	0.36	0.34	0.32	0.3
71	10786.1	SLC17A3	ce	N	1	1	1	1	1	1	1	1	1	1	1	1	1	1	1	1	1	1	1	1	1	1	1	1	1	1	1	1	1	1	1	1	1	1	1	1	1	1	1	1
72	10797.1	MTHFD2	m	Y	0.71	0.73	0.75	0.77	0.79	0.8	0.82	0.84	0.86	0.88	0.89	0.91	0.93	0.95	0.96	0.98	1	0.99	0.97	0.96	0.94	0.93	0.91	0.9	0.88	0.87	0.85	0.84	0.83	0.81	0.8	0.78	0.77	0.75	0.74	0.72	0.71	0.69	0.68	0.67
73	108.1	ADCY2	c	Y	0.71	0.73	0.74	0.76	0.78	0.79	0.81	0.82	0.84	0.86	0.87	0.89	0.9	0.92	0.94	0.95	0.97	0.98	1	0.98	0.96	0.94	0.92	0.9	0.88	0.86	0.84	0.82	0.8	0.78	0.76	0.74	0.72	0.7	0.68	0.66	0.64	0.62	0.6	0.58
74	10840.1	ALDH1L1	c	Y	0.5	0.52	0.54	0.56	0.58	0.6	0.62	0.64	0.66	0.68	0.7	0.73	0.75	0.77	0.79	0.81	0.83	0.85	0.87	0.89	0.91	0.93	0.95	0.97	0.99	1	1	1	1	1	1	1	0.98	0.94	0.9	0.86	0.82	0.78	0.74	0.7
75	10841.1	FTCD	c	Y	0.71	0.73	0.75	0.78	0.8	0.83	0.85	0.87	0.9	0.92	0.95	0.97	1	1	1	1	1	1	1	1	1	1	1	1	1	1	0.97	0.95	0.93	0.91	0.89	0.87	0.84	0.82	0.8	0.78	0.76	0.74	0.72	0.69
76	10841.2	FTCD	c	Y	0.71	0.73	0.75	0.78	0.8	0.83	0.85	0.87	0.9	0.92	0.95	0.97	1	1	1	1	1	1	1	1	1	1	1	1	1	1	0.97	0.95	0.93	0.91	0.89	0.87	0.84	0.82	0.8	0.78	0.76	0.74	0.72	0.69
77	10846.1	PDE10A	cg	Y	0.57	0.59	0.62	0.64	0.66	0.68	0.7	0.72	0.74	0.76	0.79	0.81	0.83	0.85	0.87	0.89	0.91	0.94	0.96	0.98	1	0.98	0.95	0.92	0.9	0.88	0.85	0.83	0.8	0.77	0.75	0.72	0.7	0.67	0.65	0.63	0.6	0.58	0.55	0.53
78	10858.1	CYP46A1	r	Y	0.7	0.72	0.74	0.76	0.78	0.8	0.83	0.85	0.87	0.89	0.91	0.93	0.96	0.98	1	0.98	0.96	0.94	0.92	0.9	0.88	0.86	0.83	0.81	0.79	0.77	0.75	0.73	0.71	0.69	0.67	0.65	0.63	0.61	0.59	0.57	0.55	0.52	0.5	0.45
79	10861.1	SLC26A1	ce	N	1	1	1	1	1	1	1	1	1	1	1	1	1	1	1	1	1	1	1	1	1	1	1	1	1	1	1	1	1	1	1	1	1	1	1	1	1	1	1	1
80	10861.2	SLC26A1	ce	N	1	1	1	1	1	1	1	1	1	1	1	1	1	1	1	1	1	1	1	1	1	1	1	1	1	1	1	1	1	1	1	1	1	1	1	1	1	1	1	1
81	10861.3	SLC26A1	ce	N	1	1	1	1	1	1	1	1	1	1	1	1	1	1	1	1	1	1	1	1	1	1	1	1	1	1	1	1	1	1	1	1	1	1	1	1	1	1	1	1
82	10870.1	HCST	c	N	1	1	1	1	1	1	1	1	1	1	1	1	1	1	1	1	1	1	1	1	1	1	1	1	1	1	1	1	1	1	1	1	1	1	1	1	1	1	1	1
83	10873.1	ME3	m	Y	0.36	0.39	0.41	0.43	0.45	0.48	0.5	0.54	0.58	0.63	0.67	0.71	0.75	0.79	0.83	0.88	0.92	0.96	1	0.96	0.92	0.88	0.83	0.79	0.75	0.71	0.67	0.63	0.58	0.54	0.5	0.47	0.44	0.41	0.38	0.35	0.32	0.29	0.26	0.23
84	109.1	ADCY3	c	Y	0.71	0.73	0.74	0.76	0.78	0.79	0.81	0.82	0.84	0.86	0.87	0.89	0.9	0.92	0.94	0.95	0.97	0.98	1	0.98	0.96	0.94	0.92	0.9	0.88	0.86	0.84	0.82	0.8	0.78	0.76	0.74	0.72	0.7	0.68	0.66	0.64	0.62	0.6	0.58
85	10905.1	MAN1A2	g	Y	0.92	0.94	0.96	0.98	1	1	1	0.98	0.97	0.95	0.93	0.92	0.9	0.88	0.87	0.85	0.83	0.82	0.8	0.78	0.77	0.75	0.73	0.72	0.7	0.68	0.67	0.65	0.63	0.62	0.6	0.58	0.57	0.55	0.53	0.52	0.5	0.42	0.35	0.27
86	10919.1	EHMT2	n	Y	0	0	0	0	0	0	0.04	0.1	0.16	0.22	0.28	0.34	0.4	0.46	0.51	0.52	0.53	0.54	0.56	0.57	0.58	0.6	0.61	0.62	0.64	0.65	0.66	0.67	0.69	0.7	0.71	0.73	0.74	0.75	0.77	0.78	0.79	0.8	0.82	0.83
87	10919.2	EHMT2	n	Y	0	0	0	0	0	0	0.04	0.1	0.16	0.22	0.28	0.34	0.4	0.46	0.51	0.52	0.53	0.54	0.56	0.57	0.58	0.6	0.61	0.62	0.64	0.65	0.66	0.67	0.69	0.7	0.71	0.73	0.74	0.75	0.77	0.78	0.79	0.8	0.82	0.83
88	10935.1	PRDX3	m	Y	0.85	0.87	0.88	0.9	0.91	0.92	0.94	0.95	0.97	0.98	1	0.99	0.97	0.96	0.95	0.93	0.92	0.91	0.89	0.88	0.86	0.85	0.84	0.82	0.81	0.79	0.78	0.77	0.75	0.74	0.72	0.71	0.7	0.68	0.67	0.65	0.64	0.63	0.61	0.6
89	10935.2	PRDX3	m	Y	0.85	0.87	0.88	0.9	0.91	0.92	0.94	0.95	0.97	0.98	1	0.99	0.97	0.96	0.95	0.93	0.92	0.91	0.89	0.88	0.86	0.85	0.84	0.82	0.81	0.79	0.78	0.77	0.75	0.74	0.72	0.71	0.7	0.68	0.67	0.65	0.64	0.63	0.61	0.6
90	10948.1	STARD3	lm	N	1	1	1	1	1	1	1	1	1	1	1	1	1	1	1	1	1	1	1	1	1	1	1	1	1	1	1	1	1	1	1	1	1	1	1	1	1	1	1	1
91	10965.1	ACOT2	x	Y	0.73	0.75	0.76	0.78	0.79	0.81	0.82	0.84	0.85	0.87	0.88	0.9	0.91	0.93	0.94	0.96	0.97	0.99	1	0.98	0.97	0.95	0.93	0.92	0.9	0.88	0.87	0.85	0.83	0.82	0.8	0.78	0.77	0.75	0.74	0.72	0.7	0.69	0.67	0.65
92	10975.1	UQCR	cm	N	1	1	1	1	1	1	1	1	1	1	1	1	1	1	1	1	1	1	1	1	1	1	1	1	1	1	1	1	1	1	1	1	1	1	1	1	1	1	1	1
93	10991.1	SLC38A3	ce	N	1	1	1	1	1	1	1	1	1	1	1	1	1	1	1	1	1	1	1	1	1	1	1	1	1	1	1	1	1	1	1	1	1	1	1	1	1	1	1	1
94	10993.1	SDS	c	Y	0.35	0.38	0.41	0.44	0.47	0.5	0.52	0.53	0.55	0.56	0.58	0.6	0.61	0.63	0.65	0.66	0.68	0.69	0.71	0.73	0.74	0.76	0.77	0.79	0.81	0.82	0.84	0.85	0.87	0.89	0.9	0.92	0.94	0.95	0.97	0.98	1	0.98	0.96	0.94
95	10998.1	SLC27A5	ce	Y	0.64	0.65	0.67	0.69	0.7	0.72	0.74	0.75	0.77	0.79	0.8	0.82	0.84	0.85	0.87	0.89	0.91	0.92	0.94	0.96	0.97	0.99	1	1	1	1	1	1	1	0.98	0.95	0.93	0.91	0.88	0.86	0.84	0.81	0.79	0.77	0.74
96	10999.1	SLC27A4	ce	Y	0.57	0.59	0.61	0.63	0.64	0.66	0.68	0.7	0.71	0.73	0.75	0.77	0.79	0.8	0.82	0.84	0.86	0.88	0.89	0.91	0.93	0.95	0.96	0.98	1	0.98	0.96	0.94	0.92	0.9	0.88	0.85	0.83	0.81	0.79	0.77	0.75	0.73	0.71	0.69
97	11000.1	SLC27A3	ce	Y	0.57	0.59	0.61	0.63	0.64	0.66	0.68	0.7	0.71	0.73	0.75	0.77	0.79	0.8	0.82	0.84	0.86	0.88	0.89	0.91	0.93	0.95	0.96	0.98	1	0.98	0.96	0.94	0.92	0.9	0.88	0.85	0.83	0.81	0.79	0.77	0.75	0.73	0.71	0.69
98	11001.1	SLC27A2	cerx	Y	0.57	0.59	0.6	0.62	0.64	0.66	0.67	0.69	0.71	0.72	0.74	0.76	0.78	0.79	0.81	0.83	0.84	0.86	0.88	0.9	0.91	0.93	0.95	0.97	0.98	1	0.98	0.96	0.94	0.92	0.9	0.88	0.85	0.83	0.81	0.79	0.77	0.75	0.73	0.71
99	1103.1	CHAT	cn	Y	0.82	0.84	0.86	0.88	0.89	0.91	0.93	0.95	0.96	0.98	1	1	1	1	1	1	1	1	1	1	1	1	1	1	1	1	1	1	1	1	1	0.98	0.96	0.94	0.92	0.9	0.88	0.86	0.84	0.82
100	1103.2	CHAT	cn	Y	0.82	0.84	0.86	0.88	0.89	0.91	0.93	0.95	0.96	0.98	1	1	1	1	1	1	1	1	1	1	1	1	1	1	1	1	1	1	1	1	1	0.98	0.96	0.94	0.92	0.9	0.88	0.86	0.84	0.82
101	1103.3	CHAT	cn	Y	0.82	0.84	0.86	0.88	0.89	0.91	0.93	0.95	0.96	0.98	1	1	1	1	1	1	1	1	1	1	1	1	1	1	1	1	1	1	1	1	1	0.98	0.96	0.94	0.92	0.9	0.88	0.86	0.84	0.82
102	1103.4	CHAT	cn	Y	0.82	0.84	0.86	0.88	0.89	0.91	0.93	0.95	0.96	0.98	1	1	1	1	1	1	1	1	1	1	1	1	1	1	1	1	1	1	1	1	1	0.98	0.96	0.94	0.92	0.9	0.88	0.86	0.84	0.82
103	11041.1	B3GNT6	g	Y	0.92	0.95	0.97	1	1	1	1	1	1	1	1	1	1	1	1	1	1	1	0.97	0.95	0.92	0.9	0.88	0.85	0.82	0.8	0.77	0.75	0.72	0.7	0.67	0.65	0.63	0.6	0.58	0.55	0.52	0.5	0.45	0.41
104	11046.1	SLC35D2	cg	N	1	1	1	1	1	1	1	1	1	1	1	1	1	1	1	1	1	1	1	1	1	1	1	1	1	1	1	1	1	1	1	1	1	1	1	1	1	1	1	1
105	1109.1	AKR1C4	cr	Y	0.52	0.55	0.58	0.62	0.65	0.68	0.71	0.74	0.78	0.81	0.84	0.87	0.9	0.94	0.97	1	1	1	1	1	1	1	1	1	1	1	1	1	1	1	1	0.96	0.91	0.87	0.82	0.78	0.73	0.69	0.64	0.6
106	111.1	ADCY5	c	Y	0.71	0.73	0.74	0.76	0.78	0.79	0.81	0.82	0.84	0.86	0.87	0.89	0.9	0.92	0.94	0.95	0.97	0.98	1	0.98	0.96	0.94	0.92	0.9	0.88	0.86	0.84	0.82	0.8	0.78	0.76	0.74	0.72	0.7	0.68	0.66	0.64	0.62	0.6	0.58
107	11112.1	HIBADH	m	Y	0	0	0	0	0	0	0	0	0	0	0	0	0	0	0	0	0	0.01	0.09	0.16	0.23	0.3	0.37	0.44	0.5	0.51	0.52	0.53	0.55	0.56	0.57	0.58	0.59	0.6	0.61	0.62	0.63	0.64	0.65	0.66
108	11136.1	SLC7A9	ce	N	1	1	1	1	1	1	1	1	1	1	1	1	1	1	1	1	1	1	1	1	1	1	1	1	1	1	1	1	1	1	1	1	1	1	1	1	1	1	1	1
109	11164.1	NUDT5	c	Y	0.82	0.83	0.85	0.86	0.87	0.88	0.9	0.91	0.92	0.94	0.95	0.96	0.97	0.99	1	1	1	1	1	1	1	1	1	1	1	1	1	1	1	1	1	1	1	1	1	1	1	1	1	1
110	1118.1	CHIT1	c	Y	0.69	0.68	0.67	0.66	0.65	0.64	0.63	0.62	0.61	0.6	0.59	0.58	0.57	0.56	0.55	0.54	0.52	0.51	0.5	0.47	0.43	0.39	0.34	0.3	0.26	0.22	0.17	0.13	0.09	0.04	0	0	0	0	0	0	0	0	0	0
111	11181.1	TREH	e	Y	0.8	0.79	0.77	0.75	0.74	0.72	0.71	0.69	0.67	0.66	0.64	0.62	0.61	0.59	0.58	0.56	0.54	0.53	0.51	0.46	0.35	0.24	0.13	0.02	0	0	0	0	0	0	0	0	0	0	0	0	0	0	0	0
112	11182.1	SLC2A6	ce	N	1	1	1	1	1	1	1	1	1	1	1	1	1	1	1	1	1	1	1	1	1	1	1	1	1	1	1	1	1	1	1	1	1	1	1	1	1	1	1	1
113	11185.1	INMT	c	Y	0.33	0.37	0.41	0.46	0.5	0.52	0.54	0.56	0.57	0.59	0.61	0.63	0.65	0.67	0.68	0.7	0.72	0.74	0.76	0.78	0.79	0.81	0.83	0.85	0.87	0.89	0.9	0.92	0.94	0.96	0.98	1	1	0.98	0.95	0.92	0.89	0.86	0.83	0.8
114	1119.1	CHKA	c	Y	0.5	0.52	0.54	0.55	0.57	0.59	0.6	0.62	0.64	0.65	0.67	0.69	0.7	0.72	0.74	0.75	0.77	0.78	0.8	0.82	0.83	0.85	0.87	0.88	0.9	0.92	0.93	0.95	0.97	0.98	1	0.98	0.95	0.93	0.9	0.88	0.86	0.83	0.81	0.78
115	1119.2	CHKA	c	Y	0.5	0.52	0.54	0.55	0.57	0.59	0.6	0.62	0.64	0.65	0.67	0.69	0.7	0.72	0.74	0.75	0.77	0.78	0.8	0.82	0.83	0.85	0.87	0.88	0.9	0.92	0.93	0.95	0.97	0.98	1	0.98	0.95	0.93	0.9	0.88	0.86	0.83	0.81	0.78
116	112.1	ADCY6	c	Y	0.71	0.73	0.74	0.76	0.78	0.79	0.81	0.82	0.84	0.86	0.87	0.89	0.9	0.92	0.94	0.95	0.97	0.98	1	0.98	0.96	0.94	0.92	0.9	0.88	0.86	0.84	0.82	0.8	0.78	0.76	0.74	0.72	0.7	0.68	0.66	0.64	0.62	0.6	0.58
117	112.2	ADCY6	c	Y	0.71	0.73	0.74	0.76	0.78	0.79	0.81	0.82	0.84	0.86	0.87	0.89	0.9	0.92	0.94	0.95	0.97	0.98	1	0.98	0.96	0.94	0.92	0.9	0.88	0.86	0.84	0.82	0.8	0.78	0.76	0.74	0.72	0.7	0.68	0.66	0.64	0.62	0.6	0.58
118	1120.1	CHKB	c	Y	0.5	0.52	0.54	0.55	0.57	0.59	0.6	0.62	0.64	0.65	0.67	0.69	0.7	0.72	0.74	0.75	0.77	0.78	0.8	0.82	0.83	0.85	0.87	0.88	0.9	0.92	0.93	0.95	0.97	0.98	1	0.98	0.95	0.93	0.9	0.88	0.86	0.83	0.81	0.78
119	1120.2	CHKB	c	Y	0.5	0.52	0.54	0.55	0.57	0.59	0.6	0.62	0.64	0.65	0.67	0.69	0.7	0.72	0.74	0.75	0.77	0.78	0.8	0.82	0.83	0.85	0.87	0.88	0.9	0.92	0.93	0.95	0.97	0.98	1	0.98	0.95	0.93	0.9	0.88	0.86	0.83	0.81	0.78
120	11212.1	PROSC	c	N	1	1	1	1	1	1	1	1	1	1	1	1	1	1	1	1	1	1	1	1	1	1	1	1	1	1	1	1	1	1	1	1	1	1	1	1	1	1	1	1
121	11226.1	GALNT6	g	Y	0.66	0.68	0.7	0.71	0.73	0.75	0.77	0.78	0.8	0.82	0.83	0.85	0.87	0.88	0.9	0.92	0.93	0.95	0.97	0.98	1	0.98	0.96	0.94	0.92	0.9	0.88	0.86	0.84	0.82	0.8	0.77	0.75	0.73	0.71	0.69	0.67	0.65	0.63	0.61
122	11227.1	GALNT5	g	Y	0.66	0.68	0.7	0.71	0.73	0.75	0.77	0.78	0.8	0.82	0.83	0.85	0.87	0.88	0.9	0.92	0.93	0.95	0.97	0.98	1	0.98	0.96	0.94	0.92	0.9	0.88	0.86	0.84	0.82	0.8	0.77	0.75	0.73	0.71	0.69	0.67	0.65	0.63	0.61
123	11238.1	CA5B	m	Y	0.78	0.8	0.81	0.82	0.83	0.84	0.85	0.86	0.87	0.88	0.89	0.9	0.91	0.92	0.94	0.95	0.96	0.97	0.98	0.99	1	0.99	0.98	0.96	0.95	0.94	0.93	0.91	0.9	0.89	0.88	0.86	0.85	0.84	0.83	0.81	0.8	0.79	0.77	0.76
124	112483	SAT2	c	Y	0.36	0.4	0.43	0.47	0.5	0.52	0.55	0.57	0.59	0.61	0.64	0.66	0.68	0.7	0.73	0.75	0.77	0.8	0.82	0.84	0.86	0.89	0.91	0.93	0.95	0.98	1	0.98	0.96	0.94	0.92	0.9	0.88	0.87	0.85	0.83	0.81	0.79	0.77	0.75
125	11253.1	MAN1B1	r	Y	0.92	0.94	0.96	0.98	1	1	1	0.98	0.97	0.95	0.93	0.92	0.9	0.88	0.87	0.85	0.83	0.82	0.8	0.78	0.77	0.75	0.73	0.72	0.7	0.68	0.67	0.65	0.63	0.62	0.6	0.58	0.57	0.55	0.53	0.52	0.5	0.42	0.35	0.27
126	11254.1	SLC6A14	ce	N	1	1	1	1	1	1	1	1	1	1	1	1	1	1	1	1	1	1	1	1	1	1	1	1	1	1	1	1	1	1	1	1	1	1	1	1	1	1	1	1
127	112611	RWDD2	c	N	1	1	1	1	1	1	1	1	1	1	1	1	1	1	1	1	1	1	1	1	1	1	1	1	1	1	1	1	1	1	1	1	1	1	1	1	1	1	1	1
128	112724	RDH13	c	Y	0.7	0.72	0.74	0.75	0.77	0.79	0.8	0.82	0.84	0.85	0.87	0.88	0.9	0.92	0.93	0.95	0.97	0.98	1	0.98	0.97	0.95	0.94	0.92	0.9	0.89	0.87	0.86	0.84	0.82	0.81	0.79	0.78	0.76	0.75	0.73	0.71	0.7	0.68	0.67
129	11282.1	MGAT4B	g	Y	0.5	0.53	0.56	0.59	0.63	0.66	0.69	0.72	0.75	0.78	0.81	0.84	0.88	0.91	0.94	0.97	1	0.96	0.93	0.89	0.86	0.82	0.79	0.75	0.71	0.68	0.64	0.61	0.57	0.54	0.5	0.47	0.45	0.42	0.39	0.37	0.34	0.32	0.29	0.26
130	11282.2	MGAT4B	g	Y	0.5	0.53	0.56	0.59	0.63	0.66	0.69	0.72	0.75	0.78	0.81	0.84	0.88	0.91	0.94	0.97	1	0.96	0.93	0.89	0.86	0.82	0.79	0.75	0.71	0.68	0.64	0.61	0.57	0.54	0.5	0.47	0.45	0.42	0.39	0.37	0.34	0.32	0.29	0.26
131	11283.1	CYP4F8	cr	Y	0.68	0.7	0.72	0.74	0.75	0.77	0.79	0.81	0.82	0.84	0.86	0.88	0.89	0.91	0.93	0.95	0.96	0.98	1	0.98	0.95	0.93	0.9	0.88	0.85	0.83	0.8	0.78	0.75	0.73	0.71	0.68	0.66	0.63	0.61	0.58	0.56	0.53	0.51	0.48
132	11285.1	B4GALT7	g	Y	0.84	0.86	0.87	0.89	0.91	0.92	0.94	0.95	0.97	0.98	1	0.98	0.97	0.95	0.94	0.92	0.91	0.89	0.88	0.86	0.84	0.83	0.81	0.8	0.78	0.77	0.75	0.73	0.72	0.7	0.69	0.67	0.66	0.64	0.63	0.61	0.59	0.58	0.56	0.55
133	113.1	ADCY7	c	Y	0.71	0.73	0.74	0.76	0.78	0.79	0.81	0.82	0.84	0.86	0.87	0.89	0.9	0.92	0.94	0.95	0.97	0.98	1	0.98	0.96	0.94	0.92	0.9	0.88	0.86	0.84	0.82	0.8	0.78	0.76	0.74	0.72	0.7	0.68	0.66	0.64	0.62	0.6	0.58
134	113026	PLCD3	c	Y	0.83	0.85	0.87	0.9	0.92	0.94	0.96	0.98	1	0.98	0.95	0.93	0.91	0.89	0.86	0.84	0.82	0.8	0.77	0.75	0.73	0.7	0.68	0.66	0.64	0.61	0.59	0.57	0.55	0.52	0.5	0.47	0.43	0.4	0.37	0.33	0.3	0.27	0.23	0.2
135	11309.1	SLCO2B1	ce	N	1	1	1	1	1	1	1	1	1	1	1	1	1	1	1	1	1	1	1	1	1	1	1	1	1	1	1	1	1	1	1	1	1	1	1	1	1	1	1	1
136	113189	D4ST1	g	Y	0.88	0.9	0.92	0.94	0.96	0.98	1	0.98	0.97	0.95	0.93	0.92	0.9	0.88	0.87	0.85	0.83	0.82	0.8	0.78	0.77	0.75	0.74	0.72	0.7	0.69	0.67	0.65	0.64	0.62	0.6	0.59	0.57	0.55	0.54	0.52	0.5	0.46	0.4	0.34
137	11320.1	MGAT4A	g	Y	0.5	0.53	0.56	0.59	0.63	0.66	0.69	0.72	0.75	0.78	0.81	0.84	0.88	0.91	0.94	0.97	1	0.96	0.93	0.89	0.86	0.82	0.79	0.75	0.71	0.68	0.64	0.61	0.57	0.54	0.5	0.47	0.45	0.42	0.39	0.37	0.34	0.32	0.29	0.26
138	113235	SLC46A1	ce	N	1	1	1	1	1	1	1	1	1	1	1	1	1	1	1	1	1	1	1	1	1	1	1	1	1	1	1	1	1	1	1	1	1	1	1	1	1	1	1	1
139	11343.1	MGLL	c	Y	0.64	0.66	0.67	0.69	0.7	0.71	0.73	0.74	0.76	0.77	0.79	0.8	0.81	0.83	0.84	0.86	0.87	0.89	0.9	0.91	0.93	0.94	0.96	0.97	0.99	1	0.98	0.97	0.95	0.94	0.92	0.91	0.89	0.87	0.86	0.84	0.83	0.81	0.8	0.78
140	11343.2	MGLL	c	Y	0.64	0.66	0.67	0.69	0.7	0.71	0.73	0.74	0.76	0.77	0.79	0.8	0.81	0.83	0.84	0.86	0.87	0.89	0.9	0.91	0.93	0.94	0.96	0.97	0.99	1	0.98	0.97	0.95	0.94	0.92	0.91	0.89	0.87	0.86	0.84	0.83	0.81	0.8	0.78
141	113451	ADC	m	Y	0.66	0.68	0.7	0.72	0.74	0.76	0.78	0.79	0.81	0.83	0.85	0.87	0.89	0.91	0.93	0.94	0.96	0.98	1	0.98	0.96	0.94	0.92	0.9	0.88	0.86	0.84	0.82	0.8	0.78	0.76	0.74	0.72	0.7	0.68	0.66	0.64	0.62	0.6	0.58
142	113452	TMEM54	c	N	1	1	1	1	1	1	1	1	1	1	1	1	1	1	1	1	1	1	1	1	1	1	1	1	1	1	1	1	1	1	1	1	1	1	1	1	1	1	1	1
143	114.1	ADCY8	c	Y	0.71	0.73	0.74	0.76	0.78	0.79	0.81	0.82	0.84	0.86	0.87	0.89	0.9	0.92	0.94	0.95	0.97	0.98	1	0.98	0.96	0.94	0.92	0.9	0.88	0.86	0.84	0.82	0.8	0.78	0.76	0.74	0.72	0.7	0.68	0.66	0.64	0.62	0.6	0.58
144	114112	TXNRD3	m	Y	0.84	0.85	0.87	0.89	0.9	0.92	0.94	0.95	0.97	0.98	1	0.98	0.97	0.95	0.93	0.92	0.9	0.88	0.87	0.85	0.83	0.82	0.8	0.78	0.77	0.75	0.73	0.71	0.7	0.68	0.66	0.65	0.63	0.61	0.6	0.58	0.56	0.55	0.53	0.51
145	114134	SLC2A13	ce	N	1	1	1	1	1	1	1	1	1	1	1	1	1	1	1	1	1	1	1	1	1	1	1	1	1	1	1	1	1	1	1	1	1	1	1	1	1	1	1	1
146	114805	GALNT13	g	Y	0.66	0.68	0.7	0.71	0.73	0.75	0.77	0.78	0.8	0.82	0.83	0.85	0.87	0.88	0.9	0.92	0.93	0.95	0.97	0.98	1	0.98	0.96	0.94	0.92	0.9	0.88	0.86	0.84	0.82	0.8	0.77	0.75	0.73	0.71	0.69	0.67	0.65	0.63	0.61
147	115.1	ADCY9	c	Y	0.71	0.73	0.74	0.76	0.78	0.79	0.81	0.82	0.84	0.86	0.87	0.89	0.9	0.92	0.94	0.95	0.97	0.98	1	0.98	0.96	0.94	0.92	0.9	0.88	0.86	0.84	0.82	0.8	0.78	0.76	0.74	0.72	0.7	0.68	0.66	0.64	0.62	0.6	0.58
148	115019	SLC26A9	ce	N	1	1	1	1	1	1	1	1	1	1	1	1	1	1	1	1	1	1	1	1	1	1	1	1	1	1	1	1	1	1	1	1	1	1	1	1	1	1	1	1
149	115019	SLC26A9	ce	N	1	1	1	1	1	1	1	1	1	1	1	1	1	1	1	1	1	1	1	1	1	1	1	1	1	1	1	1	1	1	1	1	1	1	1	1	1	1	1	1
150	115111	SLC26A7	ce	N	1	1	1	1	1	1	1	1	1	1	1	1	1	1	1	1	1	1	1	1	1	1	1	1	1	1	1	1	1	1	1	1	1	1	1	1	1	1	1	1
151	115111	SLC26A7	ce	N	1	1	1	1	1	1	1	1	1	1	1	1	1	1	1	1	1	1	1	1	1	1	1	1	1	1	1	1	1	1	1	1	1	1	1	1	1	1	1	1
152	1152.1	CKB	c	Y	0.77	0.78	0.79	0.8	0.82	0.83	0.84	0.85	0.86	0.87	0.88	0.9	0.91	0.92	0.93	0.94	0.95	0.97	0.98	0.99	1	1	1	1	1	1	1	1	1	1	1	1	1	1	1	1	1	1	1	1
153	115286	SLC25A26	cm	N	1	1	1	1	1	1	1	1	1	1	1	1	1	1	1	1	1	1	1	1	1	1	1	1	1	1	1	1	1	1	1	1	1	1	1	1	1	1	1	1
154	115286	SLC25A26	cm	N	1	1	1	1	1	1	1	1	1	1	1	1	1	1	1	1	1	1	1	1	1	1	1	1	1	1	1	1	1	1	1	1	1	1	1	1	1	1	1	1
155	115286	SLC25A26	cm	N	1	1	1	1	1	1	1	1	1	1	1	1	1	1	1	1	1	1	1	1	1	1	1	1	1	1	1	1	1	1	1	1	1	1	1	1	1	1	1	1
156	115584	SLC5A11	ce	N	1	1	1	1	1	1	1	1	1	1	1	1	1	1	1	1	1	1	1	1	1	1	1	1	1	1	1	1	1	1	1	1	1	1	1	1	1	1	1	1
157	1158.1	CKM	c	Y	0.77	0.78	0.79	0.8	0.82	0.83	0.84	0.85	0.86	0.87	0.88	0.9	0.91	0.92	0.93	0.94	0.95	0.97	0.98	0.99	1	1	1	1	1	1	1	1	1	1	1	1	1	1	1	1	1	1	1	1
158	1159.1	CKMT1B	m	Y	0.77	0.78	0.79	0.8	0.82	0.83	0.84	0.85	0.86	0.87	0.88	0.9	0.91	0.92	0.93	0.94	0.95	0.97	0.98	0.99	1	1	1	1	1	1	1	1	1	1	1	1	1	1	1	1	1	1	1	1
159	1160.1	CKMT2	m	Y	0.77	0.78	0.79	0.8	0.82	0.83	0.84	0.85	0.86	0.87	0.88	0.9	0.91	0.92	0.93	0.94	0.95	0.97	0.98	0.99	1	1	1	1	1	1	1	1	1	1	1	1	1	1	1	1	1	1	1	1
160	116255	MOGAT1	c	Y	0.69	0.71	0.73	0.74	0.76	0.78	0.79	0.81	0.83	0.85	0.86	0.88	0.9	0.91	0.93	0.95	0.97	0.98	1	0.98	0.97	0.95	0.93	0.91	0.9	0.88	0.86	0.84	0.83	0.81	0.79	0.78	0.76	0.74	0.72	0.71	0.69	0.67	0.66	0.64
161	116285	ACSM1	m	Y	0.33	0.36	0.4	0.43	0.47	0.5	0.52	0.54	0.56	0.58	0.6	0.62	0.64	0.66	0.68	0.7	0.73	0.75	0.77	0.79	0.81	0.83	0.85	0.87	0.89	0.91	0.93	0.95	0.97	0.99	0.98	0.94	0.9	0.86	0.83	0.79	0.75	0.71	0.67	0.64
162	116369	SLC26A8	ce	N	1	1	1	1	1	1	1	1	1	1	1	1	1	1	1	1	1	1	1	1	1	1	1	1	1	1	1	1	1	1	1	1	1	1	1	1	1	1	1	1
163	116369	SLC26A8	ce	N	1	1	1	1	1	1	1	1	1	1	1	1	1	1	1	1	1	1	1	1	1	1	1	1	1	1	1	1	1	1	1	1	1	1	1	1	1	1	1	1
164	117247	SLC16A10	ce	N	1	1	1	1	1	1	1	1	1	1	1	1	1	1	1	1	1	1	1	1	1	1	1	1	1	1	1	1	1	1	1	1	1	1	1	1	1	1	1	1
165	117248	GALNTL2	g	Y	0.66	0.68	0.7	0.71	0.73	0.75	0.77	0.78	0.8	0.82	0.83	0.85	0.87	0.88	0.9	0.92	0.93	0.95	0.97	0.98	1	0.98	0.96	0.94	0.92	0.9	0.88	0.86	0.84	0.82	0.8	0.77	0.75	0.73	0.71	0.69	0.67	0.65	0.63	0.61
166	117283	IHPK3	cn	Y	0.74	0.76	0.77	0.79	0.81	0.82	0.84	0.86	0.87	0.89	0.91	0.92	0.94	0.96	0.97	0.99	0.99	0.97	0.95	0.94	0.92	0.9	0.88	0.86	0.84	0.82	0.8	0.78	0.76	0.74	0.73	0.71	0.69	0.67	0.65	0.63	0.61	0.59	0.57	0.55
167	1178.1	CLC	c	Y	0.8	0.82	0.83	0.84	0.85	0.86	0.87	0.88	0.89	0.9	0.91	0.92	0.93	0.95	0.96	0.97	0.98	0.99	1	0.99	0.97	0.96	0.95	0.93	0.92	0.91	0.89	0.88	0.87	0.86	0.84	0.83	0.82	0.8	0.79	0.78	0.76	0.75	0.74	0.72
168	118881	COMTD1	c	Y	0.58	0.6	0.62	0.64	0.66	0.68	0.69	0.71	0.73	0.75	0.77	0.79	0.81	0.83	0.85	0.87	0.89	0.9	0.92	0.94	0.96	0.98	1	1	1	0.99	0.97	0.95	0.93	0.91	0.89	0.87	0.85	0.83	0.81	0.79	0.77	0.75	0.73	0.71
169	121278	TPH2	c	Y	0.79	0.81	0.82	0.84	0.86	0.88	0.89	0.91	0.93	0.95	0.96	0.98	1	0.98	0.97	0.95	0.93	0.92	0.9	0.88	0.87	0.85	0.83	0.82	0.8	0.78	0.77	0.75	0.73	0.71	0.7	0.68	0.66	0.65	0.63	0.61	0.6	0.58	0.56	0.55
170	122481	AK7	c	Y	0.5	0.52	0.54	0.57	0.59	0.61	0.63	0.65	0.67	0.7	0.72	0.74	0.76	0.78	0.8	0.83	0.85	0.87	0.89	0.91	0.93	0.96	0.98	1	0.95	0.91	0.86	0.82	0.77	0.73	0.68	0.64	0.59	0.55	0.5	0.48	0.46	0.44	0.41	0.39
171	122622	ADSSL1	c	Y	1	1	1	1	1	1	1	1	1	1	1	1	1	1	1	1	1	1	1	0.98	0.96	0.94	0.92	0.9	0.88	0.86	0.84	0.82	0.8	0.78	0.76	0.74	0.72	0.7	0.68	0.66	0.64	0.62	0.6	0.58
172	122622	ADSSL1	c	Y	1	1	1	1	1	1	1	1	1	1	1	1	1	1	1	1	1	1	1	0.98	0.96	0.94	0.92	0.9	0.88	0.86	0.84	0.82	0.8	0.78	0.76	0.74	0.72	0.7	0.68	0.66	0.64	0.62	0.6	0.58
173	123041	SLC24A4	ce	N	1	1	1	1	1	1	1	1	1	1	1	1	1	1	1	1	1	1	1	1	1	1	1	1	1	1	1	1	1	1	1	1	1	1	1	1	1	1	1	1
174	123041	SLC24A4	ce	N	1	1	1	1	1	1	1	1	1	1	1	1	1	1	1	1	1	1	1	1	1	1	1	1	1	1	1	1	1	1	1	1	1	1	1	1	1	1	1	1
175	123041	SLC24A4	ce	N	1	1	1	1	1	1	1	1	1	1	1	1	1	1	1	1	1	1	1	1	1	1	1	1	1	1	1	1	1	1	1	1	1	1	1	1	1	1	1	1
176	124.1	ADH1A	c	Y	0.69	0.7	0.72	0.73	0.75	0.76	0.78	0.8	0.81	0.83	0.84	0.86	0.87	0.89	0.91	0.92	0.94	0.95	0.97	0.98	1	1	1	1	1	1	1	1	1	1	1	1	1	1	1	1	1	1	1	1
177	124583	CANT1	e	Y	0.42	0.44	0.46	0.48	0.5	0.58	0.67	0.75	0.83	0.92	1	1	1	1	1	1	1	1	1	0.98	0.95	0.93	0.91	0.89	0.86	0.84	0.82	0.8	0.77	0.75	0.73	0.71	0.68	0.66	0.64	0.62	0.59	0.57	0.55	0.53
178	124637	CYB5D1	cm	N	1	1	1	1	1	1	1	1	1	1	1	1	1	1	1	1	1	1	1	1	1	1	1	1	1	1	1	1	1	1	1	1	1	1	1	1	1	1	1	1
179	124935	SLC43A2	ce	N	1	1	1	1	1	1	1	1	1	1	1	1	1	1	1	1	1	1	1	1	1	1	1	1	1	1	1	1	1	1	1	1	1	1	1	1	1	1	1	1
180	125.1	ADH1B	c	Y	0.69	0.7	0.72	0.73	0.75	0.76	0.78	0.8	0.81	0.83	0.84	0.86	0.87	0.89	0.91	0.92	0.94	0.95	0.97	0.98	1	1	1	1	1	1	1	1	1	1	1	1	1	1	1	1	1	1	1	1
181	125206	SLC5A10	ce	N	1	1	1	1	1	1	1	1	1	1	1	1	1	1	1	1	1	1	1	1	1	1	1	1	1	1	1	1	1	1	1	1	1	1	1	1	1	1	1	1
182	125965	COX6B2	cm	N	1	1	1	1	1	1	1	1	1	1	1	1	1	1	1	1	1	1	1	1	1	1	1	1	1	1	1	1	1	1	1	1	1	1	1	1	1	1	1	1
183	126.1	ADH1C	c	Y	0.69	0.7	0.72	0.73	0.75	0.76	0.78	0.8	0.81	0.83	0.84	0.86	0.87	0.89	0.91	0.92	0.94	0.95	0.97	0.98	1	1	1	1	1	1	1	1	1	1	1	1	1	1	1	1	1	1	1	1
184	126129	CPT1C	c	Y	0.67	0.69	0.7	0.72	0.74	0.75	0.77	0.78	0.8	0.82	0.83	0.85	0.87	0.88	0.9	0.92	0.93	0.95	0.97	0.98	1	0.98	0.96	0.94	0.92	0.9	0.88	0.86	0.84	0.82	0.8	0.78	0.76	0.74	0.72	0.7	0.69	0.67	0.65	0.63
185	126328	NDUFA11	cm	N	1	1	1	1	1	1	1	1	1	1	1	1	1	1	1	1	1	1	1	1	1	1	1	1	1	1	1	1	1	1	1	1	1	1	1	1	1	1	1	1
186	126792	B3GALT6	g	Y	0.9	0.93	0.95	0.97	0.99	1	1	1	0.99	0.97	0.95	0.93	0.91	0.89	0.87	0.85	0.83	0.81	0.79	0.77	0.75	0.73	0.71	0.7	0.68	0.66	0.64	0.62	0.6	0.58	0.56	0.54	0.52	0.5	0.46	0.41	0.37	0.32	0.28	0.23
187	127.1	ADH4	c	Y	0.69	0.7	0.72	0.73	0.75	0.76	0.78	0.8	0.81	0.83	0.84	0.86	0.87	0.89	0.91	0.92	0.94	0.95	0.97	0.98	1	1	1	1	1	1	1	1	1	1	1	1	1	1	1	1	1	1	1	1
188	127124	ATP6V1G3	cl	N	1	1	1	1	1	1	1	1	1	1	1	1	1	1	1	1	1	1	1	1	1	1	1	1	1	1	1	1	1	1	1	1	1	1	1	1	1	1	1	1
189	127124	ATP6V1G3	cl	N	1	1	1	1	1	1	1	1	1	1	1	1	1	1	1	1	1	1	1	1	1	1	1	1	1	1	1	1	1	1	1	1	1	1	1	1	1	1	1	1
190	128.1	ADH5	c	Y	0.61	0.63	0.65	0.67	0.69	0.7	0.72	0.74	0.76	0.78	0.8	0.81	0.83	0.85	0.87	0.89	0.91	0.93	0.94	0.96	0.98	1	1	1	1	1	1	1	1	1	1	1	1	1	1	1	1	1	1	1
191	128869	CDC91L1	r	N	1	1	1	1	1	1	1	1	1	1	1	1	1	1	1	1	1	1	1	1	1	1	1	1	1	1	1	1	1	1	1	1	1	1	1	1	1	1	1	1
192	129807	NEU4	c	Y	0.13	0.11	0.1	0.09	0.07	0.06	0.05	0.04	0.02	0.01	0	0	0	0	0	0	0	0	0	0	0	0	0	0	0	0	0	0	0	0	0	0	0	0	0	0	0	0	0	0
193	13.1	AADAC	r	Y	0.5	0.53	0.57	0.6	0.63	0.67	0.7	0.73	0.77	0.8	0.83	0.87	0.9	0.93	0.97	1	1	1	1	1	1	0.95	0.9	0.85	0.8	0.75	0.7	0.65	0.6	0.55	0.5	0.48	0.47	0.45	0.43	0.42	0.4	0.38	0.36	0.35
194	130.1	ADH6	c	Y	0.69	0.7	0.72	0.73	0.75	0.76	0.78	0.8	0.81	0.83	0.84	0.86	0.87	0.89	0.91	0.92	0.94	0.95	0.97	0.98	1	1	1	1	1	1	1	1	1	1	1	1	1	1	1	1	1	1	1	1
195	130013	ACMSD	c	Y	1	1	1	1	1	1	1	1	1	1	1	1	1	1	1	1	1	1	1	1	1	1	1	1	1	1	1	1	1	1	1	0.98	0.95	0.93	0.91	0.88	0.86	0.84	0.81	0.79
196	130752	MDH1B	c	Y	0.7	0.72	0.74	0.75	0.77	0.79	0.8	0.82	0.84	0.85	0.87	0.88	0.9	0.92	0.93	0.95	0.97	0.98	1	0.98	0.97	0.95	0.94	0.92	0.9	0.89	0.87	0.86	0.84	0.82	0.81	0.79	0.78	0.76	0.75	0.73	0.71	0.7	0.68	0.67
197	131.1	ADH7	c	Y	0.69	0.7	0.72	0.73	0.75	0.76	0.78	0.8	0.81	0.83	0.84	0.86	0.87	0.89	0.91	0.92	0.94	0.95	0.97	0.98	1	1	1	1	1	1	1	1	1	1	1	1	1	1	1	1	1	1	1	1
198	1312.1	COMT	c	Y	0.54	0.56	0.58	0.61	0.63	0.65	0.68	0.7	0.72	0.75	0.77	0.79	0.81	0.84	0.86	0.88	0.91	0.93	0.95	0.98	1	1	1	1	1	1	1	1	1	1	1	1	1	1	1	0.98	0.96	0.93	0.91	0.89
199	1312.2	COMT	c	Y	0.54	0.56	0.58	0.61	0.63	0.65	0.68	0.7	0.72	0.75	0.77	0.79	0.81	0.84	0.86	0.88	0.91	0.93	0.95	0.98	1	1	1	1	1	1	1	1	1	1	1	1	1	1	1	0.98	0.96	0.93	0.91	0.89
200	131669	UROC1	c	Y	0.75	0.76	0.78	0.8	0.82	0.84	0.86	0.87	0.89	0.91	0.93	0.95	0.96	0.98	1	1	0.98	0.96	0.94	0.92	0.9	0.88	0.86	0.84	0.82	0.8	0.78	0.76	0.74	0.72	0.7	0.68	0.66	0.64	0.62	0.6	0.58	0.56	0.54	0.52
201	132.1	ADK	c	Y	0.79	0.78	0.77	0.76	0.75	0.74	0.73	0.72	0.71	0.7	0.68	0.67	0.66	0.65	0.64	0.63	0.62	0.61	0.6	0.59	0.58	0.57	0.56	0.55	0.54	0.53	0.52	0.51	0.49	0.48	0.46	0.44	0.42	0.4	0.39	0.37	0.35	0.33	0.32	0.3
202	132.2	ADK	c	Y	0.79	0.78	0.77	0.76	0.75	0.74	0.73	0.72	0.71	0.7	0.68	0.67	0.66	0.65	0.64	0.63	0.62	0.61	0.6	0.59	0.58	0.57	0.56	0.55	0.54	0.53	0.52	0.51	0.49	0.48	0.46	0.44	0.42	0.4	0.39	0.37	0.35	0.33	0.32	0.3
203	1327.1	COX4I1	cm	N	1	1	1	1	1	1	1	1	1	1	1	1	1	1	1	1	1	1	1	1	1	1	1	1	1	1	1	1	1	1	1	1	1	1	1	1	1	1	1	1
204	132789	GNPDA2	c	Y	0.02	0.07	0.12	0.16	0.21	0.26	0.31	0.36	0.4	0.45	0.5	0.52	0.53	0.55	0.57	0.58	0.6	0.62	0.63	0.65	0.67	0.68	0.7	0.72	0.73	0.75	0.77	0.78	0.8	0.82	0.83	0.85	0.87	0.88	0.9	0.92	0.93	0.95	0.97	0.98
205	1329.1	COX5B	cm	N	1	1	1	1	1	1	1	1	1	1	1	1	1	1	1	1	1	1	1	1	1	1	1	1	1	1	1	1	1	1	1	1	1	1	1	1	1	1	1	1
206	1337.1	COX6A1	cm	N	1	1	1	1	1	1	1	1	1	1	1	1	1	1	1	1	1	1	1	1	1	1	1	1	1	1	1	1	1	1	1	1	1	1	1	1	1	1	1	1
207	1339.1	COX6A2	cm	N	1	1	1	1	1	1	1	1	1	1	1	1	1	1	1	1	1	1	1	1	1	1	1	1	1	1	1	1	1	1	1	1	1	1	1	1	1	1	1	1
208	1340.1	COX6B1	cm	N	1	1	1	1	1	1	1	1	1	1	1	1	1	1	1	1	1	1	1	1	1	1	1	1	1	1	1	1	1	1	1	1	1	1	1	1	1	1	1	1
209	1345.1	COX6C	cm	N	1	1	1	1	1	1	1	1	1	1	1	1	1	1	1	1	1	1	1	1	1	1	1	1	1	1	1	1	1	1	1	1	1	1	1	1	1	1	1	1
210	134526	ACOT12	c	Y	0.51	0.53	0.54	0.56	0.57	0.59	0.6	0.62	0.63	0.65	0.66	0.68	0.69	0.71	0.72	0.74	0.75	0.77	0.78	0.8	0.82	0.83	0.85	0.86	0.88	0.89	0.91	0.92	0.94	0.95	0.97	0.98	1	0.97	0.93	0.89	0.84	0.8	0.76	0.72
211	1346.1	COX7A1	cm	N	1	1	1	1	1	1	1	1	1	1	1	1	1	1	1	1	1	1	1	1	1	1	1	1	1	1	1	1	1	1	1	1	1	1	1	1	1	1	1	1
212	1347.1	COX7A2	cm	N	1	1	1	1	1	1	1	1	1	1	1	1	1	1	1	1	1	1	1	1	1	1	1	1	1	1	1	1	1	1	1	1	1	1	1	1	1	1	1	1
213	1349.1	COX7B	cm	N	1	1	1	1	1	1	1	1	1	1	1	1	1	1	1	1	1	1	1	1	1	1	1	1	1	1	1	1	1	1	1	1	1	1	1	1	1	1	1	1
214	1350.1	COX7C	cm	N	1	1	1	1	1	1	1	1	1	1	1	1	1	1	1	1	1	1	1	1	1	1	1	1	1	1	1	1	1	1	1	1	1	1	1	1	1	1	1	1
215	1351.1	COX8A	cm	N	1	1	1	1	1	1	1	1	1	1	1	1	1	1	1	1	1	1	1	1	1	1	1	1	1	1	1	1	1	1	1	1	1	1	1	1	1	1	1	1
216	135152	B3GAT2	g	Y	1	0.98	0.97	0.95	0.93	0.91	0.9	0.88	0.86	0.85	0.83	0.81	0.8	0.78	0.76	0.74	0.73	0.71	0.69	0.68	0.66	0.64	0.63	0.61	0.59	0.57	0.56	0.54	0.52	0.51	0.43	0.32	0.2	0.09	0	0	0	0	0	0
217	1371.1	CPOX	c	Y	0.96	0.98	1	1	1	1	1	0.98	0.97	0.95	0.94	0.92	0.9	0.89	0.87	0.85	0.84	0.82	0.81	0.79	0.77	0.76	0.74	0.73	0.71	0.69	0.68	0.66	0.65	0.63	0.61	0.6	0.58	0.56	0.55	0.53	0.52	0.5	0.44	0.39
218	1373.1	CPS1	m	Y	0.29	0.31	0.33	0.36	0.38	0.4	0.42	0.44	0.46	0.48	0.5	0.54	0.58	0.63	0.67	0.71	0.75	0.79	0.83	0.88	0.92	0.96	1	0.97	0.94	0.92	0.89	0.86	0.83	0.81	0.78	0.75	0.72	0.69	0.67	0.64	0.61	0.58	0.56	0.53
219	1373.2	CPS1	m	Y	0.29	0.31	0.33	0.36	0.38	0.4	0.42	0.44	0.46	0.48	0.5	0.54	0.58	0.63	0.67	0.71	0.75	0.79	0.83	0.88	0.92	0.96	1	0.97	0.94	0.92	0.89	0.86	0.83	0.81	0.78	0.75	0.72	0.69	0.67	0.64	0.61	0.58	0.56	0.53
220	1374.1	CPT1A	c	Y	0.67	0.69	0.7	0.72	0.74	0.75	0.77	0.78	0.8	0.82	0.83	0.85	0.87	0.88	0.9	0.92	0.93	0.95	0.97	0.98	1	0.98	0.96	0.94	0.92	0.9	0.88	0.86	0.84	0.82	0.8	0.78	0.76	0.74	0.72	0.7	0.69	0.67	0.65	0.63
221	1375.1	CPT1B	c	Y	0.67	0.69	0.7	0.72	0.74	0.75	0.77	0.78	0.8	0.82	0.83	0.85	0.87	0.88	0.9	0.92	0.93	0.95	0.97	0.98	1	0.98	0.96	0.94	0.92	0.9	0.88	0.86	0.84	0.82	0.8	0.78	0.76	0.74	0.72	0.7	0.69	0.67	0.65	0.63
222	1375.2	CPT1B	c	Y	0.67	0.69	0.7	0.72	0.74	0.75	0.77	0.78	0.8	0.82	0.83	0.85	0.87	0.88	0.9	0.92	0.93	0.95	0.97	0.98	1	0.98	0.96	0.94	0.92	0.9	0.88	0.86	0.84	0.82	0.8	0.78	0.76	0.74	0.72	0.7	0.69	0.67	0.65	0.63
223	1375.3	CPT1B	c	Y	0.67	0.69	0.7	0.72	0.74	0.75	0.77	0.78	0.8	0.82	0.83	0.85	0.87	0.88	0.9	0.92	0.93	0.95	0.97	0.98	1	0.98	0.96	0.94	0.92	0.9	0.88	0.86	0.84	0.82	0.8	0.78	0.76	0.74	0.72	0.7	0.69	0.67	0.65	0.63
224	1375.4	CPT1B	c	Y	0.67	0.69	0.7	0.72	0.74	0.75	0.77	0.78	0.8	0.82	0.83	0.85	0.87	0.88	0.9	0.92	0.93	0.95	0.97	0.98	1	0.98	0.96	0.94	0.92	0.9	0.88	0.86	0.84	0.82	0.8	0.78	0.76	0.74	0.72	0.7	0.69	0.67	0.65	0.63
225	1376.1	CPT2	m	Y	0.67	0.69	0.7	0.72	0.74	0.75	0.77	0.78	0.8	0.82	0.83	0.85	0.87	0.88	0.9	0.92	0.93	0.95	0.97	0.98	1	0.98	0.96	0.94	0.92	0.9	0.88	0.86	0.84	0.82	0.8	0.78	0.76	0.74	0.72	0.7	0.69	0.67	0.65	0.63
226	137872	ADHFE1	c	Y	0.7	0.71	0.73	0.74	0.76	0.77	0.79	0.8	0.82	0.83	0.85	0.86	0.88	0.89	0.91	0.92	0.94	0.95	0.97	0.98	1	0.98	0.97	0.95	0.94	0.92	0.91	0.89	0.87	0.86	0.84	0.83	0.81	0.8	0.78	0.76	0.75	0.73	0.72	0.7
227	137964	AGPAT6	c	Y	0.63	0.65	0.67	0.69	0.71	0.72	0.74	0.76	0.78	0.8	0.82	0.83	0.85	0.87	0.89	0.91	0.93	0.94	0.96	0.98	1	0.98	0.96	0.94	0.92	0.9	0.88	0.86	0.84	0.82	0.8	0.77	0.75	0.73	0.71	0.69	0.67	0.65	0.63	0.61
228	1384.1	CRAT	m	Y	0.56	0.57	0.58	0.59	0.6	0.61	0.62	0.63	0.64	0.65	0.66	0.67	0.68	0.69	0.7	0.71	0.72	0.73	0.74	0.75	0.76	0.77	0.78	0.79	0.8	0.81	0.82	0.83	0.84	0.85	0.86	0.87	0.88	0.89	0.9	0.91	0.92	0.93	0.94	0.95
229	1384.2	CRAT	x	Y	0.56	0.57	0.58	0.59	0.6	0.61	0.62	0.63	0.64	0.65	0.66	0.67	0.68	0.69	0.7	0.71	0.72	0.73	0.74	0.75	0.76	0.77	0.78	0.79	0.8	0.81	0.82	0.83	0.84	0.85	0.86	0.87	0.88	0.89	0.9	0.91	0.92	0.93	0.94	0.95
230	1384.3	CRAT	r	Y	0.56	0.57	0.58	0.59	0.6	0.61	0.62	0.63	0.64	0.65	0.66	0.67	0.68	0.69	0.7	0.71	0.72	0.73	0.74	0.75	0.76	0.77	0.78	0.79	0.8	0.81	0.82	0.83	0.84	0.85	0.86	0.87	0.88	0.89	0.9	0.91	0.92	0.93	0.94	0.95
231	140679	SLC32A1	ce	N	1	1	1	1	1	1	1	1	1	1	1	1	1	1	1	1	1	1	1	1	1	1	1	1	1	1	1	1	1	1	1	1	1	1	1	1	1	1	1	1
232	142680	SLC34A3	ce	N	1	1	1	1	1	1	1	1	1	1	1	1	1	1	1	1	1	1	1	1	1	1	1	1	1	1	1	1	1	1	1	1	1	1	1	1	1	1	1	1
233	1431.1	CS	m	Y	0.73	0.75	0.76	0.78	0.79	0.81	0.82	0.84	0.85	0.87	0.88	0.9	0.91	0.93	0.94	0.96	0.97	0.99	1	0.98	0.97	0.95	0.94	0.92	0.9	0.89	0.87	0.86	0.84	0.82	0.81	0.79	0.78	0.76	0.74	0.73	0.71	0.7	0.68	0.66
234	1431.2	CS	m	Y	0.73	0.75	0.76	0.78	0.79	0.81	0.82	0.84	0.85	0.87	0.88	0.9	0.91	0.93	0.94	0.96	0.97	0.99	1	0.98	0.97	0.95	0.94	0.92	0.9	0.89	0.87	0.86	0.84	0.82	0.81	0.79	0.78	0.76	0.74	0.73	0.71	0.7	0.68	0.66
235	144195	SLC2A14	ce	N	1	1	1	1	1	1	1	1	1	1	1	1	1	1	1	1	1	1	1	1	1	1	1	1	1	1	1	1	1	1	1	1	1	1	1	1	1	1	1	1
236	145226	RDH12	c	Y	0.7	0.72	0.74	0.75	0.77	0.79	0.8	0.82	0.84	0.85	0.87	0.88	0.9	0.92	0.93	0.95	0.97	0.98	1	0.98	0.97	0.95	0.94	0.92	0.9	0.89	0.87	0.86	0.84	0.82	0.81	0.79	0.78	0.76	0.75	0.73	0.71	0.7	0.68	0.67
237	1468.1	SLC25A10	cm	N	1	1	1	1	1	1	1	1	1	1	1	1	1	1	1	1	1	1	1	1	1	1	1	1	1	1	1	1	1	1	1	1	1	1	1	1	1	1	1	1
238	1491.1	CTH	c	Y	0.15	0.18	0.22	0.25	0.28	0.32	0.35	0.39	0.42	0.46	0.49	0.51	0.53	0.54	0.56	0.57	0.59	0.6	0.62	0.63	0.64	0.66	0.67	0.69	0.7	0.72	0.73	0.75	0.76	0.78	0.79	0.81	0.82	0.84	0.85	0.87	0.88	0.9	0.91	0.93
239	1491.2	CTH	c	Y	0.15	0.18	0.22	0.25	0.28	0.32	0.35	0.39	0.42	0.46	0.49	0.51	0.53	0.54	0.56	0.57	0.59	0.6	0.62	0.63	0.64	0.66	0.67	0.69	0.7	0.72	0.73	0.75	0.76	0.78	0.79	0.81	0.82	0.84	0.85	0.87	0.88	0.9	0.91	0.93
240	15.1	AANAT	c	Y	0.89	0.91	0.93	0.94	0.96	0.98	1	0.98	0.96	0.94	0.92	0.9	0.88	0.86	0.83	0.81	0.79	0.77	0.75	0.73	0.71	0.69	0.67	0.65	0.63	0.61	0.59	0.57	0.55	0.52	0.5	0.46	0.42	0.37	0.32	0.27	0.23	0.18	0.13	0.08
241	1503.1	CTPS	c	Y	0.32	0.37	0.42	0.47	0.51	0.53	0.55	0.56	0.58	0.6	0.62	0.64	0.66	0.68	0.7	0.72	0.73	0.75	0.77	0.79	0.81	0.83	0.85	0.87	0.89	0.91	0.92	0.94	0.96	0.98	1	0.98	0.95	0.93	0.9	0.88	0.85	0.83	0.8	0.78
242	151531	UPP2	c	Y	0.5	0.52	0.55	0.58	0.6	0.63	0.65	0.67	0.7	0.73	0.75	0.77	0.8	0.83	0.85	0.88	0.9	0.92	0.95	0.98	1	0.98	0.95	0.92	0.9	0.88	0.85	0.83	0.8	0.77	0.75	0.72	0.7	0.67	0.65	0.63	0.6	0.58	0.55	0.53
243	1537.1	CYC1	cm	N	1	1	1	1	1	1	1	1	1	1	1	1	1	1	1	1	1	1	1	1	1	1	1	1	1	1	1	1	1	1	1	1	1	1	1	1	1	1	1	1
244	154091	SLC2A12	ce	N	1	1	1	1	1	1	1	1	1	1	1	1	1	1	1	1	1	1	1	1	1	1	1	1	1	1	1	1	1	1	1	1	1	1	1	1	1	1	1	1
245	1543.1	CYP1A1	c	Y	0.68	0.7	0.72	0.74	0.75	0.77	0.79	0.81	0.82	0.84	0.86	0.88	0.89	0.91	0.93	0.95	0.96	0.98	1	0.98	0.95	0.93	0.9	0.88	0.85	0.83	0.8	0.78	0.75	0.73	0.71	0.68	0.66	0.63	0.61	0.58	0.56	0.53	0.51	0.48
246	1544.1	CYP1A2	c	Y	0.68	0.7	0.72	0.74	0.75	0.77	0.79	0.81	0.82	0.84	0.86	0.88	0.89	0.91	0.93	0.95	0.96	0.98	1	0.98	0.95	0.93	0.9	0.88	0.85	0.83	0.8	0.78	0.75	0.73	0.71	0.68	0.66	0.63	0.61	0.58	0.56	0.53	0.51	0.48
247	1545.1	CYP1B1	cr	Y	0.68	0.7	0.72	0.74	0.75	0.77	0.79	0.81	0.82	0.84	0.86	0.88	0.89	0.91	0.93	0.95	0.96	0.98	1	0.98	0.95	0.93	0.9	0.88	0.85	0.83	0.8	0.78	0.75	0.73	0.71	0.68	0.66	0.63	0.61	0.58	0.56	0.53	0.51	0.48
248	1548.1	CYP2A6	c	Y	0.68	0.7	0.72	0.74	0.75	0.77	0.79	0.81	0.82	0.84	0.86	0.88	0.89	0.91	0.93	0.95	0.96	0.98	1	0.98	0.95	0.93	0.9	0.88	0.85	0.83	0.8	0.78	0.75	0.73	0.71	0.68	0.66	0.63	0.61	0.58	0.56	0.53	0.51	0.48
249	1551.1	CYP3A7	r	Y	0.68	0.7	0.72	0.74	0.75	0.77	0.79	0.81	0.82	0.84	0.86	0.88	0.89	0.91	0.93	0.95	0.96	0.98	1	0.98	0.95	0.93	0.9	0.88	0.85	0.83	0.8	0.78	0.75	0.73	0.71	0.68	0.66	0.63	0.61	0.58	0.56	0.53	0.51	0.48
250	155184	SLC2A7	ce	N	1	1	1	1	1	1	1	1	1	1	1	1	1	1	1	1	1	1	1	1	1	1	1	1	1	1	1	1	1	1	1	1	1	1	1	1	1	1	1	1
251	1553.1	CYP2A13	c	Y	0.68	0.7	0.72	0.74	0.75	0.77	0.79	0.81	0.82	0.84	0.86	0.88	0.89	0.91	0.93	0.95	0.96	0.98	1	0.98	0.95	0.93	0.9	0.88	0.85	0.83	0.8	0.78	0.75	0.73	0.71	0.68	0.66	0.63	0.61	0.58	0.56	0.53	0.51	0.48
252	1557.1	CYP2C19	c	Y	0.56	0.59	0.61	0.64	0.66	0.68	0.71	0.73	0.76	0.78	0.81	0.83	0.85	0.88	0.9	0.93	0.95	0.98	1	0.98	0.95	0.93	0.9	0.88	0.85	0.83	0.8	0.78	0.75	0.73	0.71	0.68	0.66	0.63	0.61	0.58	0.56	0.53	0.51	0.48
253	1558.1	CYP2C8	c	Y	0.68	0.7	0.72	0.74	0.75	0.77	0.79	0.81	0.82	0.84	0.86	0.88	0.89	0.91	0.93	0.95	0.96	0.98	1	0.98	0.95	0.93	0.9	0.88	0.85	0.83	0.8	0.78	0.75	0.73	0.71	0.68	0.66	0.63	0.61	0.58	0.56	0.53	0.51	0.48
254	1558.2	CYP2C8	c	Y	0.68	0.7	0.72	0.74	0.75	0.77	0.79	0.81	0.82	0.84	0.86	0.88	0.89	0.91	0.93	0.95	0.96	0.98	1	0.98	0.95	0.93	0.9	0.88	0.85	0.83	0.8	0.78	0.75	0.73	0.71	0.68	0.66	0.63	0.61	0.58	0.56	0.53	0.51	0.48
255	1559.1	CYP2C9	c	Y	0.56	0.59	0.61	0.64	0.66	0.68	0.71	0.73	0.76	0.78	0.81	0.83	0.85	0.88	0.9	0.93	0.95	0.98	1	0.98	0.95	0.93	0.9	0.88	0.85	0.83	0.8	0.78	0.75	0.73	0.71	0.68	0.66	0.63	0.61	0.58	0.56	0.53	0.51	0.48
256	1562.1	CYP2C18	c	Y	0.68	0.7	0.72	0.74	0.75	0.77	0.79	0.81	0.82	0.84	0.86	0.88	0.89	0.91	0.93	0.95	0.96	0.98	1	0.98	0.95	0.93	0.9	0.88	0.85	0.83	0.8	0.78	0.75	0.73	0.71	0.68	0.66	0.63	0.61	0.58	0.56	0.53	0.51	0.48
257	1565.1	CYP2D6	c	Y	0.68	0.7	0.72	0.74	0.75	0.77	0.79	0.81	0.82	0.84	0.86	0.88	0.89	0.91	0.93	0.95	0.96	0.98	1	0.98	0.95	0.93	0.9	0.88	0.85	0.83	0.8	0.78	0.75	0.73	0.71	0.68	0.66	0.63	0.61	0.58	0.56	0.53	0.51	0.48
258	1571.1	CYP2E1	c	N	1	1	1	1	1	1	1	1	1	1	1	1	1	1	1	1	1	1	1	1	1	1	1	1	1	1	1	1	1	1	1	1	1	1	1	1	1	1	1	1
259	1572.1	CYP2F1	cr	Y	0.68	0.7	0.72	0.74	0.75	0.77	0.79	0.81	0.82	0.84	0.86	0.88	0.89	0.91	0.93	0.95	0.96	0.98	1	0.98	0.95	0.93	0.9	0.88	0.85	0.83	0.8	0.78	0.75	0.73	0.71	0.68	0.66	0.63	0.61	0.58	0.56	0.53	0.51	0.48
260	157506	RDH10	c	Y	0.7	0.71	0.73	0.75	0.76	0.78	0.8	0.81	0.83	0.85	0.86	0.88	0.9	0.92	0.93	0.95	0.97	0.98	1	0.98	0.96	0.95	0.93	0.91	0.89	0.88	0.86	0.84	0.82	0.8	0.79	0.77	0.75	0.73	0.72	0.7	0.68	0.66	0.65	0.63
261	1576.1	CYP3A4	c	Y	0.67	0.69	0.71	0.72	0.74	0.76	0.78	0.8	0.82	0.83	0.85	0.87	0.89	0.91	0.93	0.94	0.96	0.98	1	0.98	0.96	0.94	0.92	0.9	0.88	0.86	0.84	0.82	0.8	0.77	0.75	0.73	0.71	0.69	0.67	0.65	0.63	0.61	0.59	0.57
262	1577.1	CYP3A5	c	Y	0.68	0.7	0.72	0.74	0.75	0.77	0.79	0.81	0.82	0.84	0.86	0.88	0.89	0.91	0.93	0.95	0.96	0.98	1	0.98	0.95	0.93	0.9	0.88	0.85	0.83	0.8	0.78	0.75	0.73	0.71	0.68	0.66	0.63	0.61	0.58	0.56	0.53	0.51	0.48
263	1579.1	CYP4A11	c	Y	0.52	0.54	0.57	0.59	0.62	0.64	0.67	0.69	0.72	0.74	0.77	0.8	0.82	0.85	0.87	0.9	0.92	0.95	0.97	1	0.98	0.97	0.95	0.94	0.92	0.91	0.89	0.87	0.86	0.84	0.83	0.81	0.8	0.78	0.76	0.75	0.73	0.72	0.7	0.69
264	158.1	ADSL	c	Y	0.74	0.76	0.78	0.8	0.82	0.83	0.85	0.87	0.89	0.91	0.93	0.94	0.96	0.98	1	0.98	0.96	0.94	0.92	0.9	0.88	0.85	0.83	0.81	0.79	0.77	0.75	0.73	0.71	0.69	0.67	0.65	0.63	0.6	0.58	0.56	0.54	0.52	0.5	0.45
265	158.2	ADSL	c	Y	0.74	0.76	0.78	0.8	0.82	0.83	0.85	0.87	0.89	0.91	0.93	0.94	0.96	0.98	1	0.98	0.96	0.94	0.92	0.9	0.88	0.85	0.83	0.81	0.79	0.77	0.75	0.73	0.71	0.69	0.67	0.65	0.63	0.6	0.58	0.56	0.54	0.52	0.5	0.45
266	1581.1	CYP7A1	r	Y	0.64	0.66	0.68	0.69	0.71	0.73	0.75	0.77	0.78	0.8	0.82	0.84	0.86	0.87	0.89	0.91	0.93	0.95	0.96	0.98	1	0.98	0.96	0.94	0.93	0.91	0.89	0.87	0.85	0.83	0.81	0.8	0.78	0.76	0.74	0.72	0.7	0.69	0.67	0.65
267	1582.1	CYP8B1	r	Y	0.73	0.75	0.78	0.8	0.83	0.85	0.88	0.9	0.93	0.95	0.98	1	1	1	1	1	0.97	0.94	0.91	0.89	0.86	0.83	0.8	0.77	0.74	0.71	0.68	0.66	0.63	0.6	0.57	0.54	0.51	0.48	0.45	0.42	0.38	0.35	0.32	0.29
268	1583.1	CYP11A1	m	Y	0.66	0.68	0.7	0.72	0.75	0.77	0.79	0.81	0.83	0.85	0.87	0.89	0.92	0.94	0.96	0.98	1	0.98	0.96	0.94	0.92	0.9	0.88	0.86	0.84	0.82	0.8	0.79	0.77	0.75	0.73	0.71	0.69	0.67	0.65	0.63	0.61	0.59	0.57	0.55
269	1584.1	CYP11B1	m	Y	0.55	0.58	0.6	0.63	0.65	0.68	0.7	0.73	0.75	0.78	0.8	0.83	0.85	0.88	0.9	0.93	0.95	0.98	1	0.97	0.95	0.92	0.9	0.87	0.85	0.82	0.79	0.77	0.74	0.72	0.69	0.66	0.64	0.61	0.59	0.56	0.54	0.51	0.47	0.41
270	1585.1	CYP11B2	m	Y	0.55	0.58	0.6	0.63	0.65	0.68	0.7	0.73	0.75	0.78	0.8	0.83	0.85	0.88	0.9	0.93	0.95	0.98	1	0.97	0.95	0.92	0.9	0.87	0.85	0.82	0.79	0.77	0.74	0.72	0.69	0.66	0.64	0.61	0.59	0.56	0.54	0.51	0.47	0.41
271	1586.1	CYP17A1	r	Y	0.69	0.71	0.73	0.75	0.77	0.79	0.81	0.83	0.85	0.87	0.89	0.9	0.92	0.94	0.96	0.98	1	1	1	0.98	0.96	0.94	0.92	0.9	0.88	0.85	0.83	0.81	0.79	0.77	0.75	0.73	0.71	0.69	0.67	0.65	0.63	0.6	0.58	0.56
272	1588.1	CYP19A1	r	Y	0.68	0.7	0.72	0.74	0.75	0.77	0.79	0.81	0.82	0.84	0.86	0.88	0.89	0.91	0.93	0.95	0.96	0.98	1	0.98	0.95	0.93	0.9	0.88	0.85	0.83	0.8	0.78	0.75	0.73	0.71	0.68	0.66	0.63	0.61	0.58	0.56	0.53	0.51	0.48
273	1588.2	CYP19A1	r	Y	0.68	0.7	0.72	0.74	0.75	0.77	0.79	0.81	0.82	0.84	0.86	0.88	0.89	0.91	0.93	0.95	0.96	0.98	1	0.98	0.95	0.93	0.9	0.88	0.85	0.83	0.8	0.78	0.75	0.73	0.71	0.68	0.66	0.63	0.61	0.58	0.56	0.53	0.51	0.48
274	1589.1	CYP21A2	r	Y	0.65	0.67	0.69	0.7	0.72	0.74	0.76	0.77	0.79	0.81	0.83	0.84	0.86	0.88	0.9	0.91	0.93	0.95	0.97	0.98	1	0.98	0.96	0.93	0.91	0.89	0.87	0.85	0.83	0.8	0.78	0.76	0.74	0.72	0.7	0.67	0.65	0.63	0.61	0.59
275	159.1	ADSS	c	Y	1	1	1	1	1	1	1	1	1	1	1	1	1	1	1	1	1	1	1	0.98	0.96	0.94	0.92	0.9	0.88	0.86	0.84	0.82	0.8	0.78	0.76	0.74	0.72	0.7	0.68	0.66	0.64	0.62	0.6	0.58
276	1591.1	CYP24A1	m	N	1	1	1	1	1	1	1	1	1	1	1	1	1	1	1	1	1	1	1	1	1	1	1	1	1	1	1	1	1	1	1	1	1	1	1	1	1	1	1	1
277	1593.1	CYP27A1	m	Y	0.78	0.79	0.8	0.81	0.83	0.84	0.85	0.86	0.88	0.89	0.9	0.91	0.93	0.94	0.95	0.96	0.98	0.99	1	0.99	0.98	0.97	0.96	0.94	0.93	0.92	0.91	0.9	0.89	0.88	0.87	0.86	0.85	0.83	0.82	0.81	0.8	0.79	0.78	0.77
278	1594.1	CYP27B1	m	Y	0.34	0.37	0.39	0.42	0.45	0.47	0.5	0.54	0.58	0.63	0.67	0.71	0.75	0.79	0.83	0.88	0.92	0.96	1	0.96	0.91	0.87	0.83	0.78	0.74	0.7	0.66	0.61	0.57	0.53	0.49	0.46	0.42	0.39	0.36	0.33	0.29	0.26	0.23	0.2
279	1595.1	CYP51A1	r	Y	0.67	0.69	0.7	0.72	0.74	0.76	0.78	0.8	0.81	0.83	0.85	0.87	0.89	0.91	0.93	0.94	0.96	0.98	1	0.98	0.96	0.95	0.93	0.91	0.89	0.87	0.86	0.84	0.82	0.8	0.78	0.77	0.75	0.73	0.71	0.69	0.68	0.66	0.64	0.62
280	159963	SLC5A12	ce	N	1	1	1	1	1	1	1	1	1	1	1	1	1	1	1	1	1	1	1	1	1	1	1	1	1	1	1	1	1	1	1	1	1	1	1	1	1	1	1	1
281	160287	LDHAL6A	c	Y	0.77	0.78	0.8	0.82	0.83	0.85	0.87	0.88	0.9	0.92	0.93	0.95	0.97	0.98	1	0.98	0.97	0.95	0.94	0.92	0.9	0.89	0.87	0.85	0.84	0.82	0.81	0.79	0.77	0.76	0.74	0.73	0.71	0.69	0.68	0.66	0.65	0.63	0.61	0.6
282	1603.1	DAD1	r	N	1	1	1	1	1	1	1	1	1	1	1	1	1	1	1	1	1	1	1	1	1	1	1	1	1	1	1	1	1	1	1	1	1	1	1	1	1	1	1	1
283	1606.1	DGKA	c	Y	0.75	0.77	0.8	0.83	0.85	0.88	0.9	0.92	0.95	0.98	1	1	1	1	1	1	1	1	1	1	1	1	1	1	1	1	1	1	1	1	1	0.97	0.95	0.92	0.9	0.88	0.85	0.83	0.8	0.78
284	1607.1	DGKB	c	Y	0.75	0.77	0.8	0.83	0.85	0.88	0.9	0.92	0.95	0.98	1	1	1	1	1	1	1	1	1	1	1	1	1	1	1	1	1	1	1	1	1	0.97	0.95	0.92	0.9	0.88	0.85	0.83	0.8	0.78
285	1607.2	DGKB	c	Y	0.75	0.77	0.8	0.83	0.85	0.88	0.9	0.92	0.95	0.98	1	1	1	1	1	1	1	1	1	1	1	1	1	1	1	1	1	1	1	1	1	0.97	0.95	0.92	0.9	0.88	0.85	0.83	0.8	0.78
286	160728	SLC5A8	ce	N	1	1	1	1	1	1	1	1	1	1	1	1	1	1	1	1	1	1	1	1	1	1	1	1	1	1	1	1	1	1	1	1	1	1	1	1	1	1	1	1
287	1608.1	DGKG	c	Y	0.75	0.77	0.8	0.83	0.85	0.88	0.9	0.92	0.95	0.98	1	1	1	1	1	1	1	1	1	1	1	1	1	1	1	1	1	1	1	1	1	0.97	0.95	0.92	0.9	0.88	0.85	0.83	0.8	0.78
288	160851	DGKH	c	Y	0.75	0.77	0.8	0.83	0.85	0.88	0.9	0.92	0.95	0.98	1	1	1	1	1	1	1	1	1	1	1	1	1	1	1	1	1	1	1	1	1	0.97	0.95	0.92	0.9	0.88	0.85	0.83	0.8	0.78
289	160851	DGKH	c	Y	0.75	0.77	0.8	0.83	0.85	0.88	0.9	0.92	0.95	0.98	1	1	1	1	1	1	1	1	1	1	1	1	1	1	1	1	1	1	1	1	1	0.97	0.95	0.92	0.9	0.88	0.85	0.83	0.8	0.78
290	1609.1	DGKQ	c	Y	0.75	0.77	0.8	0.83	0.85	0.88	0.9	0.92	0.95	0.98	1	1	1	1	1	1	1	1	1	1	1	1	1	1	1	1	1	1	1	1	1	0.97	0.95	0.92	0.9	0.88	0.85	0.83	0.8	0.78
291	1610.1	DAO	x	Y	0.45	0.48	0.5	0.52	0.53	0.54	0.56	0.57	0.59	0.6	0.61	0.63	0.64	0.65	0.67	0.68	0.7	0.71	0.72	0.74	0.75	0.77	0.78	0.79	0.81	0.82	0.83	0.85	0.86	0.88	0.89	0.9	0.92	0.93	0.94	0.96	0.97	0.99	1	0.98
292	1621.1	DBH	c	Y	0.56	0.55	0.53	0.52	0.5	0.35	0.15	0	0	0	0	0	0	0	0	0	0	0	0	0	0	0	0	0	0	0	0	0	0	0	0	0	0	0	0	0	0	0	0	0
293	162417	NAGS	m	Y	0	0	0	0.06	0.15	0.24	0.33	0.43	0.5	0.52	0.53	0.55	0.57	0.58	0.6	0.61	0.63	0.64	0.66	0.67	0.69	0.7	0.72	0.74	0.75	0.77	0.78	0.8	0.81	0.83	0.84	0.86	0.88	0.89	0.91	0.92	0.94	0.95	0.97	0.98
294	162466	PHOSPHO1	c	Y	0.86	0.89	0.93	0.96	1	0.95	0.9	0.85	0.8	0.75	0.7	0.65	0.6	0.55	0.5	0.48	0.46	0.44	0.41	0.39	0.37	0.35	0.33	0.31	0.29	0.26	0.24	0.22	0.2	0.18	0.16	0.14	0.12	0.09	0.07	0.05	0.03	0.01	0	0
295	1629.1	DBT	m	Y	0.63	0.65	0.67	0.69	0.71	0.73	0.75	0.77	0.79	0.81	0.83	0.85	0.88	0.9	0.92	0.94	0.96	0.98	1	1	0.98	0.95	0.93	0.91	0.89	0.87	0.85	0.83	0.81	0.79	0.77	0.75	0.73	0.7	0.68	0.66	0.64	0.62	0.6	0.58
296	1632.1	DCI	m	Y	0.63	0.65	0.66	0.67	0.69	0.7	0.72	0.73	0.74	0.76	0.77	0.79	0.8	0.81	0.83	0.84	0.86	0.87	0.88	0.9	0.91	0.93	0.94	0.96	0.97	0.98	1	1	1	1	1	1	1	1	1	1	1	1	1	1
297	1633.1	DCK	n	Y	0.69	0.71	0.72	0.74	0.75	0.76	0.78	0.79	0.81	0.82	0.83	0.85	0.86	0.88	0.89	0.9	0.92	0.93	0.94	0.96	0.97	0.99	1	0.99	0.98	0.97	0.95	0.94	0.93	0.92	0.91	0.9	0.88	0.87	0.86	0.85	0.84	0.83	0.81	0.8
298	1635.1	DCTD	c	Y	0.74	0.76	0.77	0.78	0.8	0.81	0.82	0.83	0.85	0.86	0.87	0.89	0.9	0.91	0.92	0.94	0.95	0.96	0.97	0.99	1	0.98	0.96	0.94	0.92	0.91	0.89	0.87	0.85	0.83	0.81	0.79	0.77	0.75	0.73	0.72	0.7	0.68	0.66	0.64
299	1638.1	DCT	c	Y	0.91	0.92	0.94	0.95	0.97	0.98	1	1	0.99	0.97	0.96	0.94	0.93	0.91	0.89	0.88	0.86	0.85	0.83	0.81	0.8	0.78	0.77	0.75	0.73	0.72	0.7	0.69	0.67	0.65	0.64	0.62	0.61	0.59	0.57	0.56	0.54	0.53	0.51	0.48
300	1644.1	DDC	c	Y	0.79	0.81	0.83	0.86	0.88	0.9	0.92	0.94	0.96	0.98	1	1	1	1	1	1	1	1	1	1	1	0.98	0.96	0.93	0.91	0.89	0.87	0.85	0.82	0.8	0.78	0.76	0.74	0.71	0.69	0.67	0.65	0.63	0.61	0.58
301	1645.1	AKR1C1	c	Y	0.51	0.52	0.54	0.55	0.57	0.59	0.6	0.62	0.64	0.65	0.67	0.68	0.7	0.72	0.73	0.75	0.76	0.78	0.8	0.81	0.83	0.85	0.86	0.88	0.89	0.91	0.93	0.94	0.96	0.97	0.99	1	1	1	1	1	1	1	1	1
302	1650.1	DDOST	r	N	1	1	1	1	1	1	1	1	1	1	1	1	1	1	1	1	1	1	1	1	1	1	1	1	1	1	1	1	1	1	1	1	1	1	1	1	1	1	1	1
303	166012	CHST13	g	Y	0.88	0.9	0.92	0.94	0.96	0.98	1	0.98	0.97	0.95	0.93	0.92	0.9	0.88	0.87	0.85	0.83	0.82	0.8	0.78	0.77	0.75	0.74	0.72	0.7	0.69	0.67	0.65	0.64	0.62	0.6	0.59	0.57	0.55	0.54	0.52	0.5	0.46	0.4	0.34
304	166785	MMAA	cm	Y	0.66	0.68	0.69	0.71	0.73	0.75	0.77	0.78	0.8	0.82	0.84	0.86	0.87	0.89	0.91	0.93	0.95	0.96	0.98	1	1	0.98	0.96	0.94	0.93	0.91	0.89	0.87	0.85	0.83	0.82	0.8	0.78	0.76	0.74	0.72	0.71	0.69	0.67	0.65
305	170712	COX7B2	cm	N	1	1	1	1	1	1	1	1	1	1	1	1	1	1	1	1	1	1	1	1	1	1	1	1	1	1	1	1	1	1	1	1	1	1	1	1	1	1	1	1
306	171425	CLYBL	c	Y	0.73	0.76	0.78	0.8	0.82	0.85	0.87	0.89	0.91	0.93	0.96	0.98	1	1	1	1	1	1	1	0.98	0.95	0.93	0.91	0.89	0.86	0.84	0.82	0.8	0.77	0.75	0.73	0.7	0.68	0.66	0.64	0.61	0.59	0.57	0.55	0.52
307	171425	CLYBL	c	Y	0.73	0.76	0.78	0.8	0.82	0.85	0.87	0.89	0.91	0.93	0.96	0.98	1	1	1	1	1	1	1	0.98	0.95	0.93	0.91	0.89	0.86	0.84	0.82	0.8	0.77	0.75	0.73	0.7	0.68	0.66	0.64	0.61	0.59	0.57	0.55	0.52
308	1716.1	DGUOK	m	Y	0.7	0.72	0.73	0.74	0.76	0.77	0.78	0.8	0.81	0.82	0.84	0.85	0.86	0.88	0.89	0.91	0.92	0.93	0.95	0.96	0.97	0.99	1	0.98	0.97	0.95	0.93	0.92	0.9	0.88	0.87	0.85	0.83	0.82	0.8	0.78	0.77	0.75	0.74	0.72
309	1716.2	DGUOK	m	Y	0.7	0.72	0.73	0.74	0.76	0.77	0.78	0.8	0.81	0.82	0.84	0.85	0.86	0.88	0.89	0.91	0.92	0.93	0.95	0.96	0.97	0.99	1	0.98	0.97	0.95	0.93	0.92	0.9	0.88	0.87	0.85	0.83	0.82	0.8	0.78	0.77	0.75	0.74	0.72
310	1716.3	DGUOK	m	Y	0.7	0.72	0.73	0.74	0.76	0.77	0.78	0.8	0.81	0.82	0.84	0.85	0.86	0.88	0.89	0.91	0.92	0.93	0.95	0.96	0.97	0.99	1	0.98	0.97	0.95	0.93	0.92	0.9	0.88	0.87	0.85	0.83	0.82	0.8	0.78	0.77	0.75	0.74	0.72
311	1716.4	DGUOK	m	Y	0.7	0.72	0.73	0.74	0.76	0.77	0.78	0.8	0.81	0.82	0.84	0.85	0.86	0.88	0.89	0.91	0.92	0.93	0.95	0.96	0.97	0.99	1	0.98	0.97	0.95	0.93	0.92	0.9	0.88	0.87	0.85	0.83	0.82	0.8	0.78	0.77	0.75	0.74	0.72
312	1716.5	DGUOK	m	Y	0.7	0.72	0.73	0.74	0.76	0.77	0.78	0.8	0.81	0.82	0.84	0.85	0.86	0.88	0.89	0.91	0.92	0.93	0.95	0.96	0.97	0.99	1	0.98	0.97	0.95	0.93	0.92	0.9	0.88	0.87	0.85	0.83	0.82	0.8	0.78	0.77	0.75	0.74	0.72
313	1717.1	DHCR7	r	Y	0.85	0.87	0.89	0.9	0.92	0.94	0.96	0.98	1	0.98	0.97	0.95	0.94	0.92	0.91	0.89	0.88	0.86	0.84	0.83	0.81	0.8	0.78	0.77	0.75	0.73	0.72	0.7	0.69	0.67	0.66	0.64	0.63	0.61	0.59	0.58	0.56	0.55	0.53	0.52
314	1718.1	DHCR24	r	Y	0.72	0.73	0.75	0.76	0.78	0.8	0.81	0.83	0.84	0.86	0.87	0.89	0.91	0.92	0.94	0.95	0.97	0.98	1	0.98	0.97	0.95	0.94	0.92	0.9	0.89	0.87	0.86	0.84	0.82	0.81	0.79	0.78	0.76	0.74	0.73	0.71	0.7	0.68	0.66
315	1719.1	DHFR	c	Y	1	1	1	1	1	1	1	1	1	1	1	1	1	1	1	1	1	1	1	1	1	0.98	0.96	0.94	0.92	0.9	0.89	0.87	0.85	0.83	0.81	0.79	0.77	0.75	0.73	0.71	0.69	0.68	0.66	0.64
316	1723.1	DHODH	cm	Y	0.63	0.64	0.65	0.66	0.68	0.69	0.7	0.71	0.73	0.74	0.75	0.76	0.77	0.79	0.8	0.81	0.82	0.84	0.85	0.86	0.88	0.89	0.9	0.91	0.93	0.94	0.95	0.96	0.98	0.99	1	1	0.99	0.98	0.96	0.95	0.94	0.93	0.91	0.9
317	1737.1	DLAT	m	Y	0.55	0.57	0.59	0.61	0.62	0.64	0.66	0.67	0.69	0.71	0.73	0.74	0.76	0.78	0.79	0.81	0.83	0.85	0.86	0.88	0.9	0.91	0.93	0.95	0.97	0.98	1	1	1	1	1	1	1	1	1	1	1	1	1	0.98
318	1738.1	DLD	m	Y	0.5	0.52	0.53	0.55	0.57	0.58	0.6	0.62	0.63	0.65	0.67	0.68	0.7	0.72	0.73	0.75	0.77	0.78	0.8	0.82	0.83	0.85	0.87	0.88	0.9	0.92	0.93	0.95	0.97	0.98	1	0.98	0.97	0.95	0.94	0.92	0.9	0.89	0.87	0.86
319	1743.1	DLST	m	Y	0.69	0.71	0.73	0.75	0.77	0.79	0.81	0.83	0.85	0.87	0.89	0.91	0.93	0.94	0.96	0.98	1	0.98	0.96	0.94	0.92	0.9	0.88	0.86	0.84	0.82	0.8	0.78	0.76	0.74	0.72	0.7	0.68	0.66	0.64	0.62	0.6	0.58	0.56	0.54
320	175.1	AGA	l	Y	0.85	0.86	0.88	0.89	0.91	0.92	0.94	0.95	0.97	0.98	1	0.99	0.97	0.96	0.95	0.94	0.92	0.91	0.9	0.88	0.87	0.86	0.85	0.83	0.82	0.81	0.79	0.78	0.77	0.76	0.74	0.73	0.72	0.71	0.69	0.68	0.67	0.65	0.64	0.63
321	1757.1	SARDH	m	N	1	1	1	1	1	1	1	1	1	1	1	1	1	1	1	1	1	1	1	1	1	1	1	1	1	1	1	1	1	1	1	1	1	1	1	1	1	1	1	1
322	178.1	AGL	c	Y	1	1	1	0.98	0.96	0.95	0.93	0.91	0.89	0.88	0.86	0.84	0.82	0.8	0.79	0.77	0.75	0.73	0.71	0.7	0.68	0.66	0.64	0.63	0.61	0.59	0.57	0.55	0.54	0.52	0.5	0.45	0.4	0.36	0.31	0.26	0.21	0.16	0.12	0.07
323	178.2	AGL	c	Y	1	1	1	0.98	0.96	0.95	0.93	0.91	0.89	0.88	0.86	0.84	0.82	0.8	0.79	0.77	0.75	0.73	0.71	0.7	0.68	0.66	0.64	0.63	0.61	0.59	0.57	0.55	0.54	0.52	0.5	0.45	0.4	0.36	0.31	0.26	0.21	0.16	0.12	0.07
324	178.3	AGL	c	Y	1	1	1	0.98	0.96	0.95	0.93	0.91	0.89	0.88	0.86	0.84	0.82	0.8	0.79	0.77	0.75	0.73	0.71	0.7	0.68	0.66	0.64	0.63	0.61	0.59	0.57	0.55	0.54	0.52	0.5	0.45	0.4	0.36	0.31	0.26	0.21	0.16	0.12	0.07
325	178.4	AGL	c	Y	1	1	1	0.98	0.96	0.95	0.93	0.91	0.89	0.88	0.86	0.84	0.82	0.8	0.79	0.77	0.75	0.73	0.71	0.7	0.68	0.66	0.64	0.63	0.61	0.59	0.57	0.55	0.54	0.52	0.5	0.45	0.4	0.36	0.31	0.26	0.21	0.16	0.12	0.07
326	178.5	AGL	c	Y	1	1	1	0.98	0.96	0.95	0.93	0.91	0.89	0.88	0.86	0.84	0.82	0.8	0.79	0.77	0.75	0.73	0.71	0.7	0.68	0.66	0.64	0.63	0.61	0.59	0.57	0.55	0.54	0.52	0.5	0.45	0.4	0.36	0.31	0.26	0.21	0.16	0.12	0.07
327	178.6	AGL	c	Y	1	1	1	0.98	0.96	0.95	0.93	0.91	0.89	0.88	0.86	0.84	0.82	0.8	0.79	0.77	0.75	0.73	0.71	0.7	0.68	0.66	0.64	0.63	0.61	0.59	0.57	0.55	0.54	0.52	0.5	0.45	0.4	0.36	0.31	0.26	0.21	0.16	0.12	0.07
328	1786.1	DNMT1	n	Y	0.66	0.68	0.7	0.72	0.74	0.76	0.78	0.79	0.81	0.83	0.85	0.87	0.89	0.91	0.93	0.94	0.96	0.98	1	1	1	1	1	1	0.98	0.96	0.94	0.91	0.89	0.87	0.85	0.83	0.81	0.79	0.76	0.74	0.72	0.7	0.68	0.66
329	1787.1	DNMT2	n	Y	0.59	0.61	0.62	0.64	0.65	0.67	0.69	0.7	0.72	0.74	0.75	0.77	0.79	0.8	0.82	0.84	0.85	0.87	0.88	0.9	0.92	0.93	0.95	0.97	0.98	1	0.98	0.96	0.94	0.92	0.9	0.88	0.85	0.83	0.81	0.79	0.77	0.75	0.73	0.71
330	1787.2	DNMT2	n	Y	0.59	0.61	0.62	0.64	0.65	0.67	0.69	0.7	0.72	0.74	0.75	0.77	0.79	0.8	0.82	0.84	0.85	0.87	0.88	0.9	0.92	0.93	0.95	0.97	0.98	1	0.98	0.96	0.94	0.92	0.9	0.88	0.85	0.83	0.81	0.79	0.77	0.75	0.73	0.71
331	1787.3	DNMT2	n	Y	0.59	0.61	0.62	0.64	0.65	0.67	0.69	0.7	0.72	0.74	0.75	0.77	0.79	0.8	0.82	0.84	0.85	0.87	0.88	0.9	0.92	0.93	0.95	0.97	0.98	1	0.98	0.96	0.94	0.92	0.9	0.88	0.85	0.83	0.81	0.79	0.77	0.75	0.73	0.71
332	1787.4	DNMT2	n	Y	0.59	0.61	0.62	0.64	0.65	0.67	0.69	0.7	0.72	0.74	0.75	0.77	0.79	0.8	0.82	0.84	0.85	0.87	0.88	0.9	0.92	0.93	0.95	0.97	0.98	1	0.98	0.96	0.94	0.92	0.9	0.88	0.85	0.83	0.81	0.79	0.77	0.75	0.73	0.71
333	1787.5	DNMT2	n	Y	0.59	0.61	0.62	0.64	0.65	0.67	0.69	0.7	0.72	0.74	0.75	0.77	0.79	0.8	0.82	0.84	0.85	0.87	0.88	0.9	0.92	0.93	0.95	0.97	0.98	1	0.98	0.96	0.94	0.92	0.9	0.88	0.85	0.83	0.81	0.79	0.77	0.75	0.73	0.71
334	1787.6	DNMT2	n	Y	0.59	0.61	0.62	0.64	0.65	0.67	0.69	0.7	0.72	0.74	0.75	0.77	0.79	0.8	0.82	0.84	0.85	0.87	0.88	0.9	0.92	0.93	0.95	0.97	0.98	1	0.98	0.96	0.94	0.92	0.9	0.88	0.85	0.83	0.81	0.79	0.77	0.75	0.73	0.71
335	1788.1	DNMT3A	n	Y	0.66	0.68	0.7	0.72	0.74	0.76	0.78	0.79	0.81	0.83	0.85	0.87	0.89	0.91	0.93	0.94	0.96	0.98	1	1	1	1	1	1	0.98	0.96	0.94	0.91	0.89	0.87	0.85	0.83	0.81	0.79	0.76	0.74	0.72	0.7	0.68	0.66
336	1788.2	DNMT3A	n	Y	0.66	0.68	0.7	0.72	0.74	0.76	0.78	0.79	0.81	0.83	0.85	0.87	0.89	0.91	0.93	0.94	0.96	0.98	1	1	1	1	1	1	0.98	0.96	0.94	0.91	0.89	0.87	0.85	0.83	0.81	0.79	0.76	0.74	0.72	0.7	0.68	0.66
337	1788.3	DNMT3A	n	Y	0.66	0.68	0.7	0.72	0.74	0.76	0.78	0.79	0.81	0.83	0.85	0.87	0.89	0.91	0.93	0.94	0.96	0.98	1	1	1	1	1	1	0.98	0.96	0.94	0.91	0.89	0.87	0.85	0.83	0.81	0.79	0.76	0.74	0.72	0.7	0.68	0.66
338	1788.4	DNMT3A	n	Y	0.66	0.68	0.7	0.72	0.74	0.76	0.78	0.79	0.81	0.83	0.85	0.87	0.89	0.91	0.93	0.94	0.96	0.98	1	1	1	1	1	1	0.98	0.96	0.94	0.91	0.89	0.87	0.85	0.83	0.81	0.79	0.76	0.74	0.72	0.7	0.68	0.66
339	1789.1	DNMT3B	n	Y	0.66	0.68	0.7	0.72	0.74	0.76	0.78	0.79	0.81	0.83	0.85	0.87	0.89	0.91	0.93	0.94	0.96	0.98	1	1	1	1	1	1	0.98	0.96	0.94	0.91	0.89	0.87	0.85	0.83	0.81	0.79	0.76	0.74	0.72	0.7	0.68	0.66
340	1789.2	DNMT3B	n	Y	0.66	0.68	0.7	0.72	0.74	0.76	0.78	0.79	0.81	0.83	0.85	0.87	0.89	0.91	0.93	0.94	0.96	0.98	1	1	1	1	1	1	0.98	0.96	0.94	0.91	0.89	0.87	0.85	0.83	0.81	0.79	0.76	0.74	0.72	0.7	0.68	0.66
341	1789.3	DNMT3B	n	Y	0.66	0.68	0.7	0.72	0.74	0.76	0.78	0.79	0.81	0.83	0.85	0.87	0.89	0.91	0.93	0.94	0.96	0.98	1	1	1	1	1	1	0.98	0.96	0.94	0.91	0.89	0.87	0.85	0.83	0.81	0.79	0.76	0.74	0.72	0.7	0.68	0.66
342	1789.4	DNMT3B	n	Y	0.66	0.68	0.7	0.72	0.74	0.76	0.78	0.79	0.81	0.83	0.85	0.87	0.89	0.91	0.93	0.94	0.96	0.98	1	1	1	1	1	1	0.98	0.96	0.94	0.91	0.89	0.87	0.85	0.83	0.81	0.79	0.76	0.74	0.72	0.7	0.68	0.66
343	1798.1	DPAGT1	c	Y	0.63	0.65	0.67	0.69	0.71	0.73	0.75	0.77	0.8	0.82	0.84	0.86	0.88	0.9	0.92	0.94	0.96	0.98	1	1	1	1	1	0.98	0.95	0.93	0.91	0.89	0.86	0.84	0.82	0.8	0.77	0.75	0.73	0.71	0.68	0.66	0.64	0.62
344	1798.2	DPAGT1	c	Y	0.63	0.65	0.67	0.69	0.71	0.73	0.75	0.77	0.8	0.82	0.84	0.86	0.88	0.9	0.92	0.94	0.96	0.98	1	1	1	1	1	0.98	0.95	0.93	0.91	0.89	0.86	0.84	0.82	0.8	0.77	0.75	0.73	0.71	0.68	0.66	0.64	0.62
345	18.1	ABAT	m	Y	0.21	0.24	0.28	0.31	0.34	0.38	0.41	0.45	0.48	0.51	0.52	0.54	0.55	0.57	0.59	0.6	0.62	0.63	0.65	0.67	0.68	0.7	0.71	0.73	0.75	0.76	0.78	0.79	0.81	0.82	0.84	0.86	0.87	0.89	0.9	0.92	0.94	0.95	0.97	0.98
346	18.2	ABAT	m	Y	0.21	0.24	0.28	0.31	0.34	0.38	0.41	0.45	0.48	0.51	0.52	0.54	0.55	0.57	0.59	0.6	0.62	0.63	0.65	0.67	0.68	0.7	0.71	0.73	0.75	0.76	0.78	0.79	0.81	0.82	0.84	0.86	0.87	0.89	0.9	0.92	0.94	0.95	0.97	0.98
347	1806.1	DPYD	c	Y	0.69	0.7	0.72	0.74	0.76	0.77	0.79	0.81	0.83	0.84	0.86	0.88	0.9	0.91	0.93	0.95	0.97	0.98	1	0.98	0.96	0.95	0.93	0.91	0.89	0.87	0.85	0.84	0.82	0.8	0.78	0.76	0.74	0.73	0.71	0.69	0.67	0.65	0.64	0.62
348	1807.1	DPYS	c	Y	0.57	0.59	0.6	0.62	0.63	0.64	0.66	0.67	0.69	0.7	0.71	0.73	0.74	0.76	0.77	0.79	0.8	0.81	0.83	0.84	0.86	0.87	0.88	0.9	0.91	0.93	0.94	0.95	0.97	0.98	1	0.99	0.97	0.95	0.94	0.92	0.91	0.89	0.87	0.86
349	1808.1	DPYSL2	c	N	1	1	1	1	1	1	1	1	1	1	1	1	1	1	1	1	1	1	1	1	1	1	1	1	1	1	1	1	1	1	1	1	1	1	1	1	1	1	1	1
350	1809.1	DPYSL3	c	N	1	1	1	1	1	1	1	1	1	1	1	1	1	1	1	1	1	1	1	1	1	1	1	1	1	1	1	1	1	1	1	1	1	1	1	1	1	1	1	1
351	1811.1	SLC26A3	ce	N	1	1	1	1	1	1	1	1	1	1	1	1	1	1	1	1	1	1	1	1	1	1	1	1	1	1	1	1	1	1	1	1	1	1	1	1	1	1	1	1
352	1836.1	SLC26A2	ce	N	1	1	1	1	1	1	1	1	1	1	1	1	1	1	1	1	1	1	1	1	1	1	1	1	1	1	1	1	1	1	1	1	1	1	1	1	1	1	1	1
353	1841.1	DTYMK	c	Y	0.89	0.91	0.93	0.94	0.96	0.98	0.99	1	1	1	1	1	1	1	1	1	1	1	1	0.98	0.97	0.95	0.94	0.92	0.9	0.89	0.87	0.86	0.84	0.83	0.81	0.8	0.78	0.77	0.75	0.73	0.72	0.7	0.69	0.67
354	1854.1	DUT	mn	Y	0.68	0.7	0.71	0.73	0.75	0.77	0.79	0.8	0.82	0.84	0.86	0.87	0.89	0.91	0.93	0.95	0.96	0.98	1	1	1	1	1	1	1	1	1	1	1	1	1	0.97	0.95	0.92	0.9	0.88	0.85	0.83	0.8	0.78
355	189.1	AGXT	x	Y	0.32	0.34	0.36	0.37	0.39	0.41	0.43	0.45	0.46	0.48	0.5	0.54	0.58	0.62	0.65	0.69	0.73	0.77	0.81	0.85	0.88	0.92	0.96	1	1	1	1	1	1	1	1	1	1	1	1	1	0.98	0.96	0.94	0.92
356	1890.1	ECGF1	c	Y	0.57	0.6	0.62	0.64	0.67	0.69	0.71	0.74	0.76	0.79	0.81	0.83	0.86	0.88	0.9	0.93	0.95	0.98	1	0.98	0.96	0.94	0.92	0.9	0.88	0.86	0.84	0.82	0.8	0.78	0.76	0.74	0.72	0.7	0.68	0.66	0.64	0.62	0.6	0.58
357	1891.1	ECH1	x	Y	0.67	0.69	0.7	0.72	0.74	0.75	0.77	0.79	0.8	0.82	0.84	0.85	0.87	0.88	0.9	0.92	0.93	0.95	0.97	0.98	1	0.97	0.95	0.92	0.89	0.86	0.84	0.81	0.78	0.76	0.73	0.7	0.67	0.65	0.62	0.59	0.57	0.54	0.51	0.47
358	1892.1	ECHS1	m	Y	0.08	0.1	0.13	0.16	0.19	0.22	0.25	0.28	0.31	0.34	0.37	0.4	0.42	0.45	0.48	0.51	0.52	0.53	0.55	0.56	0.58	0.59	0.6	0.62	0.63	0.65	0.66	0.68	0.69	0.7	0.72	0.73	0.75	0.76	0.77	0.79	0.8	0.82	0.83	0.84
359	19.1	ABCA1	ceg	N	1	1	1	1	1	1	1	1	1	1	1	1	1	1	1	1	1	1	1	1	1	1	1	1	1	1	1	1	1	1	1	1	1	1	1	1	1	1	1	1
360	191.1	AHCY	c	Y	0.69	0.71	0.73	0.75	0.77	0.79	0.81	0.83	0.85	0.87	0.88	0.9	0.92	0.94	0.96	0.98	1	0.96	0.93	0.89	0.86	0.82	0.79	0.75	0.71	0.68	0.64	0.61	0.57	0.54	0.5	0.48	0.45	0.43	0.41	0.39	0.36	0.34	0.32	0.3
361	192134	B3GNT6	g	Y	0.81	0.83	0.85	0.87	0.88	0.9	0.92	0.94	0.96	0.98	1	1	1	0.98	0.96	0.94	0.92	0.91	0.89	0.87	0.85	0.83	0.81	0.79	0.77	0.76	0.74	0.72	0.7	0.68	0.66	0.64	0.62	0.61	0.59	0.57	0.55	0.53	0.51	0.48
362	195814	SDR16C5	c	Y	1	1	1	1	1	1	1	1	1	1	1	1	1	1	1	0.98	0.96	0.93	0.91	0.89	0.87	0.84	0.82	0.8	0.78	0.75	0.73	0.71	0.69	0.67	0.64	0.62	0.6	0.58	0.55	0.53	0.51	0.47	0.42	0.38
363	1962.1	EHHADH	x	Y	0.21	0.25	0.29	0.33	0.36	0.4	0.44	0.48	0.51	0.52	0.53	0.55	0.56	0.57	0.59	0.6	0.61	0.63	0.64	0.65	0.67	0.68	0.69	0.71	0.72	0.73	0.75	0.76	0.77	0.79	0.8	0.81	0.83	0.84	0.85	0.87	0.88	0.89	0.91	0.92
364	196883	ADCY4	c	Y	0.71	0.73	0.74	0.76	0.78	0.79	0.81	0.82	0.84	0.86	0.87	0.89	0.9	0.92	0.94	0.95	0.97	0.98	1	0.98	0.96	0.94	0.92	0.9	0.88	0.86	0.84	0.82	0.8	0.78	0.76	0.74	0.72	0.7	0.68	0.66	0.64	0.62	0.6	0.58
365	197257	LDHD	c	Y	0.55	0.57	0.59	0.6	0.62	0.64	0.65	0.67	0.69	0.7	0.72	0.74	0.76	0.77	0.79	0.81	0.82	0.84	0.86	0.87	0.89	0.91	0.93	0.94	0.96	0.98	0.99	1	1	1	1	1	1	1	1	1	1	1	1	1
366	197257	LDHD	c	Y	0.55	0.57	0.59	0.6	0.62	0.64	0.65	0.67	0.69	0.7	0.72	0.74	0.76	0.77	0.79	0.81	0.82	0.84	0.86	0.87	0.89	0.91	0.93	0.94	0.96	0.98	0.99	1	1	1	1	1	1	1	1	1	1	1	1	1
367	197258	FUK	c	Y	0	0	0	0	0	0	0.03	0.07	0.1	0.14	0.17	0.21	0.24	0.27	0.31	0.34	0.38	0.41	0.45	0.48	0.51	0.52	0.54	0.56	0.57	0.59	0.61	0.63	0.64	0.66	0.68	0.69	0.71	0.73	0.74	0.76	0.78	0.8	0.81	0.83
368	200010	SLC5A9	ce	N	1	1	1	1	1	1	1	1	1	1	1	1	1	1	1	1	1	1	1	1	1	1	1	1	1	1	1	1	1	1	1	1	1	1	1	1	1	1	1	1
369	200576	PIP5K3	c	N	1	1	1	1	1	1	1	1	1	1	1	1	1	1	1	1	1	1	1	1	1	1	1	1	1	1	1	1	1	1	1	1	1	1	1	1	1	1	1	1
370	200576	PIP5K3	c	N	1	1	1	1	1	1	1	1	1	1	1	1	1	1	1	1	1	1	1	1	1	1	1	1	1	1	1	1	1	1	1	1	1	1	1	1	1	1	1	1
371	200576	PIP5K3	c	N	1	1	1	1	1	1	1	1	1	1	1	1	1	1	1	1	1	1	1	1	1	1	1	1	1	1	1	1	1	1	1	1	1	1	1	1	1	1	1	1
372	2023.1	ENO1	c	Y	0.87	0.89	0.91	0.93	0.96	0.98	1	0.98	0.96	0.95	0.93	0.91	0.89	0.87	0.86	0.84	0.82	0.8	0.79	0.77	0.75	0.73	0.71	0.7	0.68	0.66	0.64	0.63	0.61	0.59	0.57	0.55	0.54	0.52	0.5	0.4	0.31	0.21	0.12	0.02
373	2026.1	ENO2	c	Y	0.87	0.89	0.91	0.93	0.96	0.98	1	0.98	0.96	0.95	0.93	0.91	0.89	0.87	0.86	0.84	0.82	0.8	0.79	0.77	0.75	0.73	0.71	0.7	0.68	0.66	0.64	0.63	0.61	0.59	0.57	0.55	0.54	0.52	0.5	0.4	0.31	0.21	0.12	0.02
374	2027.1	ENO3	c	Y	0.87	0.89	0.91	0.93	0.96	0.98	1	0.98	0.96	0.95	0.93	0.91	0.89	0.87	0.86	0.84	0.82	0.8	0.79	0.77	0.75	0.73	0.71	0.7	0.68	0.66	0.64	0.63	0.61	0.59	0.57	0.55	0.54	0.52	0.5	0.4	0.31	0.21	0.12	0.02
375	2027.2	ENO3	c	Y	0.87	0.89	0.91	0.93	0.96	0.98	1	0.98	0.96	0.95	0.93	0.91	0.89	0.87	0.86	0.84	0.82	0.8	0.79	0.77	0.75	0.73	0.71	0.7	0.68	0.66	0.64	0.63	0.61	0.59	0.57	0.55	0.54	0.52	0.5	0.4	0.31	0.21	0.12	0.02
376	203.1	AK1	c	Y	0.5	0.52	0.54	0.57	0.59	0.61	0.63	0.65	0.67	0.7	0.72	0.74	0.76	0.78	0.8	0.83	0.85	0.87	0.89	0.91	0.93	0.96	0.98	1	0.95	0.91	0.86	0.82	0.77	0.73	0.68	0.64	0.59	0.55	0.5	0.48	0.46	0.44	0.41	0.39
377	2030.1	SLC29A1	cem	N	1	1	1	1	1	1	1	1	1	1	1	1	1	1	1	1	1	1	1	1	1	1	1	1	1	1	1	1	1	1	1	1	1	1	1	1	1	1	1	1
378	204.1	AK2	m	Y	0.5	0.52	0.54	0.57	0.59	0.61	0.63	0.65	0.67	0.7	0.72	0.74	0.76	0.78	0.8	0.83	0.85	0.87	0.89	0.91	0.93	0.96	0.98	1	0.95	0.91	0.86	0.82	0.77	0.73	0.68	0.64	0.59	0.55	0.5	0.48	0.46	0.44	0.41	0.39
379	204.2	AK2	m	Y	0.5	0.52	0.54	0.57	0.59	0.61	0.63	0.65	0.67	0.7	0.72	0.74	0.76	0.78	0.8	0.83	0.85	0.87	0.89	0.91	0.93	0.96	0.98	1	0.95	0.91	0.86	0.82	0.77	0.73	0.68	0.64	0.59	0.55	0.5	0.48	0.46	0.44	0.41	0.39
380	204.3	AK2	m	Y	0.5	0.52	0.54	0.57	0.59	0.61	0.63	0.65	0.67	0.7	0.72	0.74	0.76	0.78	0.8	0.83	0.85	0.87	0.89	0.91	0.93	0.96	0.98	1	0.95	0.91	0.86	0.82	0.77	0.73	0.68	0.64	0.59	0.55	0.5	0.48	0.46	0.44	0.41	0.39
381	205.1	AK3L1	m	Y	0.5	0.52	0.54	0.57	0.59	0.61	0.63	0.65	0.67	0.7	0.72	0.74	0.76	0.78	0.8	0.83	0.85	0.87	0.89	0.91	0.93	0.96	0.98	1	0.95	0.91	0.86	0.82	0.77	0.73	0.68	0.64	0.59	0.55	0.5	0.48	0.46	0.44	0.41	0.39
382	205.2	AK3L1	m	Y	0.5	0.52	0.54	0.57	0.59	0.61	0.63	0.65	0.67	0.7	0.72	0.74	0.76	0.78	0.8	0.83	0.85	0.87	0.89	0.91	0.93	0.96	0.98	1	0.95	0.91	0.86	0.82	0.77	0.73	0.68	0.64	0.59	0.55	0.5	0.48	0.46	0.44	0.41	0.39
383	205.3	AK3L1	m	Y	0.5	0.52	0.54	0.57	0.59	0.61	0.63	0.65	0.67	0.7	0.72	0.74	0.76	0.78	0.8	0.83	0.85	0.87	0.89	0.91	0.93	0.96	0.98	1	0.95	0.91	0.86	0.82	0.77	0.73	0.68	0.64	0.59	0.55	0.5	0.48	0.46	0.44	0.41	0.39
384	206358	SLC36A1	cel	N	1	1	1	1	1	1	1	1	1	1	1	1	1	1	1	1	1	1	1	1	1	1	1	1	1	1	1	1	1	1	1	1	1	1	1	1	1	1	1	1
385	2098.1	ESD	c	Y	0.94	0.96	0.97	0.99	1	1	1	1	1	0.99	0.98	0.97	0.96	0.95	0.93	0.92	0.91	0.9	0.89	0.88	0.86	0.85	0.84	0.83	0.82	0.81	0.79	0.78	0.77	0.76	0.75	0.74	0.72	0.71	0.7	0.69	0.68	0.67	0.65	0.64
386	210.1	ALAD	c	Y	0.9	0.92	0.93	0.95	0.97	0.98	1	0.98	0.95	0.93	0.91	0.89	0.86	0.84	0.82	0.79	0.77	0.75	0.72	0.7	0.68	0.66	0.63	0.61	0.59	0.56	0.54	0.52	0.49	0.46	0.43	0.39	0.36	0.33	0.29	0.26	0.23	0.19	0.16	0.13
387	210.2	ALAD	c	Y	0.9	0.92	0.93	0.95	0.97	0.98	1	0.98	0.95	0.93	0.91	0.89	0.86	0.84	0.82	0.79	0.77	0.75	0.72	0.7	0.68	0.66	0.63	0.61	0.59	0.56	0.54	0.52	0.49	0.46	0.43	0.39	0.36	0.33	0.29	0.26	0.23	0.19	0.16	0.13
388	2108.1	ETFA	m	N	1	1	1	1	1	1	1	1	1	1	1	1	1	1	1	1	1	1	1	1	1	1	1	1	1	1	1	1	1	1	1	1	1	1	1	1	1	1	1	1
389	2109.1	ETFB	m	N	1	1	1	1	1	1	1	1	1	1	1	1	1	1	1	1	1	1	1	1	1	1	1	1	1	1	1	1	1	1	1	1	1	1	1	1	1	1	1	1
390	2109.2	ETFB	m	N	1	1	1	1	1	1	1	1	1	1	1	1	1	1	1	1	1	1	1	1	1	1	1	1	1	1	1	1	1	1	1	1	1	1	1	1	1	1	1	1
391	211.1	ALAS1	m	Y	0.7	0.71	0.73	0.75	0.76	0.78	0.8	0.81	0.83	0.85	0.86	0.88	0.9	0.91	0.93	0.95	0.96	0.98	1	1	0.98	0.97	0.95	0.93	0.91	0.89	0.87	0.85	0.83	0.81	0.79	0.77	0.76	0.74	0.72	0.7	0.68	0.66	0.64	0.62
392	211.2	ALAS1	m	Y	0.7	0.71	0.73	0.75	0.76	0.78	0.8	0.81	0.83	0.85	0.86	0.88	0.9	0.91	0.93	0.95	0.96	0.98	1	1	0.98	0.97	0.95	0.93	0.91	0.89	0.87	0.85	0.83	0.81	0.79	0.77	0.76	0.74	0.72	0.7	0.68	0.66	0.64	0.62
393	2110.1	ETFDH	m	Y	0.7	0.71	0.73	0.75	0.77	0.78	0.8	0.82	0.83	0.85	0.87	0.88	0.9	0.92	0.93	0.95	0.97	0.98	1	0.98	0.96	0.94	0.92	0.91	0.89	0.87	0.85	0.83	0.81	0.79	0.77	0.76	0.74	0.72	0.7	0.68	0.66	0.64	0.62	0.61
394	212.1	ALAS2	m	Y	0.7	0.71	0.73	0.75	0.76	0.78	0.8	0.81	0.83	0.85	0.86	0.88	0.9	0.91	0.93	0.95	0.96	0.98	1	1	0.98	0.97	0.95	0.93	0.91	0.89	0.87	0.85	0.83	0.81	0.79	0.77	0.76	0.74	0.72	0.7	0.68	0.66	0.64	0.62
395	2131.1	EXT1	g	Y	1	1	1	1	1	1	1	1	1	1	1	1	1	1	1	0.99	0.97	0.94	0.92	0.89	0.87	0.84	0.82	0.79	0.77	0.75	0.72	0.7	0.67	0.65	0.62	0.6	0.57	0.55	0.52	0.5	0.43	0.36	0.29	0.22
396	2132.1	EXT2	g	Y	1	1	1	1	1	1	1	1	1	1	1	1	1	1	1	1	0.97	0.95	0.92	0.9	0.87	0.85	0.82	0.8	0.77	0.75	0.73	0.7	0.68	0.65	0.63	0.6	0.58	0.55	0.53	0.5	0.44	0.38	0.31	0.24
397	2132.2	EXT2	g	Y	1	1	1	1	1	1	1	1	1	1	1	1	1	1	1	1	0.97	0.95	0.92	0.9	0.87	0.85	0.82	0.8	0.77	0.75	0.73	0.7	0.68	0.65	0.63	0.6	0.58	0.55	0.53	0.5	0.44	0.38	0.31	0.24
398	2134.1	EXTL1	g	Y	1	1	1	1	1	1	1	1	1	1	1	1	1	1	1	0.99	0.96	0.94	0.91	0.89	0.86	0.84	0.81	0.79	0.76	0.74	0.71	0.69	0.66	0.64	0.61	0.59	0.56	0.54	0.51	0.47	0.41	0.34	0.27	0.2
399	2135.1	EXTL2	g	N	1	1	1	1	1	1	1	1	1	1	1	1	1	1	1	1	1	1	1	1	1	1	1	1	1	1	1	1	1	1	1	1	1	1	1	1	1	1	1	1
400	2137.1	EXTL3	g	N	1	1	1	1	1	1	1	1	1	1	1	1	1	1	1	1	1	1	1	1	1	1	1	1	1	1	1	1	1	1	1	1	1	1	1	1	1	1	1	1
401	216.1	ALDH1A1	c	Y	0.21	0.23	0.26	0.28	0.31	0.33	0.35	0.38	0.4	0.43	0.45	0.48	0.5	0.53	0.56	0.59	0.62	0.65	0.67	0.7	0.73	0.76	0.79	0.82	0.85	0.88	0.91	0.94	0.97	0.99	1	1	1	0.98	0.95	0.93	0.9	0.87	0.84	0.81
402	217.1	ALDH2	m	Y	0	0.01	0.03	0.05	0.06	0.08	0.1	0.11	0.13	0.15	0.16	0.18	0.2	0.21	0.23	0.25	0.27	0.28	0.3	0.32	0.33	0.35	0.37	0.38	0.4	0.42	0.43	0.45	0.47	0.48	0.5	0.54	0.58	0.63	0.67	0.71	0.75	0.79	0.83	0.88
403	218.1	ALDH3A1	c	Y	0.52	0.54	0.55	0.57	0.58	0.6	0.62	0.63	0.65	0.66	0.68	0.7	0.71	0.73	0.74	0.76	0.78	0.79	0.81	0.82	0.84	0.86	0.87	0.89	0.9	0.92	0.94	0.95	0.97	0.98	1	1	1	1	1	1	1	1	1	1
404	2180.1	ACSL1	c	Y	0.57	0.59	0.6	0.62	0.64	0.66	0.67	0.69	0.71	0.72	0.74	0.76	0.78	0.79	0.81	0.83	0.84	0.86	0.88	0.9	0.91	0.93	0.95	0.97	0.98	1	0.98	0.96	0.94	0.92	0.9	0.88	0.85	0.83	0.81	0.79	0.77	0.75	0.73	0.71
405	2181.1	ACSL3	c	Y	0.57	0.59	0.6	0.62	0.64	0.66	0.67	0.69	0.71	0.72	0.74	0.76	0.78	0.79	0.81	0.83	0.84	0.86	0.88	0.9	0.91	0.93	0.95	0.97	0.98	1	0.98	0.96	0.94	0.92	0.9	0.88	0.85	0.83	0.81	0.79	0.77	0.75	0.73	0.71
406	2181.2	ACSL3	c	Y	0.57	0.59	0.6	0.62	0.64	0.66	0.67	0.69	0.71	0.72	0.74	0.76	0.78	0.79	0.81	0.83	0.84	0.86	0.88	0.9	0.91	0.93	0.95	0.97	0.98	1	0.98	0.96	0.94	0.92	0.9	0.88	0.85	0.83	0.81	0.79	0.77	0.75	0.73	0.71
407	2182.1	ACSL4	c	Y	0.57	0.59	0.6	0.62	0.64	0.66	0.67	0.69	0.71	0.72	0.74	0.76	0.78	0.79	0.81	0.83	0.84	0.86	0.88	0.9	0.91	0.93	0.95	0.97	0.98	1	0.98	0.96	0.94	0.92	0.9	0.88	0.85	0.83	0.81	0.79	0.77	0.75	0.73	0.71
408	2182.2	ACSL4	c	Y	0.57	0.59	0.6	0.62	0.64	0.66	0.67	0.69	0.71	0.72	0.74	0.76	0.78	0.79	0.81	0.83	0.84	0.86	0.88	0.9	0.91	0.93	0.95	0.97	0.98	1	0.98	0.96	0.94	0.92	0.9	0.88	0.85	0.83	0.81	0.79	0.77	0.75	0.73	0.71
409	2184.1	FAH	c	Y	0.39	0.41	0.42	0.44	0.46	0.48	0.5	0.58	0.67	0.75	0.83	0.92	1	0.95	0.9	0.85	0.8	0.75	0.7	0.65	0.6	0.55	0.5	0.48	0.46	0.43	0.41	0.39	0.37	0.35	0.33	0.3	0.28	0.26	0.24	0.22	0.2	0.17	0.15	0.13
410	219.1	ALDH1B1	m	Y	0	0.01	0.03	0.05	0.06	0.08	0.1	0.11	0.13	0.15	0.16	0.18	0.2	0.21	0.23	0.25	0.27	0.28	0.3	0.32	0.33	0.35	0.37	0.38	0.4	0.42	0.43	0.45	0.47	0.48	0.5	0.54	0.58	0.63	0.67	0.71	0.75	0.79	0.83	0.88
411	2194.1	FASN	c	Y	0.91	0.92	0.94	0.95	0.97	0.98	1	0.98	0.97	0.95	0.94	0.92	0.91	0.89	0.88	0.86	0.84	0.83	0.81	0.8	0.78	0.77	0.75	0.74	0.72	0.7	0.69	0.67	0.66	0.64	0.63	0.61	0.6	0.58	0.57	0.55	0.53	0.52	0.5	0.46
412	220.1	ALDH1A3	c	Y	0.52	0.54	0.55	0.57	0.58	0.6	0.62	0.63	0.65	0.66	0.68	0.7	0.71	0.73	0.74	0.76	0.78	0.79	0.81	0.82	0.84	0.86	0.87	0.89	0.9	0.92	0.94	0.95	0.97	0.98	1	1	1	1	1	1	1	1	1	1
413	2203.1	FBP1	c	Y	0.57	0.59	0.6	0.62	0.64	0.66	0.67	0.69	0.71	0.72	0.74	0.76	0.78	0.79	0.81	0.83	0.84	0.86	0.88	0.9	0.91	0.93	0.95	0.97	0.98	1	0.98	0.96	0.94	0.92	0.9	0.88	0.86	0.84	0.82	0.8	0.78	0.76	0.74	0.72
414	221.1	ALDH3B1	c	Y	0.52	0.54	0.55	0.57	0.58	0.6	0.62	0.63	0.65	0.66	0.68	0.7	0.71	0.73	0.74	0.76	0.78	0.79	0.81	0.82	0.84	0.86	0.87	0.89	0.9	0.92	0.94	0.95	0.97	0.98	1	1	1	1	1	1	1	1	1	1
415	221823	PRPS1L1	c	Y	0.5	0.53	0.55	0.58	0.61	0.63	0.66	0.68	0.71	0.74	0.76	0.79	0.82	0.84	0.87	0.89	0.92	0.95	0.97	1	0.99	0.97	0.96	0.95	0.93	0.92	0.91	0.89	0.88	0.86	0.85	0.84	0.82	0.81	0.8	0.78	0.77	0.76	0.74	0.73
416	221823	PRPS1L1	c	Y	0.5	0.53	0.55	0.58	0.61	0.63	0.66	0.68	0.71	0.74	0.76	0.79	0.82	0.84	0.87	0.89	0.92	0.95	0.97	1	0.99	0.97	0.96	0.95	0.93	0.92	0.91	0.89	0.88	0.86	0.85	0.84	0.82	0.81	0.8	0.78	0.77	0.76	0.74	0.73
417	222.1	ALDH3B2	c	Y	0.52	0.54	0.55	0.57	0.58	0.6	0.62	0.63	0.65	0.66	0.68	0.7	0.71	0.73	0.74	0.76	0.78	0.79	0.81	0.82	0.84	0.86	0.87	0.89	0.9	0.92	0.94	0.95	0.97	0.98	1	1	1	1	1	1	1	1	1	1
418	2222.1	FDFT1	r	Y	0.75	0.77	0.79	0.81	0.82	0.84	0.86	0.88	0.89	0.91	0.93	0.95	0.96	0.98	1	1	1	1	1	0.99	0.97	0.95	0.93	0.91	0.89	0.87	0.85	0.83	0.81	0.79	0.77	0.75	0.73	0.71	0.69	0.67	0.65	0.63	0.61	0.59
419	2224.1	FDPS	x	Y	0.68	0.7	0.72	0.74	0.76	0.78	0.8	0.82	0.84	0.86	0.88	0.9	0.92	0.94	0.96	0.98	1	1	1	1	1	1	1	1	1	1	1	1	1	1	1	1	1	1	1	1	1	1	1	1
420	222537	HS3ST5	g	Y	0.82	0.84	0.85	0.87	0.89	0.91	0.93	0.95	0.96	0.98	1	0.98	0.96	0.95	0.93	0.91	0.89	0.87	0.85	0.84	0.82	0.8	0.78	0.76	0.74	0.73	0.71	0.69	0.67	0.65	0.64	0.62	0.6	0.58	0.56	0.54	0.53	0.51	0.47	0.42
421	223.1	ALDH9A1	c	Y	0	0.01	0.03	0.05	0.06	0.08	0.1	0.11	0.13	0.15	0.16	0.18	0.2	0.21	0.23	0.25	0.27	0.28	0.3	0.32	0.33	0.35	0.37	0.38	0.4	0.42	0.43	0.45	0.47	0.48	0.5	0.54	0.58	0.63	0.67	0.71	0.75	0.79	0.83	0.88
422	22305.1	22305	c	N	1	1	1	1	1	1	1	1	1	1	1	1	1	1	1	1	1	1	1	1	1	1	1	1	1	1	1	1	1	1	1	1	1	1	1	1	1	1	1	1
423	22305.2	22305	c	N	1	1	1	1	1	1	1	1	1	1	1	1	1	1	1	1	1	1	1	1	1	1	1	1	1	1	1	1	1	1	1	1	1	1	1	1	1	1	1	1
424	2235.1	FECH	m	Y	0.5	0.53	0.55	0.58	0.6	0.62	0.65	0.67	0.7	0.72	0.74	0.77	0.79	0.81	0.84	0.86	0.89	0.91	0.93	0.96	0.98	1	1	1	1	1	1	1	1	1	1	0.99	0.96	0.93	0.9	0.87	0.84	0.81	0.78	0.75
425	2235.2	FECH	m	Y	0.5	0.53	0.55	0.58	0.6	0.62	0.65	0.67	0.7	0.72	0.74	0.77	0.79	0.81	0.84	0.86	0.89	0.91	0.93	0.96	0.98	1	1	1	1	1	1	1	1	1	1	0.99	0.96	0.93	0.9	0.87	0.84	0.81	0.78	0.75
426	224.1	ALDH3A2	c	Y	0	0.01	0.03	0.05	0.06	0.08	0.1	0.11	0.13	0.15	0.16	0.18	0.2	0.21	0.23	0.25	0.27	0.28	0.3	0.32	0.33	0.35	0.37	0.38	0.4	0.42	0.43	0.45	0.47	0.48	0.5	0.54	0.58	0.63	0.67	0.71	0.75	0.79	0.83	0.88
427	226.1	ALDOA	c	Y	1	1	1	1	1	1	1	1	1	1	1	1	1	1	1	1	1	1	1	1	1	1	1	1	1	1	1	1	1	1	1	1	1	1	1	1	1	1	1	1
428	226.2	ALDOA	c	Y	1	1	1	1	1	1	1	1	1	1	1	1	1	1	1	1	1	1	1	1	1	1	1	1	1	1	1	1	1	1	1	1	1	1	1	1	1	1	1	1
429	226.3	ALDOA	c	Y	1	1	1	1	1	1	1	1	1	1	1	1	1	1	1	1	1	1	1	1	1	1	1	1	1	1	1	1	1	1	1	1	1	1	1	1	1	1	1	1
430	2271.1	FH	cm	Y	0.43	0.45	0.48	0.5	0.53	0.55	0.57	0.59	0.61	0.63	0.66	0.68	0.7	0.72	0.74	0.77	0.79	0.81	0.83	0.85	0.87	0.9	0.92	0.94	0.96	0.98	1	1	0.99	0.98	0.96	0.94	0.92	0.91	0.89	0.87	0.86	0.84	0.82	0.8
431	22856.1	CHSY1	g	Y	1	0.98	0.97	0.95	0.93	0.91	0.9	0.88	0.86	0.84	0.83	0.81	0.79	0.78	0.76	0.74	0.72	0.71	0.69	0.67	0.66	0.64	0.62	0.6	0.59	0.57	0.55	0.53	0.52	0.5	0.44	0.39	0.33	0.28	0.22	0.17	0.11	0.06	0	0
432	229.1	ALDOB	c	Y	1	1	1	1	1	1	1	1	1	1	1	1	1	1	1	1	1	1	1	1	1	1	1	1	1	1	1	1	1	1	1	1	1	1	1	1	1	1	1	1
433	22928.1	SEPHS2	c	Y	0.77	0.78	0.8	0.81	0.82	0.84	0.85	0.86	0.87	0.89	0.9	0.91	0.92	0.94	0.95	0.96	0.97	0.99	1	0.99	0.97	0.96	0.94	0.93	0.91	0.9	0.88	0.87	0.85	0.84	0.82	0.81	0.79	0.78	0.76	0.75	0.73	0.72	0.7	0.69
434	22929.1	SEPHS1	c	Y	0.77	0.78	0.8	0.81	0.82	0.84	0.85	0.86	0.87	0.89	0.9	0.91	0.92	0.94	0.95	0.96	0.97	0.99	1	0.99	0.97	0.96	0.94	0.93	0.91	0.9	0.88	0.87	0.85	0.84	0.82	0.81	0.79	0.78	0.76	0.75	0.73	0.72	0.7	0.69
435	22934.1	RPIA	c	Y	0.72	0.74	0.77	0.8	0.82	0.85	0.88	0.9	0.93	0.96	0.98	1	1	1	1	1	1	1	1	1	1	1	1	1	1	1	1	1	1	1	1	1	1	1	1	1	1	1	1	1
436	22978.1	NT5C2	c	Y	0.71	0.73	0.75	0.77	0.79	0.81	0.83	0.85	0.87	0.89	0.9	0.92	0.94	0.96	0.98	1	1	1	1	1	1	1	1	1	1	1	0.98	0.95	0.93	0.91	0.88	0.86	0.84	0.81	0.79	0.77	0.74	0.72	0.7	0.67
437	230.1	ALDOC	c	Y	1	1	1	1	1	1	1	1	1	1	1	1	1	1	1	1	1	1	1	1	1	1	1	1	1	1	1	1	1	1	1	1	1	1	1	1	1	1	1	1
438	23007.1	PLCH1	c	Y	0.83	0.85	0.87	0.9	0.92	0.94	0.96	0.98	1	0.98	0.95	0.93	0.91	0.89	0.86	0.84	0.82	0.8	0.77	0.75	0.73	0.7	0.68	0.66	0.64	0.61	0.59	0.57	0.55	0.52	0.5	0.47	0.43	0.4	0.37	0.33	0.3	0.27	0.23	0.2
439	23057.1	NMNAT2	c	Y	1	1	1	1	1	1	1	1	1	1	1	1	1	1	1	1	1	1	1	1	1	1	1	1	1	1	1	1	1	1	1	1	1	1	1	1	1	1	1	1
440	23057.2	NMNAT2	c	Y	1	1	1	1	1	1	1	1	1	1	1	1	1	1	1	1	1	1	1	1	1	1	1	1	1	1	1	1	1	1	1	1	1	1	1	1	1	1	1	1
441	231.1	AKR1B1	c	Y	1	1	1	1	1	0.97	0.94	0.91	0.88	0.84	0.81	0.78	0.75	0.72	0.69	0.66	0.63	0.59	0.56	0.53	0.5	0.47	0.45	0.42	0.39	0.37	0.34	0.31	0.29	0.26	0.23	0.21	0.18	0.15	0.13	0.1	0.07	0.05	0.02	0
442	23169.1	SLC35D1	cr	N	1	1	1	1	1	1	1	1	1	1	1	1	1	1	1	1	1	1	1	1	1	1	1	1	1	1	1	1	1	1	1	1	1	1	1	1	1	1	1	1
443	23236.1	PLCB1	cn	Y	0.83	0.85	0.87	0.9	0.92	0.94	0.96	0.98	1	0.98	0.95	0.93	0.91	0.89	0.86	0.84	0.82	0.8	0.77	0.75	0.73	0.7	0.68	0.66	0.64	0.61	0.59	0.57	0.55	0.52	0.5	0.47	0.43	0.4	0.37	0.33	0.3	0.27	0.23	0.2
444	23236.2	PLCB1	cn	Y	0.83	0.85	0.87	0.9	0.92	0.94	0.96	0.98	1	0.98	0.95	0.93	0.91	0.89	0.86	0.84	0.82	0.8	0.77	0.75	0.73	0.7	0.68	0.66	0.64	0.61	0.59	0.57	0.55	0.52	0.5	0.47	0.43	0.4	0.37	0.33	0.3	0.27	0.23	0.2
445	23315.1	SLC9A8	cg	N	1	1	1	1	1	1	1	1	1	1	1	1	1	1	1	1	1	1	1	1	1	1	1	1	1	1	1	1	1	1	1	1	1	1	1	1	1	1	1	1
446	23382.1	AHCYL2	c	Y	0.69	0.71	0.73	0.75	0.77	0.79	0.81	0.83	0.85	0.87	0.88	0.9	0.92	0.94	0.96	0.98	1	0.96	0.93	0.89	0.86	0.82	0.79	0.75	0.71	0.68	0.64	0.61	0.57	0.54	0.5	0.48	0.45	0.43	0.41	0.39	0.36	0.34	0.32	0.3
447	23396.1	PIP5K1C	c	Y	0.76	0.77	0.79	0.8	0.81	0.83	0.84	0.85	0.87	0.88	0.89	0.91	0.92	0.93	0.95	0.96	0.97	0.99	1	0.97	0.95	0.92	0.89	0.87	0.84	0.81	0.78	0.76	0.73	0.7	0.68	0.65	0.62	0.6	0.57	0.54	0.52	0.49	0.46	0.43
448	23417.1	MLYCD	cmx	Y	0.78	0.79	0.8	0.81	0.83	0.84	0.85	0.86	0.87	0.88	0.89	0.9	0.91	0.92	0.93	0.95	0.96	0.97	0.98	0.99	1	1	1	1	1	1	1	1	1	1	1	1	1	1	1	1	1	0.99	0.97	0.96
449	23428.1	SLC7A8	ce	N	1	1	1	1	1	1	1	1	1	1	1	1	1	1	1	1	1	1	1	1	1	1	1	1	1	1	1	1	1	1	1	1	1	1	1	1	1	1	1	1
450	23428.2	SLC7A8	ce	N	1	1	1	1	1	1	1	1	1	1	1	1	1	1	1	1	1	1	1	1	1	1	1	1	1	1	1	1	1	1	1	1	1	1	1	1	1	1	1	1
451	23439.1	ATP1B4	ce	N	1	1	1	1	1	1	1	1	1	1	1	1	1	1	1	1	1	1	1	1	1	1	1	1	1	1	1	1	1	1	1	1	1	1	1	1	1	1	1	1
452	23443.1	SLC35A3	cg	N	1	1	1	1	1	1	1	1	1	1	1	1	1	1	1	1	1	1	1	1	1	1	1	1	1	1	1	1	1	1	1	1	1	1	1	1	1	1	1	1
453	23464.1	GCAT	m	Y	0.66	0.68	0.7	0.71	0.73	0.75	0.77	0.78	0.8	0.82	0.83	0.85	0.87	0.88	0.9	0.92	0.93	0.95	0.97	0.98	1	0.98	0.97	0.95	0.93	0.91	0.9	0.88	0.86	0.84	0.83	0.81	0.79	0.78	0.76	0.74	0.72	0.71	0.69	0.67
454	23475.1	QPRT	c	Y	1	0.98	0.96	0.95	0.93	0.91	0.89	0.88	0.86	0.84	0.82	0.8	0.79	0.77	0.75	0.73	0.72	0.7	0.68	0.66	0.65	0.63	0.61	0.59	0.57	0.56	0.54	0.52	0.5	0.46	0.4	0.35	0.29	0.24	0.18	0.13	0.08	0.02	0	0
455	23478.1	SEC11L1	r	Y	0.36	0.38	0.39	0.4	0.42	0.43	0.44	0.46	0.47	0.48	0.5	0.52	0.54	0.56	0.58	0.6	0.62	0.64	0.66	0.68	0.7	0.72	0.74	0.76	0.78	0.8	0.82	0.84	0.86	0.88	0.9	0.92	0.94	0.96	0.98	1	1	1	1	1
456	2348.1	FOLR1	ce	N	1	1	1	1	1	1	1	1	1	1	1	1	1	1	1	1	1	1	1	1	1	1	1	1	1	1	1	1	1	1	1	1	1	1	1	1	1	1	1	1
457	2348.2	FOLR1	ce	N	1	1	1	1	1	1	1	1	1	1	1	1	1	1	1	1	1	1	1	1	1	1	1	1	1	1	1	1	1	1	1	1	1	1	1	1	1	1	1	1
458	2348.3	FOLR1	ce	N	1	1	1	1	1	1	1	1	1	1	1	1	1	1	1	1	1	1	1	1	1	1	1	1	1	1	1	1	1	1	1	1	1	1	1	1	1	1	1	1
459	2348.4	FOLR1	ce	N	1	1	1	1	1	1	1	1	1	1	1	1	1	1	1	1	1	1	1	1	1	1	1	1	1	1	1	1	1	1	1	1	1	1	1	1	1	1	1	1
460	2348.5	FOLR1	ce	N	1	1	1	1	1	1	1	1	1	1	1	1	1	1	1	1	1	1	1	1	1	1	1	1	1	1	1	1	1	1	1	1	1	1	1	1	1	1	1	1
461	2348.6	FOLR1	ce	N	1	1	1	1	1	1	1	1	1	1	1	1	1	1	1	1	1	1	1	1	1	1	1	1	1	1	1	1	1	1	1	1	1	1	1	1	1	1	1	1
462	23483.1	TGDS	c	Y	0.67	0.69	0.71	0.72	0.74	0.75	0.77	0.79	0.8	0.82	0.84	0.85	0.87	0.88	0.9	0.92	0.93	0.95	0.96	0.98	1	1	1	1	1	1	0.98	0.96	0.94	0.93	0.91	0.89	0.87	0.85	0.83	0.81	0.79	0.77	0.75	0.73
463	23498.1	HAAO	c	Y	1	0.99	0.97	0.94	0.92	0.89	0.86	0.84	0.81	0.79	0.76	0.73	0.71	0.68	0.66	0.63	0.6	0.58	0.55	0.53	0.5	0.47	0.44	0.42	0.39	0.36	0.33	0.31	0.28	0.25	0.22	0.19	0.17	0.14	0.11	0.08	0.06	0.03	0	0
464	2351.1	2351	ce	N	1	1	1	1	1	1	1	1	1	1	1	1	1	1	1	1	1	1	1	1	1	1	1	1	1	1	1	1	1	1	1	1	1	1	1	1	1	1	1	1
465	2352.1	FOLR3	ce	N	1	1	1	1	1	1	1	1	1	1	1	1	1	1	1	1	1	1	1	1	1	1	1	1	1	1	1	1	1	1	1	1	1	1	1	1	1	1	1	1
466	23530.1	NNT	m	Y	1	0.98	0.97	0.95	0.94	0.92	0.91	0.89	0.88	0.86	0.85	0.83	0.82	0.8	0.79	0.77	0.76	0.74	0.73	0.71	0.7	0.68	0.67	0.65	0.64	0.62	0.61	0.59	0.58	0.56	0.55	0.53	0.52	0.5	0.43	0.33	0.24	0.15	0.06	0
467	23530.2	NNT	m	Y	1	0.98	0.97	0.95	0.94	0.92	0.91	0.89	0.88	0.86	0.85	0.83	0.82	0.8	0.79	0.77	0.76	0.74	0.73	0.71	0.7	0.68	0.67	0.65	0.64	0.62	0.61	0.59	0.58	0.56	0.55	0.53	0.52	0.5	0.43	0.33	0.24	0.15	0.06	0
468	23533.1	PIK3R5	c	N	1	1	1	1	1	1	1	1	1	1	1	1	1	1	1	1	1	1	1	1	1	1	1	1	1	1	1	1	1	1	1	1	1	1	1	1	1	1	1	1
469	23539.1	SLC16A8	ce	N	1	1	1	1	1	1	1	1	1	1	1	1	1	1	1	1	1	1	1	1	1	1	1	1	1	1	1	1	1	1	1	1	1	1	1	1	1	1	1	1
470	23545.1	ATP6V0A2	cl	N	1	1	1	1	1	1	1	1	1	1	1	1	1	1	1	1	1	1	1	1	1	1	1	1	1	1	1	1	1	1	1	1	1	1	1	1	1	1	1	1
471	23556.1	PIGN	r	Y	0.68	0.7	0.72	0.74	0.75	0.77	0.79	0.81	0.82	0.84	0.86	0.88	0.89	0.91	0.93	0.95	0.96	0.98	1	1	0.98	0.96	0.94	0.92	0.9	0.89	0.87	0.85	0.83	0.81	0.79	0.77	0.75	0.73	0.71	0.69	0.68	0.66	0.64	0.62
472	23556.2	PIGN	r	Y	0.68	0.7	0.72	0.74	0.75	0.77	0.79	0.81	0.82	0.84	0.86	0.88	0.89	0.91	0.93	0.95	0.96	0.98	1	1	0.98	0.96	0.94	0.92	0.9	0.89	0.87	0.85	0.83	0.81	0.79	0.77	0.75	0.73	0.71	0.69	0.68	0.66	0.64	0.62
473	2356.1	FPGS	cm	Y	0	0	0	0	0	0	0	0	0	0	0	0	0	0	0	0	0.01	0.04	0.06	0.09	0.11	0.14	0.16	0.19	0.22	0.24	0.27	0.29	0.32	0.35	0.37	0.4	0.42	0.45	0.47	0.5	0.52	0.54	0.57	0.59
474	23563.1	CHST5	g	Y	0.88	0.9	0.92	0.94	0.96	0.98	1	1	1	0.98	0.97	0.95	0.94	0.92	0.9	0.89	0.87	0.86	0.84	0.82	0.81	0.79	0.78	0.76	0.75	0.73	0.71	0.7	0.68	0.67	0.65	0.63	0.62	0.6	0.59	0.57	0.55	0.54	0.52	0.51
475	23563.2	CHST5	g	Y	0.88	0.9	0.92	0.94	0.96	0.98	1	1	1	0.98	0.97	0.95	0.94	0.92	0.9	0.89	0.87	0.86	0.84	0.82	0.81	0.79	0.78	0.76	0.75	0.73	0.71	0.7	0.68	0.67	0.65	0.63	0.62	0.6	0.59	0.57	0.55	0.54	0.52	0.51
476	23600.1	AMACR	rx	Y	0.46	0.48	0.49	0.51	0.53	0.54	0.56	0.58	0.6	0.62	0.64	0.65	0.67	0.69	0.71	0.73	0.74	0.76	0.78	0.8	0.82	0.84	0.85	0.87	0.89	0.91	0.93	0.95	0.96	0.98	1	0.98	0.96	0.94	0.91	0.89	0.87	0.85	0.83	0.81
477	23600.2	AMACR	rx	Y	0.46	0.48	0.49	0.51	0.53	0.54	0.56	0.58	0.6	0.62	0.64	0.65	0.67	0.69	0.71	0.73	0.74	0.76	0.78	0.8	0.82	0.84	0.85	0.87	0.89	0.91	0.93	0.95	0.96	0.98	1	0.98	0.96	0.94	0.91	0.89	0.87	0.85	0.83	0.81
478	23632.1	CA14	c	Y	0.78	0.8	0.81	0.82	0.83	0.84	0.85	0.86	0.87	0.88	0.89	0.9	0.91	0.92	0.94	0.95	0.96	0.97	0.98	0.99	1	0.99	0.98	0.96	0.95	0.94	0.93	0.91	0.9	0.89	0.88	0.86	0.85	0.84	0.83	0.81	0.8	0.79	0.77	0.76
479	23657.1	SLC7A11	ce	N	1	1	1	1	1	1	1	1	1	1	1	1	1	1	1	1	1	1	1	1	1	1	1	1	1	1	1	1	1	1	1	1	1	1	1	1	1	1	1	1
480	23743.1	BHMT2	c	Y	0.44	0.48	0.51	0.53	0.55	0.58	0.6	0.62	0.64	0.67	0.69	0.71	0.73	0.75	0.78	0.8	0.82	0.84	0.87	0.89	0.91	0.93	0.96	0.98	1	0.98	0.96	0.93	0.91	0.89	0.87	0.85	0.83	0.8	0.78	0.76	0.74	0.72	0.7	0.67
481	23761.1	PISD	m	Y	0.78	0.8	0.83	0.85	0.88	0.9	0.92	0.95	0.97	1	1	0.98	0.96	0.95	0.93	0.91	0.9	0.88	0.86	0.85	0.83	0.81	0.8	0.78	0.76	0.75	0.73	0.71	0.7	0.68	0.66	0.65	0.63	0.61	0.6	0.58	0.56	0.55	0.53	0.51
482	239.1	ALOX12	c	Y	0.18	0.2	0.21	0.23	0.25	0.27	0.29	0.3	0.32	0.34	0.36	0.37	0.39	0.41	0.43	0.45	0.46	0.48	0.5	0.75	1	1	1	1	1	1	1	1	1	1	1	0.96	0.93	0.89	0.86	0.82	0.79	0.75	0.71	0.68
483	240.1	ALOX5	c	Y	0.7	0.71	0.73	0.75	0.76	0.78	0.79	0.81	0.82	0.84	0.86	0.87	0.89	0.9	0.92	0.94	0.95	0.97	0.98	1	0.98	0.96	0.94	0.92	0.89	0.87	0.85	0.83	0.81	0.79	0.77	0.75	0.72	0.7	0.68	0.66	0.64	0.62	0.6	0.58
484	242.1	ALOX12B	c	Y	0.85	0.86	0.88	0.9	0.92	0.94	0.96	0.97	0.99	1	1	1	1	1	1	1	1	1	1	1	0.99	0.96	0.94	0.91	0.89	0.86	0.84	0.81	0.79	0.76	0.74	0.71	0.69	0.66	0.64	0.61	0.58	0.56	0.54	0.51
485	245972	ATP6V0D2	cl	N	1	1	1	1	1	1	1	1	1	1	1	1	1	1	1	1	1	1	1	1	1	1	1	1	1	1	1	1	1	1	1	1	1	1	1	1	1	1	1	1
486	245973	ATP6V1C2	cl	N	1	1	1	1	1	1	1	1	1	1	1	1	1	1	1	1	1	1	1	1	1	1	1	1	1	1	1	1	1	1	1	1	1	1	1	1	1	1	1	1
487	246.1	ALOX15	c	Y	0.7	0.72	0.74	0.76	0.78	0.8	0.82	0.84	0.86	0.88	0.9	0.92	0.94	0.96	0.98	1	1	1	1	1	1	0.99	0.98	0.96	0.95	0.94	0.93	0.91	0.9	0.89	0.88	0.86	0.85	0.84	0.83	0.81	0.8	0.79	0.77	0.76
488	246213	SLC17A8	ce	N	1	1	1	1	1	1	1	1	1	1	1	1	1	1	1	1	1	1	1	1	1	1	1	1	1	1	1	1	1	1	1	1	1	1	1	1	1	1	1	1
489	247.1	ALOX15B	c	Y	0.7	0.72	0.74	0.76	0.78	0.8	0.82	0.84	0.86	0.88	0.9	0.92	0.94	0.96	0.98	1	1	1	1	1	1	0.99	0.98	0.96	0.95	0.94	0.93	0.91	0.9	0.89	0.88	0.86	0.85	0.84	0.83	0.81	0.8	0.79	0.77	0.76
490	248.1	ALPI	c	Y	0	0	0	0	0	0	0	0	0	0	0	0	0	0	0	0	0	0.05	0.1	0.16	0.22	0.27	0.33	0.39	0.44	0.5	0.51	0.52	0.53	0.55	0.56	0.57	0.58	0.59	0.6	0.62	0.63	0.64	0.65	0.66
491	249.1	ALPL	c	Y	0	0	0	0	0	0	0	0	0	0	0	0	0	0	0	0	0	0.05	0.1	0.16	0.22	0.27	0.33	0.39	0.44	0.5	0.51	0.52	0.53	0.55	0.56	0.57	0.58	0.59	0.6	0.62	0.63	0.64	0.65	0.66
492	250.1	ALPP	c	Y	0	0	0	0	0	0	0	0	0	0	0	0	0	0	0	0	0	0.05	0.1	0.16	0.22	0.27	0.33	0.39	0.44	0.5	0.51	0.52	0.53	0.55	0.56	0.57	0.58	0.59	0.6	0.62	0.63	0.64	0.65	0.66
493	251.1	ALPPL2	c	Y	0	0	0	0	0	0	0	0	0	0	0	0	0	0	0	0	0	0.05	0.1	0.16	0.22	0.27	0.33	0.39	0.44	0.5	0.51	0.52	0.53	0.55	0.56	0.57	0.58	0.59	0.6	0.62	0.63	0.64	0.65	0.66
494	2517.1	FUCA1	l	Y	0.5	0.48	0.47	0.45	0.44	0.42	0.4	0.39	0.37	0.36	0.34	0.32	0.31	0.29	0.28	0.26	0.24	0.23	0.21	0.2	0.18	0.16	0.15	0.13	0.12	0.1	0.08	0.07	0.05	0.04	0.02	0	0	0	0	0	0	0	0	0
495	2519.1	FUCA2	e	Y	0.5	0.48	0.47	0.45	0.44	0.42	0.4	0.39	0.37	0.36	0.34	0.32	0.31	0.29	0.28	0.26	0.24	0.23	0.21	0.2	0.18	0.16	0.15	0.13	0.12	0.1	0.08	0.07	0.05	0.04	0.02	0	0	0	0	0	0	0	0	0
496	2523.1	FUT1	g	Y	0.5	0.55	0.6	0.65	0.7	0.75	0.8	0.85	0.9	0.95	1	1	1	1	1	1	1	1	1	1	1	0.92	0.83	0.75	0.67	0.58	0.5	0.48	0.45	0.43	0.41	0.39	0.36	0.34	0.32	0.3	0.27	0.25	0.23	0.21
497	2525.1	FUT3	g	Y	1	0.98	0.97	0.95	0.93	0.92	0.9	0.88	0.87	0.85	0.83	0.82	0.8	0.78	0.77	0.75	0.73	0.72	0.7	0.68	0.67	0.65	0.63	0.62	0.6	0.58	0.57	0.55	0.53	0.52	0.5	0.42	0.34	0.27	0.19	0.11	0.03	0	0	0
498	2530.1	FUT8	g	Y	0.89	0.9	0.91	0.92	0.93	0.94	0.96	0.97	0.98	0.99	1	0.98	0.97	0.95	0.93	0.92	0.9	0.88	0.87	0.85	0.83	0.82	0.8	0.78	0.77	0.75	0.73	0.72	0.7	0.68	0.67	0.65	0.63	0.62	0.6	0.58	0.57	0.55	0.53	0.52
499	2530.2	FUT8	g	Y	0.89	0.9	0.91	0.92	0.93	0.94	0.96	0.97	0.98	0.99	1	0.98	0.97	0.95	0.93	0.92	0.9	0.88	0.87	0.85	0.83	0.82	0.8	0.78	0.77	0.75	0.73	0.72	0.7	0.68	0.67	0.65	0.63	0.62	0.6	0.58	0.57	0.55	0.53	0.52
500	2530.3	FUT8	g	Y	0.89	0.9	0.91	0.92	0.93	0.94	0.96	0.97	0.98	0.99	1	0.98	0.97	0.95	0.93	0.92	0.9	0.88	0.87	0.85	0.83	0.82	0.8	0.78	0.77	0.75	0.73	0.72	0.7	0.68	0.67	0.65	0.63	0.62	0.6	0.58	0.57	0.55	0.53	0.52
501	2530.4	FUT8	g	Y	0.89	0.9	0.91	0.92	0.93	0.94	0.96	0.97	0.98	0.99	1	0.98	0.97	0.95	0.93	0.92	0.9	0.88	0.87	0.85	0.83	0.82	0.8	0.78	0.77	0.75	0.73	0.72	0.7	0.68	0.67	0.65	0.63	0.62	0.6	0.58	0.57	0.55	0.53	0.52
502	2530.5	FUT8	g	Y	0.89	0.9	0.91	0.92	0.93	0.94	0.96	0.97	0.98	0.99	1	0.98	0.97	0.95	0.93	0.92	0.9	0.88	0.87	0.85	0.83	0.82	0.8	0.78	0.77	0.75	0.73	0.72	0.7	0.68	0.67	0.65	0.63	0.62	0.6	0.58	0.57	0.55	0.53	0.52
503	2531.1	FVT1	c	Y	0.98	1	1	1	1	1	1	1	1	1	1	0.98	0.96	0.94	0.92	0.91	0.89	0.87	0.85	0.83	0.81	0.79	0.77	0.75	0.73	0.72	0.7	0.68	0.66	0.64	0.62	0.6	0.58	0.56	0.55	0.53	0.51	0.48	0.45	0.42
504	253430	IPMK	n	Y	0.64	0.66	0.68	0.7	0.72	0.74	0.76	0.79	0.81	0.83	0.85	0.87	0.89	0.91	0.94	0.96	0.98	1	0.97	0.95	0.92	0.89	0.87	0.84	0.81	0.79	0.76	0.73	0.71	0.68	0.65	0.63	0.6	0.57	0.55	0.52	0.49	0.44	0.4	0.35
505	2538.1	G6PC	r	Y	1	0.98	0.96	0.95	0.93	0.91	0.89	0.88	0.86	0.84	0.82	0.8	0.79	0.77	0.75	0.73	0.72	0.7	0.68	0.66	0.65	0.63	0.61	0.59	0.57	0.56	0.54	0.52	0.5	0.46	0.41	0.36	0.31	0.26	0.22	0.17	0.12	0.07	0.02	0
506	2539.1	G6PD	c	Y	0.61	0.63	0.64	0.65	0.66	0.67	0.68	0.7	0.71	0.72	0.73	0.74	0.75	0.77	0.78	0.79	0.8	0.81	0.82	0.84	0.85	0.86	0.87	0.88	0.89	0.91	0.92	0.93	0.94	0.95	0.96	0.98	0.99	1	0.97	0.94	0.91	0.88	0.85	0.82
507	2542.1	SLC37A4	cr	N	1	1	1	1	1	1	1	1	1	1	1	1	1	1	1	1	1	1	1	1	1	1	1	1	1	1	1	1	1	1	1	1	1	1	1	1	1	1	1	1
508	2544.1	2544	cr	N	1	1	1	1	1	1	1	1	1	1	1	1	1	1	1	1	1	1	1	1	1	1	1	1	1	1	1	1	1	1	1	1	1	1	1	1	1	1	1	1
509	2548.1	GAA	l	Y	0.63	0.61	0.6	0.59	0.57	0.56	0.55	0.54	0.52	0.51	0.5	0.41	0.33	0.24	0.16	0.07	0	0	0	0	0	0	0	0	0	0	0	0	0	0	0	0	0	0	0	0	0	0	0	0
510	256435	ST6GALNAC3	g	Y	0.9	0.88	0.86	0.85	0.83	0.81	0.8	0.78	0.76	0.75	0.73	0.71	0.7	0.68	0.66	0.65	0.63	0.61	0.59	0.58	0.56	0.54	0.53	0.51	0.48	0.43	0.38	0.33	0.28	0.23	0.18	0.13	0.08	0.03	0	0	0	0	0	0
511	257068	PLCXD2	c	N	1	1	1	1	1	1	1	1	1	1	1	1	1	1	1	1	1	1	1	1	1	1	1	1	1	1	1	1	1	1	1	1	1	1	1	1	1	1	1	1
512	2571.1	GAD1	c	Y	0.69	0.72	0.75	0.78	0.81	0.84	0.88	0.91	0.94	0.97	1	1	1	1	1	1	1	1	1	0.94	0.88	0.81	0.75	0.69	0.63	0.56	0.5	0.48	0.47	0.45	0.43	0.42	0.4	0.38	0.37	0.35	0.34	0.32	0.3	0.29
513	2571.2	GAD1	c	Y	0.69	0.72	0.75	0.78	0.81	0.84	0.88	0.91	0.94	0.97	1	1	1	1	1	1	1	1	1	0.94	0.88	0.81	0.75	0.69	0.63	0.56	0.5	0.48	0.47	0.45	0.43	0.42	0.4	0.38	0.37	0.35	0.34	0.32	0.3	0.29
514	2572.1	GAD2	c	Y	0.69	0.72	0.75	0.78	0.81	0.84	0.88	0.91	0.94	0.97	1	1	1	1	1	1	1	1	1	0.94	0.88	0.81	0.75	0.69	0.63	0.56	0.5	0.48	0.47	0.45	0.43	0.42	0.4	0.38	0.37	0.35	0.34	0.32	0.3	0.29
515	257202	GPX6	e	Y	0.16	0.19	0.22	0.25	0.28	0.31	0.35	0.38	0.41	0.44	0.47	0.5	0.52	0.54	0.56	0.58	0.6	0.63	0.65	0.67	0.69	0.71	0.73	0.75	0.77	0.79	0.81	0.83	0.85	0.88	0.9	0.92	0.94	0.96	0.98	1	0.97	0.95	0.92	0.89
516	25769.1	SLC24A2	ce	N	1	1	1	1	1	1	1	1	1	1	1	1	1	1	1	1	1	1	1	1	1	1	1	1	1	1	1	1	1	1	1	1	1	1	1	1	1	1	1	1
517	25796.1	PGLS	c	Y	0.82	0.84	0.86	0.88	0.89	0.91	0.93	0.95	0.96	0.98	1	0.98	0.96	0.94	0.92	0.9	0.89	0.87	0.85	0.83	0.81	0.79	0.77	0.75	0.73	0.71	0.69	0.68	0.66	0.64	0.62	0.6	0.58	0.56	0.54	0.52	0.5	0.46	0.42	0.37
518	2581.1	GALC	l	Y	0	0	0	0	0	0	0	0	0	0	0	0	0	0	0	0	0	0	0	0	0	0	0	0	0	0	0	0	0	0	0	0	0	0	0	0	0	0	0	0
519	2582.1	GALE	c	Y	0	0	0	0	0	0	0	0.01	0.05	0.09	0.12	0.16	0.2	0.23	0.27	0.3	0.34	0.38	0.41	0.45	0.49	0.51	0.52	0.53	0.55	0.56	0.57	0.58	0.6	0.61	0.62	0.63	0.65	0.66	0.67	0.68	0.7	0.71	0.72	0.73
520	2582.2	GALE	c	Y	0	0	0	0	0	0	0	0.01	0.05	0.09	0.12	0.16	0.2	0.23	0.27	0.3	0.34	0.38	0.41	0.45	0.49	0.51	0.52	0.53	0.55	0.56	0.57	0.58	0.6	0.61	0.62	0.63	0.65	0.66	0.67	0.68	0.7	0.71	0.72	0.73
521	2583.1	B4GALNT1	g	Y	0.69	0.71	0.73	0.74	0.76	0.77	0.79	0.81	0.82	0.84	0.86	0.87	0.89	0.91	0.92	0.94	0.95	0.97	0.99	1	1	0.99	0.97	0.96	0.94	0.93	0.92	0.9	0.89	0.87	0.86	0.85	0.83	0.82	0.8	0.79	0.78	0.76	0.75	0.73
522	2584.1	GALK1	c	Y	0.62	0.64	0.65	0.67	0.69	0.7	0.72	0.73	0.75	0.76	0.78	0.8	0.81	0.83	0.84	0.86	0.87	0.89	0.91	0.92	0.94	0.95	0.97	0.98	1	1	1	0.98	0.96	0.94	0.92	0.9	0.88	0.86	0.84	0.82	0.8	0.79	0.77	0.75
523	2585.1	GALK2	c	Y	0.89	0.9	0.91	0.92	0.93	0.94	0.95	0.97	0.98	0.99	1	0.99	0.98	0.97	0.96	0.94	0.93	0.92	0.91	0.9	0.89	0.88	0.87	0.85	0.84	0.83	0.82	0.81	0.8	0.79	0.78	0.77	0.75	0.74	0.73	0.72	0.71	0.7	0.69	0.68
524	2585.2	GALK2	c	Y	0.89	0.9	0.91	0.92	0.93	0.94	0.95	0.97	0.98	0.99	1	0.99	0.98	0.97	0.96	0.94	0.93	0.92	0.91	0.9	0.89	0.88	0.87	0.85	0.84	0.83	0.82	0.81	0.8	0.79	0.78	0.77	0.75	0.74	0.73	0.72	0.71	0.7	0.69	0.68
525	2588.1	GALNS	l	Y	0.12	0.1	0.08	0.06	0.05	0.03	0.01	0	0	0	0	0	0	0	0	0	0	0	0	0	0	0	0	0	0	0	0	0	0	0	0	0	0	0	0	0	0	0	0	0
526	2589.1	GALNT1	g	Y	0.66	0.68	0.7	0.71	0.73	0.75	0.77	0.78	0.8	0.82	0.83	0.85	0.87	0.88	0.9	0.92	0.93	0.95	0.97	0.98	1	0.98	0.96	0.94	0.92	0.9	0.88	0.86	0.84	0.82	0.8	0.77	0.75	0.73	0.71	0.69	0.67	0.65	0.63	0.61
527	2590.1	GALNT2	g	Y	0.66	0.68	0.7	0.71	0.73	0.75	0.77	0.78	0.8	0.82	0.83	0.85	0.87	0.88	0.9	0.92	0.93	0.95	0.97	0.98	1	0.98	0.96	0.94	0.92	0.9	0.88	0.86	0.84	0.82	0.8	0.77	0.75	0.73	0.71	0.69	0.67	0.65	0.63	0.61
528	25902.1	FTHFSDC1	m	Y	0.71	0.73	0.75	0.77	0.79	0.8	0.82	0.84	0.86	0.88	0.89	0.91	0.93	0.95	0.96	0.98	1	0.98	0.97	0.95	0.94	0.92	0.91	0.89	0.88	0.86	0.85	0.83	0.82	0.8	0.79	0.77	0.76	0.74	0.73	0.71	0.7	0.68	0.67	0.65
529	2591.1	GALNT3	g	Y	0.66	0.68	0.7	0.71	0.73	0.75	0.77	0.78	0.8	0.82	0.83	0.85	0.87	0.88	0.9	0.92	0.93	0.95	0.97	0.98	1	0.98	0.96	0.94	0.92	0.9	0.88	0.86	0.84	0.82	0.8	0.77	0.75	0.73	0.71	0.69	0.67	0.65	0.63	0.61
530	2592.1	GALT	c	Y	0	0	0.06	0.12	0.18	0.24	0.3	0.37	0.43	0.49	0.51	0.53	0.54	0.55	0.57	0.58	0.6	0.61	0.63	0.64	0.66	0.67	0.68	0.7	0.71	0.73	0.74	0.76	0.77	0.78	0.8	0.81	0.83	0.84	0.86	0.87	0.89	0.9	0.91	0.93
531	2592.2	GALT	c	Y	0	0	0.06	0.12	0.18	0.24	0.3	0.37	0.43	0.49	0.51	0.53	0.54	0.55	0.57	0.58	0.6	0.61	0.63	0.64	0.66	0.67	0.68	0.7	0.71	0.73	0.74	0.76	0.77	0.78	0.8	0.81	0.83	0.84	0.86	0.87	0.89	0.9	0.91	0.93
532	2592.3	GALT	c	Y	0	0	0.06	0.12	0.18	0.24	0.3	0.37	0.43	0.49	0.51	0.53	0.54	0.55	0.57	0.58	0.6	0.61	0.63	0.64	0.66	0.67	0.68	0.7	0.71	0.73	0.74	0.76	0.77	0.78	0.8	0.81	0.83	0.84	0.86	0.87	0.89	0.9	0.91	0.93
533	259230	TMEM23	c	Y	0.73	0.75	0.76	0.78	0.79	0.81	0.82	0.84	0.85	0.87	0.88	0.9	0.91	0.93	0.94	0.96	0.97	0.99	1	0.98	0.96	0.95	0.93	0.91	0.89	0.88	0.86	0.84	0.82	0.8	0.79	0.77	0.75	0.73	0.71	0.7	0.68	0.66	0.64	0.63
534	2593.1	GAMT	c	Y	0.67	0.69	0.7	0.72	0.74	0.75	0.77	0.79	0.8	0.82	0.84	0.85	0.87	0.88	0.9	0.92	0.93	0.95	0.97	0.98	1	0.98	0.96	0.94	0.92	0.9	0.88	0.87	0.85	0.83	0.81	0.79	0.77	0.75	0.73	0.71	0.69	0.67	0.65	0.63
535	2593.2	GAMT	c	Y	0.67	0.69	0.7	0.72	0.74	0.75	0.77	0.79	0.8	0.82	0.84	0.85	0.87	0.88	0.9	0.92	0.93	0.95	0.97	0.98	1	0.98	0.96	0.94	0.92	0.9	0.88	0.87	0.85	0.83	0.81	0.79	0.77	0.75	0.73	0.71	0.69	0.67	0.65	0.63
536	2595.1	GANC	c	Y	0.63	0.61	0.6	0.59	0.57	0.56	0.55	0.54	0.52	0.51	0.5	0.41	0.33	0.24	0.16	0.07	0	0	0	0	0	0	0	0	0	0	0	0	0	0	0	0	0	0	0	0	0	0	0	0
537	2597.1	GAPDH	c	Y	0.56	0.59	0.61	0.63	0.65	0.68	0.7	0.72	0.74	0.77	0.79	0.81	0.83	0.86	0.88	0.9	0.92	0.95	0.97	0.99	1	1	1	1	1	1	1	1	1	1	1	1	1	1	1	1	1	1	1	1
538	26.1	ABP1	c	Y	0.67	0.69	0.72	0.75	0.78	0.81	0.83	0.86	0.89	0.92	0.94	0.97	1	0.97	0.94	0.92	0.89	0.86	0.83	0.81	0.78	0.75	0.72	0.69	0.67	0.64	0.61	0.58	0.56	0.53	0.5	0.47	0.44	0.42	0.39	0.36	0.33	0.3	0.28	0.25
539	26002.1	MOXD1	c	Y	0.81	0.79	0.78	0.76	0.74	0.73	0.71	0.7	0.68	0.67	0.65	0.63	0.62	0.6	0.59	0.57	0.56	0.54	0.53	0.51	0.45	0.32	0.18	0.05	0	0	0	0	0	0	0	0	0	0	0	0	0	0	0	0
540	26035.1	GLCE	g	Y	0.64	0.66	0.67	0.69	0.71	0.73	0.75	0.76	0.78	0.8	0.82	0.84	0.86	0.87	0.89	0.91	0.93	0.95	0.96	0.98	1	1	1	1	1	1	1	1	1	1	1	0.98	0.96	0.94	0.92	0.89	0.87	0.85	0.83	0.81
541	26062.1	HYALP1	x	N	1	1	1	1	1	1	1	1	1	1	1	1	1	1	1	1	1	1	1	1	1	1	1	1	1	1	1	1	1	1	1	1	1	1	1	1	1	1	1	1
542	2618.1	GART	c	Y	0.72	0.73	0.74	0.75	0.76	0.77	0.78	0.79	0.8	0.81	0.81	0.82	0.83	0.84	0.85	0.86	0.87	0.88	0.89	0.9	0.91	0.92	0.93	0.94	0.94	0.95	0.96	0.97	0.98	0.99	1	0.99	0.98	0.96	0.95	0.94	0.93	0.92	0.91	0.89
543	2618.2	GART	c	Y	0.72	0.73	0.74	0.75	0.76	0.77	0.78	0.79	0.8	0.81	0.81	0.82	0.83	0.84	0.85	0.86	0.87	0.88	0.89	0.9	0.91	0.92	0.93	0.94	0.94	0.95	0.96	0.97	0.98	0.99	1	0.99	0.98	0.96	0.95	0.94	0.93	0.92	0.91	0.89
544	262.1	AMD1	c	Y	0.72	0.74	0.76	0.78	0.8	0.82	0.84	0.86	0.88	0.9	0.92	0.94	0.96	0.98	1	1	1	1	1	0.97	0.95	0.92	0.9	0.87	0.84	0.82	0.79	0.77	0.74	0.71	0.69	0.66	0.64	0.61	0.58	0.56	0.53	0.51	0.46	0.4
545	26227.1	PHGDH	c	Y	0.8	0.82	0.83	0.85	0.87	0.88	0.9	0.92	0.93	0.95	0.97	0.98	1	0.98	0.97	0.95	0.94	0.92	0.9	0.89	0.87	0.85	0.84	0.82	0.81	0.79	0.77	0.76	0.74	0.72	0.71	0.69	0.68	0.66	0.64	0.63	0.61	0.59	0.58	0.56
546	26229.1	B3GAT3	g	Y	1	0.98	0.97	0.95	0.93	0.91	0.9	0.88	0.86	0.85	0.83	0.81	0.8	0.78	0.76	0.74	0.73	0.71	0.69	0.68	0.66	0.64	0.63	0.61	0.59	0.57	0.56	0.54	0.52	0.51	0.43	0.32	0.2	0.09	0	0	0	0	0	0
547	26237.1	ENO1B	c	N	1	1	1	1	1	1	1	1	1	1	1	1	1	1	1	1	1	1	1	1	1	1	1	1	1	1	1	1	1	1	1	1	1	1	1	1	1	1	1	1
548	26266.1	SLC13A4	ce	N	1	1	1	1	1	1	1	1	1	1	1	1	1	1	1	1	1	1	1	1	1	1	1	1	1	1	1	1	1	1	1	1	1	1	1	1	1	1	1	1
549	26275.1	HIBCH	c	Y	0.72	0.73	0.74	0.75	0.76	0.77	0.78	0.79	0.8	0.8	0.81	0.82	0.83	0.84	0.85	0.86	0.87	0.88	0.89	0.9	0.91	0.92	0.93	0.93	0.94	0.95	0.96	0.97	0.98	0.99	1	0.99	0.98	0.96	0.95	0.94	0.93	0.92	0.91	0.89
550	26275.2	HIBCH	c	Y	0.72	0.73	0.74	0.75	0.76	0.77	0.78	0.79	0.8	0.8	0.81	0.82	0.83	0.84	0.85	0.86	0.87	0.88	0.89	0.9	0.91	0.92	0.93	0.93	0.94	0.95	0.96	0.97	0.98	0.99	1	0.99	0.98	0.96	0.95	0.94	0.93	0.92	0.91	0.89
551	26279.1	PLA2G2D	e	Y	0.7	0.71	0.73	0.75	0.77	0.78	0.8	0.82	0.83	0.85	0.87	0.88	0.9	0.92	0.93	0.95	0.97	0.98	1	1	1	0.98	0.97	0.95	0.93	0.92	0.9	0.88	0.87	0.85	0.83	0.82	0.8	0.78	0.77	0.75	0.73	0.72	0.7	0.68
552	2628.1	GATM	c	Y	0.61	0.62	0.64	0.66	0.68	0.69	0.71	0.73	0.75	0.76	0.78	0.8	0.82	0.83	0.85	0.87	0.89	0.9	0.92	0.94	0.96	0.98	0.99	0.99	0.97	0.94	0.92	0.9	0.88	0.86	0.84	0.81	0.79	0.77	0.75	0.73	0.71	0.69	0.66	0.64
553	26289.1	AK5	c	Y	0.5	0.52	0.54	0.57	0.59	0.61	0.63	0.65	0.67	0.7	0.72	0.74	0.76	0.78	0.8	0.83	0.85	0.87	0.89	0.91	0.93	0.96	0.98	1	0.95	0.91	0.86	0.82	0.77	0.73	0.68	0.64	0.59	0.55	0.5	0.48	0.46	0.44	0.41	0.39
554	26289.2	AK5	c	Y	0.5	0.52	0.54	0.57	0.59	0.61	0.63	0.65	0.67	0.7	0.72	0.74	0.76	0.78	0.8	0.83	0.85	0.87	0.89	0.91	0.93	0.96	0.98	1	0.95	0.91	0.86	0.82	0.77	0.73	0.68	0.64	0.59	0.55	0.5	0.48	0.46	0.44	0.41	0.39
555	2629.1	GBA	cl	Y	0.8	0.79	0.78	0.77	0.76	0.75	0.74	0.72	0.71	0.7	0.69	0.68	0.67	0.66	0.65	0.64	0.63	0.62	0.61	0.6	0.59	0.58	0.57	0.56	0.54	0.53	0.52	0.51	0.5	0.28	0	0	0	0	0	0	0	0	0	0
556	2629.2	GBA	cl	Y	0.8	0.79	0.78	0.77	0.76	0.75	0.74	0.72	0.71	0.7	0.69	0.68	0.67	0.66	0.65	0.64	0.63	0.62	0.61	0.6	0.59	0.58	0.57	0.56	0.54	0.53	0.52	0.51	0.5	0.28	0	0	0	0	0	0	0	0	0	0
557	2629.3	GBA	cl	Y	0.8	0.79	0.78	0.77	0.76	0.75	0.74	0.72	0.71	0.7	0.69	0.68	0.67	0.66	0.65	0.64	0.63	0.62	0.61	0.6	0.59	0.58	0.57	0.56	0.54	0.53	0.52	0.51	0.5	0.28	0	0	0	0	0	0	0	0	0	0
558	2629.4	GBA	cl	Y	0.8	0.79	0.78	0.77	0.76	0.75	0.74	0.72	0.71	0.7	0.69	0.68	0.67	0.66	0.65	0.64	0.63	0.62	0.61	0.6	0.59	0.58	0.57	0.56	0.54	0.53	0.52	0.51	0.5	0.28	0	0	0	0	0	0	0	0	0	0
559	2629.5	GBA	cl	Y	0.8	0.79	0.78	0.77	0.76	0.75	0.74	0.72	0.71	0.7	0.69	0.68	0.67	0.66	0.65	0.64	0.63	0.62	0.61	0.6	0.59	0.58	0.57	0.56	0.54	0.53	0.52	0.51	0.5	0.28	0	0	0	0	0	0	0	0	0	0
560	26290.1	GALNT8	g	Y	0.66	0.68	0.7	0.71	0.73	0.75	0.77	0.78	0.8	0.82	0.83	0.85	0.87	0.88	0.9	0.92	0.93	0.95	0.97	0.98	1	0.98	0.96	0.94	0.92	0.9	0.88	0.86	0.84	0.82	0.8	0.77	0.75	0.73	0.71	0.69	0.67	0.65	0.63	0.61
561	26301.1	GBGT1	g	Y	0.81	0.83	0.85	0.87	0.88	0.9	0.92	0.94	0.96	0.98	1	1	1	0.98	0.96	0.94	0.92	0.91	0.89	0.87	0.85	0.83	0.81	0.79	0.77	0.76	0.74	0.72	0.7	0.68	0.66	0.64	0.62	0.61	0.59	0.57	0.55	0.53	0.51	0.48
562	2632.1	GBE1	c	Y	0.85	0.86	0.88	0.89	0.91	0.92	0.94	0.95	0.97	0.98	1	1	1	1	1	1	1	1	1	0.99	0.97	0.96	0.94	0.92	0.91	0.89	0.88	0.86	0.84	0.83	0.81	0.79	0.78	0.76	0.74	0.73	0.71	0.69	0.68	0.66
563	26330.1	GAPDHS	c	Y	0.56	0.59	0.61	0.63	0.65	0.68	0.7	0.72	0.74	0.77	0.79	0.81	0.83	0.86	0.88	0.9	0.92	0.95	0.97	0.99	1	1	1	1	1	1	1	1	1	1	1	1	1	1	1	1	1	1	1	1
564	2639.1	GCDH	m	N	1	1	1	1	1	1	1	1	1	1	1	1	1	1	1	1	1	1	1	1	1	1	1	1	1	1	1	1	1	1	1	1	1	1	1	1	1	1	1	1
565	2639.2	GCDH	m	N	1	1	1	1	1	1	1	1	1	1	1	1	1	1	1	1	1	1	1	1	1	1	1	1	1	1	1	1	1	1	1	1	1	1	1	1	1	1	1	1
566	2643.1	GCH1	cn	Y	0.64	0.65	0.67	0.69	0.71	0.73	0.74	0.76	0.78	0.8	0.82	0.84	0.85	0.87	0.89	0.91	0.93	0.95	0.96	0.98	1	0.98	0.96	0.95	0.93	0.91	0.89	0.87	0.85	0.84	0.82	0.8	0.78	0.76	0.74	0.73	0.71	0.69	0.67	0.65
567	2645.1	GCK	c	Y	0.67	0.69	0.71	0.73	0.74	0.76	0.78	0.8	0.82	0.84	0.85	0.87	0.89	0.91	0.93	0.95	0.96	0.98	1	0.98	0.96	0.94	0.92	0.9	0.88	0.86	0.84	0.82	0.8	0.78	0.76	0.74	0.72	0.7	0.68	0.66	0.64	0.62	0.6	0.58
568	2645.2	GCK	c	Y	0.67	0.69	0.71	0.73	0.74	0.76	0.78	0.8	0.82	0.84	0.85	0.87	0.89	0.91	0.93	0.95	0.96	0.98	1	0.98	0.96	0.94	0.92	0.9	0.88	0.86	0.84	0.82	0.8	0.78	0.76	0.74	0.72	0.7	0.68	0.66	0.64	0.62	0.6	0.58
569	2645.3	GCK	c	Y	0.67	0.69	0.71	0.73	0.74	0.76	0.78	0.8	0.82	0.84	0.85	0.87	0.89	0.91	0.93	0.95	0.96	0.98	1	0.98	0.96	0.94	0.92	0.9	0.88	0.86	0.84	0.82	0.8	0.78	0.76	0.74	0.72	0.7	0.68	0.66	0.64	0.62	0.6	0.58
570	2650.1	GCNT1	g	Y	0.83	0.84	0.86	0.88	0.9	0.91	0.93	0.95	0.97	0.98	1	0.98	0.96	0.95	0.93	0.91	0.89	0.87	0.86	0.84	0.82	0.8	0.78	0.77	0.75	0.73	0.71	0.69	0.68	0.66	0.64	0.62	0.6	0.59	0.57	0.55	0.53	0.51	0.49	0.45
571	26503.1	SLC17A5	cl	N	1	1	1	1	1	1	1	1	1	1	1	1	1	1	1	1	1	1	1	1	1	1	1	1	1	1	1	1	1	1	1	1	1	1	1	1	1	1	1	1
572	2651.1	GCNT2	g	Y	0.88	0.9	0.92	0.94	0.96	0.98	1	1	1	1	1	1	1	1	1	1	1	1	1	1	1	1	1	1	1	1	1	0.98	0.95	0.93	0.9	0.88	0.85	0.83	0.81	0.78	0.76	0.73	0.71	0.68
573	2653.1	GCSH	m	N	1	1	1	1	1	1	1	1	1	1	1	1	1	1	1	1	1	1	1	1	1	1	1	1	1	1	1	1	1	1	1	1	1	1	1	1	1	1	1	1
574	2655.1	GGCT	ce	Y	0.5	0.52	0.54	0.55	0.57	0.59	0.61	0.63	0.64	0.66	0.68	0.7	0.71	0.73	0.75	0.77	0.79	0.8	0.82	0.84	0.86	0.88	0.89	0.91	0.93	0.95	0.96	0.98	1	1	1	1	1	1	1	0.99	0.98	0.96	0.95	0.94
575	266722	HS6ST3	g	Y	0.88	0.9	0.92	0.94	0.96	0.98	1	1	1	0.98	0.97	0.95	0.94	0.92	0.9	0.89	0.87	0.86	0.84	0.82	0.81	0.79	0.78	0.76	0.75	0.73	0.71	0.7	0.68	0.67	0.65	0.63	0.62	0.6	0.59	0.57	0.55	0.54	0.52	0.51
576	2673.1	GFPT1	c	Y	0.81	0.83	0.85	0.87	0.89	0.91	0.93	0.95	0.97	1	1	0.98	0.96	0.94	0.92	0.9	0.88	0.86	0.84	0.83	0.81	0.79	0.77	0.75	0.73	0.71	0.69	0.67	0.65	0.63	0.61	0.59	0.57	0.55	0.53	0.52	0.49	0.43	0.38	0.32
577	2678.1	GGT1	ce	Y	0.5	0.52	0.53	0.55	0.56	0.58	0.59	0.61	0.63	0.64	0.66	0.67	0.69	0.7	0.72	0.73	0.75	0.77	0.78	0.8	0.81	0.83	0.84	0.86	0.88	0.89	0.91	0.92	0.94	0.95	0.97	0.98	1	0.97	0.94	0.92	0.89	0.86	0.83	0.81
578	2678.2	GGT1	ce	Y	0.5	0.52	0.53	0.55	0.56	0.58	0.59	0.61	0.63	0.64	0.66	0.67	0.69	0.7	0.72	0.73	0.75	0.77	0.78	0.8	0.81	0.83	0.84	0.86	0.88	0.89	0.91	0.92	0.94	0.95	0.97	0.98	1	0.97	0.94	0.92	0.89	0.86	0.83	0.81
579	2678.3	GGT1	ce	Y	0.5	0.52	0.53	0.55	0.56	0.58	0.59	0.61	0.63	0.64	0.66	0.67	0.69	0.7	0.72	0.73	0.75	0.77	0.78	0.8	0.81	0.83	0.84	0.86	0.88	0.89	0.91	0.92	0.94	0.95	0.97	0.98	1	0.97	0.94	0.92	0.89	0.86	0.83	0.81
580	2679.1	GGT2	ce	Y	0.5	0.52	0.53	0.55	0.56	0.58	0.59	0.61	0.63	0.64	0.66	0.67	0.69	0.7	0.72	0.73	0.75	0.77	0.78	0.8	0.81	0.83	0.84	0.86	0.88	0.89	0.91	0.92	0.94	0.95	0.97	0.98	1	0.97	0.94	0.92	0.89	0.86	0.83	0.81
581	2683.1	B4GALT1	g	Y	0.83	0.84	0.86	0.87	0.89	0.91	0.92	0.94	0.95	0.97	0.98	1	0.98	0.97	0.95	0.94	0.92	0.9	0.89	0.87	0.86	0.84	0.82	0.81	0.79	0.78	0.76	0.74	0.73	0.71	0.7	0.68	0.66	0.65	0.63	0.62	0.6	0.58	0.57	0.55
582	2687.1	GGTLA1	r	Y	0.5	0.52	0.53	0.55	0.56	0.58	0.59	0.61	0.63	0.64	0.66	0.67	0.69	0.7	0.72	0.73	0.75	0.77	0.78	0.8	0.81	0.83	0.84	0.86	0.88	0.89	0.91	0.92	0.94	0.95	0.97	0.98	1	0.97	0.94	0.92	0.89	0.86	0.83	0.81
583	26873.1	OPLAH	c	Y	0.53	0.54	0.55	0.56	0.58	0.59	0.6	0.62	0.63	0.64	0.65	0.67	0.68	0.69	0.71	0.72	0.73	0.74	0.76	0.77	0.78	0.79	0.81	0.82	0.83	0.85	0.86	0.87	0.88	0.9	0.91	0.92	0.94	0.95	0.96	0.97	0.99	1	1	1
584	270.1	AMPD1	c	Y	0.92	0.96	1	0.96	0.92	0.88	0.83	0.79	0.75	0.71	0.67	0.63	0.58	0.54	0.5	0.48	0.45	0.43	0.41	0.39	0.36	0.34	0.32	0.3	0.27	0.25	0.23	0.2	0.18	0.16	0.14	0.11	0.09	0.07	0.05	0.02	0	0	0	0
585	27010.1	TPK1	c	Y	0.14	0.24	0.34	0.44	0.51	0.53	0.55	0.57	0.59	0.61	0.63	0.64	0.66	0.68	0.7	0.72	0.74	0.76	0.78	0.8	0.82	0.84	0.86	0.88	0.9	0.92	0.94	0.96	0.98	1	1	1	1	1	1	1	1	1	1	1
586	27034.1	ACAD8	m	Y	0.95	0.97	0.99	1	1	1	1	1	1	1	1	0.99	0.97	0.95	0.93	0.92	0.9	0.88	0.86	0.84	0.82	0.8	0.78	0.76	0.74	0.72	0.7	0.68	0.67	0.65	0.63	0.61	0.59	0.57	0.55	0.53	0.51	0.48	0.43	0.38
587	27068.1	PPA2	m	Y	0.57	0.59	0.6	0.62	0.63	0.64	0.66	0.67	0.69	0.7	0.72	0.73	0.74	0.76	0.77	0.79	0.8	0.82	0.83	0.84	0.86	0.87	0.89	0.9	0.91	0.93	0.94	0.96	0.97	0.99	1	0.97	0.95	0.92	0.9	0.88	0.85	0.83	0.8	0.78
588	27068.2	PPA2	m	Y	0.57	0.59	0.6	0.62	0.63	0.64	0.66	0.67	0.69	0.7	0.72	0.73	0.74	0.76	0.77	0.79	0.8	0.82	0.83	0.84	0.86	0.87	0.89	0.9	0.91	0.93	0.94	0.96	0.97	0.99	1	0.97	0.95	0.92	0.9	0.88	0.85	0.83	0.8	0.78
589	27068.3	PPA2	m	Y	0.57	0.59	0.6	0.62	0.63	0.64	0.66	0.67	0.69	0.7	0.72	0.73	0.74	0.76	0.77	0.79	0.8	0.82	0.83	0.84	0.86	0.87	0.89	0.9	0.91	0.93	0.94	0.96	0.97	0.99	1	0.97	0.95	0.92	0.9	0.88	0.85	0.83	0.8	0.78
590	27068.4	PPA2	m	Y	0.57	0.59	0.6	0.62	0.63	0.64	0.66	0.67	0.69	0.7	0.72	0.73	0.74	0.76	0.77	0.79	0.8	0.82	0.83	0.84	0.86	0.87	0.89	0.9	0.91	0.93	0.94	0.96	0.97	0.99	1	0.97	0.95	0.92	0.9	0.88	0.85	0.83	0.8	0.78
591	27087.1	B3GAT1	g	Y	1	0.98	0.97	0.95	0.93	0.91	0.9	0.88	0.86	0.85	0.83	0.81	0.8	0.78	0.76	0.74	0.73	0.71	0.69	0.68	0.66	0.64	0.63	0.61	0.59	0.57	0.56	0.54	0.52	0.51	0.43	0.32	0.2	0.09	0	0	0	0	0	0
592	27087.2	B3GAT1	g	Y	1	0.98	0.97	0.95	0.93	0.91	0.9	0.88	0.86	0.85	0.83	0.81	0.8	0.78	0.76	0.74	0.73	0.71	0.69	0.68	0.66	0.64	0.63	0.61	0.59	0.57	0.56	0.54	0.52	0.51	0.43	0.32	0.2	0.09	0	0	0	0	0	0
593	27089.1	UQCRQ	cm	N	1	1	1	1	1	1	1	1	1	1	1	1	1	1	1	1	1	1	1	1	1	1	1	1	1	1	1	1	1	1	1	1	1	1	1	1	1	1	1	1
594	271.1	AMPD2	c	Y	0.92	0.96	1	0.96	0.92	0.88	0.83	0.79	0.75	0.71	0.67	0.63	0.58	0.54	0.5	0.48	0.45	0.43	0.41	0.39	0.36	0.34	0.32	0.3	0.27	0.25	0.23	0.2	0.18	0.16	0.14	0.11	0.09	0.07	0.05	0.02	0	0	0	0
595	271.2	AMPD2	c	Y	0.92	0.96	1	0.96	0.92	0.88	0.83	0.79	0.75	0.71	0.67	0.63	0.58	0.54	0.5	0.48	0.45	0.43	0.41	0.39	0.36	0.34	0.32	0.3	0.27	0.25	0.23	0.2	0.18	0.16	0.14	0.11	0.09	0.07	0.05	0.02	0	0	0	0
596	271.3	AMPD2	c	Y	0.92	0.96	1	0.96	0.92	0.88	0.83	0.79	0.75	0.71	0.67	0.63	0.58	0.54	0.5	0.48	0.45	0.43	0.41	0.39	0.36	0.34	0.32	0.3	0.27	0.25	0.23	0.2	0.18	0.16	0.14	0.11	0.09	0.07	0.05	0.02	0	0	0	0
597	2710.1	GK	cm	Y	0.2	0.25	0.3	0.35	0.41	0.46	0.5	0.52	0.53	0.55	0.57	0.58	0.6	0.61	0.63	0.64	0.66	0.67	0.69	0.71	0.72	0.74	0.75	0.77	0.78	0.8	0.82	0.83	0.85	0.86	0.88	0.89	0.91	0.92	0.94	0.96	0.97	0.99	1	1
598	2710.2	GK	cm	Y	0.2	0.25	0.3	0.35	0.41	0.46	0.5	0.52	0.53	0.55	0.57	0.58	0.6	0.61	0.63	0.64	0.66	0.67	0.69	0.71	0.72	0.74	0.75	0.77	0.78	0.8	0.82	0.83	0.85	0.86	0.88	0.89	0.91	0.92	0.94	0.96	0.97	0.99	1	1
599	27115.1	PDE7B	c	Y	0.23	0.26	0.28	0.31	0.34	0.36	0.39	0.41	0.44	0.47	0.49	0.52	0.53	0.55	0.57	0.59	0.61	0.63	0.65	0.67	0.69	0.71	0.73	0.75	0.77	0.78	0.8	0.82	0.84	0.86	0.88	0.9	0.92	0.94	0.96	0.98	1	1	1	1
600	2712.1	GK2	cm	Y	0.19	0.24	0.3	0.35	0.4	0.45	0.5	0.52	0.53	0.55	0.56	0.58	0.59	0.61	0.63	0.64	0.66	0.67	0.69	0.7	0.72	0.74	0.75	0.77	0.78	0.8	0.81	0.83	0.85	0.86	0.88	0.89	0.91	0.92	0.94	0.96	0.97	0.99	1	1
601	27124.1	PIB5PA	c	Y	0.82	0.84	0.86	0.87	0.89	0.91	0.93	0.95	0.96	0.98	1	1	1	1	1	1	1	1	1	0.97	0.95	0.92	0.9	0.87	0.85	0.82	0.8	0.77	0.74	0.72	0.69	0.67	0.64	0.62	0.59	0.57	0.54	0.52	0.49	0.46
602	27124.2	PIB5PA	c	Y	0.82	0.84	0.86	0.87	0.89	0.91	0.93	0.95	0.96	0.98	1	1	1	1	1	1	1	1	1	0.97	0.95	0.92	0.9	0.87	0.85	0.82	0.8	0.77	0.74	0.72	0.69	0.67	0.64	0.62	0.59	0.57	0.54	0.52	0.49	0.46
603	2713.1	GK3P	cm	Y	0.2	0.25	0.3	0.35	0.41	0.46	0.5	0.52	0.53	0.55	0.57	0.58	0.6	0.61	0.63	0.64	0.66	0.67	0.69	0.71	0.72	0.74	0.75	0.77	0.78	0.8	0.82	0.83	0.85	0.86	0.88	0.89	0.91	0.92	0.94	0.96	0.97	0.99	1	1
604	27159.1	CHIA	c	Y	0.69	0.68	0.67	0.66	0.65	0.64	0.63	0.62	0.61	0.6	0.59	0.58	0.57	0.56	0.55	0.54	0.52	0.51	0.5	0.47	0.43	0.39	0.34	0.3	0.26	0.22	0.17	0.13	0.09	0.04	0	0	0	0	0	0	0	0	0	0
605	27159.2	CHIA	e	Y	0.69	0.68	0.67	0.66	0.65	0.64	0.63	0.62	0.61	0.6	0.59	0.58	0.57	0.56	0.55	0.54	0.52	0.51	0.5	0.47	0.43	0.39	0.34	0.3	0.26	0.22	0.17	0.13	0.09	0.04	0	0	0	0	0	0	0	0	0	0
606	27165.1	GLS2	m	Y	0.69	0.7	0.71	0.73	0.74	0.75	0.77	0.78	0.79	0.8	0.82	0.83	0.84	0.86	0.87	0.88	0.9	0.91	0.92	0.93	0.95	0.96	0.97	0.99	1	0.98	0.96	0.94	0.92	0.9	0.89	0.87	0.85	0.83	0.81	0.79	0.77	0.75	0.73	0.71
607	27165.2	GLS2	m	Y	0.69	0.7	0.71	0.73	0.74	0.75	0.77	0.78	0.79	0.8	0.82	0.83	0.84	0.86	0.87	0.88	0.9	0.91	0.92	0.93	0.95	0.96	0.97	0.99	1	0.98	0.96	0.94	0.92	0.9	0.89	0.87	0.85	0.83	0.81	0.79	0.77	0.75	0.73	0.71
608	2717.1	GLA	l	Y	0.11	0.09	0.07	0.06	0.04	0.02	0	0	0	0	0	0	0	0	0	0	0	0	0	0	0	0	0	0	0	0	0	0	0	0	0	0	0	0	0	0	0	0	0	0
609	272.1	AMPD3	c	Y	0.92	0.96	1	0.96	0.92	0.88	0.83	0.79	0.75	0.71	0.67	0.63	0.58	0.54	0.5	0.48	0.45	0.43	0.41	0.39	0.36	0.34	0.32	0.3	0.27	0.25	0.23	0.2	0.18	0.16	0.14	0.11	0.09	0.07	0.05	0.02	0	0	0	0
610	2720.1	GLB1	l	Y	0.63	0.62	0.61	0.59	0.58	0.57	0.55	0.54	0.53	0.51	0.5	0.46	0.42	0.38	0.34	0.3	0.26	0.22	0.18	0.14	0.1	0.06	0.02	0	0	0	0	0	0	0	0	0	0	0	0	0	0	0	0	0
611	27232.1	GNMT	c	Y	0.01	0.05	0.08	0.11	0.15	0.18	0.21	0.25	0.28	0.31	0.35	0.38	0.41	0.45	0.48	0.51	0.53	0.55	0.57	0.59	0.61	0.63	0.65	0.67	0.69	0.7	0.72	0.74	0.76	0.78	0.8	0.82	0.84	0.86	0.88	0.9	0.92	0.94	0.96	0.98
612	27235.1	COQ2	m	Y	0.68	0.7	0.72	0.73	0.75	0.77	0.79	0.8	0.82	0.84	0.86	0.88	0.89	0.91	0.93	0.95	0.96	0.98	1	0.98	0.96	0.95	0.93	0.91	0.89	0.88	0.86	0.84	0.82	0.81	0.79	0.77	0.75	0.74	0.72	0.7	0.68	0.67	0.65	0.63
613	2729.1	GCLC	c	Y	0.41	0.48	0.51	0.53	0.55	0.56	0.58	0.6	0.62	0.63	0.65	0.67	0.69	0.7	0.72	0.74	0.76	0.77	0.79	0.81	0.83	0.84	0.86	0.88	0.9	0.91	0.93	0.95	0.97	0.98	1	0.98	0.95	0.93	0.9	0.88	0.85	0.83	0.8	0.78
614	2730.1	GCLM	c	N	1	1	1	1	1	1	1	1	1	1	1	1	1	1	1	1	1	1	1	1	1	1	1	1	1	1	1	1	1	1	1	1	1	1	1	1	1	1	1	1
615	27306.1	HPGDS	cr	Y	0.58	0.6	0.61	0.63	0.65	0.67	0.68	0.7	0.72	0.74	0.75	0.77	0.79	0.81	0.82	0.84	0.86	0.88	0.89	0.91	0.93	0.95	0.96	0.98	1	0.98	0.96	0.95	0.93	0.91	0.89	0.87	0.86	0.84	0.82	0.8	0.78	0.77	0.75	0.73
616	2731.1	GLDC	m	Y	0.94	0.95	0.97	0.98	1	0.98	0.96	0.95	0.93	0.91	0.89	0.88	0.86	0.84	0.82	0.8	0.79	0.77	0.75	0.73	0.71	0.7	0.68	0.66	0.64	0.63	0.61	0.59	0.57	0.55	0.54	0.52	0.5	0.46	0.42	0.39	0.35	0.31	0.27	0.23
617	27349.1	MCAT	m	Y	0.91	0.92	0.94	0.95	0.97	0.98	1	0.98	0.97	0.95	0.94	0.92	0.91	0.89	0.88	0.86	0.84	0.83	0.81	0.8	0.78	0.77	0.75	0.74	0.72	0.7	0.69	0.67	0.66	0.64	0.63	0.61	0.6	0.58	0.57	0.55	0.53	0.52	0.5	0.46
618	27349.2	MCAT	m	Y	0.91	0.92	0.94	0.95	0.97	0.98	1	0.98	0.97	0.95	0.94	0.92	0.91	0.89	0.88	0.86	0.84	0.83	0.81	0.8	0.78	0.77	0.75	0.74	0.72	0.7	0.69	0.67	0.66	0.64	0.63	0.61	0.6	0.58	0.57	0.55	0.53	0.52	0.5	0.46
619	2739.1	GLO1	c	Y	0.83	0.85	0.86	0.88	0.9	0.91	0.93	0.95	0.97	0.98	1	1	1	1	1	1	1	1	1	1	1	0.98	0.97	0.95	0.93	0.91	0.9	0.88	0.86	0.85	0.83	0.81	0.79	0.78	0.76	0.74	0.73	0.71	0.69	0.67
620	27430.1	MAT2B	c	N	1	1	1	1	1	1	1	1	1	1	1	1	1	1	1	1	1	1	1	1	1	1	1	1	1	1	1	1	1	1	1	1	1	1	1	1	1	1	1	1
621	27430.2	MAT2B	c	N	1	1	1	1	1	1	1	1	1	1	1	1	1	1	1	1	1	1	1	1	1	1	1	1	1	1	1	1	1	1	1	1	1	1	1	1	1	1	1	1
622	2744.1	GLS	m	Y	0.69	0.7	0.71	0.73	0.74	0.75	0.77	0.78	0.79	0.8	0.82	0.83	0.84	0.86	0.87	0.88	0.9	0.91	0.92	0.93	0.95	0.96	0.97	0.99	1	0.98	0.96	0.94	0.92	0.9	0.89	0.87	0.85	0.83	0.81	0.79	0.77	0.75	0.73	0.71
623	2745.1	GLRX	c	N	1	1	1	1	1	1	1	1	1	1	1	1	1	1	1	1	1	1	1	1	1	1	1	1	1	1	1	1	1	1	1	1	1	1	1	1	1	1	1	1
624	2746.1	GLUD1	m	Y	0.24	0.27	0.3	0.32	0.35	0.37	0.4	0.42	0.45	0.47	0.5	0.53	0.56	0.59	0.63	0.66	0.69	0.72	0.75	0.78	0.81	0.84	0.88	0.91	0.94	0.97	1	0.88	0.75	0.63	0.5	0.48	0.47	0.45	0.44	0.42	0.4	0.39	0.37	0.35
625	2747.1	GLUD2	m	Y	0.24	0.27	0.3	0.32	0.35	0.37	0.4	0.42	0.45	0.47	0.5	0.53	0.56	0.59	0.63	0.66	0.69	0.72	0.75	0.78	0.81	0.84	0.88	0.91	0.94	0.97	1	0.88	0.75	0.63	0.5	0.48	0.47	0.45	0.44	0.42	0.4	0.39	0.37	0.35
626	275.1	AMT	m	Y	0.56	0.59	0.62	0.65	0.68	0.71	0.74	0.77	0.8	0.83	0.86	0.89	0.92	0.95	0.98	1	1	1	1	1	1	1	1	1	1	1	1	1	1	1	1	0.97	0.94	0.91	0.88	0.85	0.82	0.79	0.76	0.74
627	2752.1	GLUL	c	Y	0.76	0.79	0.82	0.85	0.88	0.91	0.94	0.97	1	1	1	1	1	0.97	0.94	0.91	0.88	0.85	0.81	0.78	0.75	0.72	0.69	0.66	0.63	0.6	0.57	0.54	0.51	0.48	0.45	0.42	0.39	0.37	0.34	0.31	0.28	0.26	0.23	0.2
628	276.1	AMY1A	e	Y	0.86	0.87	0.89	0.91	0.93	0.95	0.96	0.98	1	0.99	0.98	0.97	0.96	0.94	0.93	0.92	0.91	0.9	0.89	0.88	0.87	0.85	0.84	0.83	0.82	0.81	0.8	0.79	0.78	0.77	0.75	0.74	0.73	0.72	0.71	0.7	0.69	0.68	0.67	0.65
629	276.2	AMY1A	e	Y	0.86	0.87	0.89	0.91	0.93	0.95	0.96	0.98	1	0.99	0.98	0.97	0.96	0.94	0.93	0.92	0.91	0.9	0.89	0.88	0.87	0.85	0.84	0.83	0.82	0.81	0.8	0.79	0.78	0.77	0.75	0.74	0.73	0.72	0.71	0.7	0.69	0.68	0.67	0.65
630	2762.1	GMDS	c	Y	0.71	0.72	0.74	0.75	0.76	0.78	0.79	0.81	0.82	0.84	0.85	0.87	0.88	0.9	0.91	0.93	0.94	0.96	0.97	0.99	1	0.98	0.96	0.95	0.93	0.91	0.89	0.88	0.86	0.84	0.82	0.81	0.79	0.77	0.75	0.74	0.72	0.7	0.68	0.67
631	2766.1	GMPR	c	Y	0.67	0.68	0.7	0.72	0.73	0.75	0.77	0.78	0.8	0.82	0.83	0.85	0.87	0.88	0.9	0.92	0.93	0.95	0.97	0.98	1	0.98	0.97	0.95	0.93	0.92	0.9	0.88	0.87	0.85	0.83	0.82	0.8	0.78	0.77	0.75	0.73	0.72	0.7	0.68
632	277.1	AMY1B	e	Y	0.86	0.87	0.89	0.91	0.93	0.95	0.96	0.98	1	0.99	0.98	0.97	0.96	0.94	0.93	0.92	0.91	0.9	0.89	0.88	0.87	0.85	0.84	0.83	0.82	0.81	0.8	0.79	0.78	0.77	0.75	0.74	0.73	0.72	0.71	0.7	0.69	0.68	0.67	0.65
633	278.1	AMY1C	e	Y	0.86	0.87	0.89	0.91	0.93	0.95	0.96	0.98	1	0.99	0.98	0.97	0.96	0.94	0.93	0.92	0.91	0.9	0.89	0.88	0.87	0.85	0.84	0.83	0.82	0.81	0.8	0.79	0.78	0.77	0.75	0.74	0.73	0.72	0.71	0.7	0.69	0.68	0.67	0.65
634	279.1	AMY2A	e	Y	0.86	0.87	0.89	0.91	0.93	0.95	0.96	0.98	1	0.99	0.98	0.97	0.96	0.94	0.93	0.92	0.91	0.9	0.89	0.88	0.87	0.85	0.84	0.83	0.82	0.81	0.8	0.79	0.78	0.77	0.75	0.74	0.73	0.72	0.71	0.7	0.69	0.68	0.67	0.65
635	2799.1	GNS	l	Y	0.57	0.55	0.54	0.53	0.51	0.49	0.46	0.43	0.4	0.37	0.34	0.31	0.28	0.25	0.22	0.19	0.16	0.13	0.1	0.07	0.04	0.01	0	0	0	0	0	0	0	0	0	0	0	0	0	0	0	0	0	0
636	28.1	ABO	g	Y	0.86	0.88	0.9	0.93	0.95	0.98	1	1	1	1	1	0.98	0.96	0.95	0.93	0.91	0.89	0.87	0.86	0.84	0.82	0.8	0.78	0.76	0.75	0.73	0.71	0.69	0.67	0.66	0.64	0.62	0.6	0.58	0.57	0.55	0.53	0.51	0.46	0.35
637	280.1	AMY2B	e	Y	0.86	0.87	0.89	0.91	0.93	0.95	0.96	0.98	1	0.99	0.98	0.97	0.96	0.94	0.93	0.92	0.91	0.9	0.89	0.88	0.87	0.85	0.84	0.83	0.82	0.81	0.8	0.79	0.78	0.77	0.75	0.74	0.73	0.72	0.71	0.7	0.69	0.68	0.67	0.65
638	2805.1	GOT1	c	Y	0.39	0.41	0.42	0.44	0.46	0.48	0.5	0.54	0.58	0.63	0.67	0.71	0.75	0.79	0.83	0.88	0.92	0.96	1	0.98	0.96	0.94	0.92	0.9	0.88	0.86	0.84	0.82	0.8	0.77	0.75	0.73	0.71	0.69	0.67	0.65	0.63	0.61	0.59	0.57
639	2806.1	GOT2	m	Y	0.39	0.41	0.42	0.44	0.46	0.48	0.5	0.54	0.58	0.63	0.67	0.71	0.75	0.79	0.83	0.88	0.92	0.96	1	0.98	0.96	0.94	0.92	0.9	0.88	0.86	0.84	0.82	0.8	0.77	0.75	0.73	0.71	0.69	0.67	0.65	0.63	0.61	0.59	0.57
640	2819.1	GPD1	c	Y	0.18	0.22	0.27	0.31	0.35	0.39	0.43	0.47	0.51	0.53	0.54	0.56	0.58	0.6	0.62	0.64	0.65	0.67	0.69	0.71	0.73	0.74	0.76	0.78	0.8	0.82	0.84	0.85	0.87	0.89	0.91	0.93	0.95	0.96	0.98	1	0.98	0.96	0.94	0.91
641	2820.1	GPD2	cm	Y	0.61	0.63	0.65	0.67	0.69	0.71	0.74	0.76	0.78	0.8	0.82	0.84	0.86	0.88	0.9	0.92	0.94	0.96	0.98	1	1	1	1	1	0.98	0.96	0.94	0.93	0.91	0.89	0.87	0.86	0.84	0.82	0.8	0.79	0.77	0.75	0.73	0.72
642	2821.1	GPI	c	Y	0.28	0.3	0.33	0.35	0.37	0.39	0.41	0.43	0.46	0.48	0.5	0.53	0.56	0.58	0.61	0.64	0.67	0.69	0.72	0.75	0.78	0.81	0.83	0.86	0.89	0.92	0.94	0.97	1	0.99	0.97	0.96	0.95	0.93	0.92	0.91	0.89	0.88	0.87	0.85
643	28231.1	SLCO4A1	ce	N	1	1	1	1	1	1	1	1	1	1	1	1	1	1	1	1	1	1	1	1	1	1	1	1	1	1	1	1	1	1	1	1	1	1	1	1	1	1	1	1
644	28232.1	SLCO3A1	ce	N	1	1	1	1	1	1	1	1	1	1	1	1	1	1	1	1	1	1	1	1	1	1	1	1	1	1	1	1	1	1	1	1	1	1	1	1	1	1	1	1
645	28234.1	SLCO1B3	ce	N	1	1	1	1	1	1	1	1	1	1	1	1	1	1	1	1	1	1	1	1	1	1	1	1	1	1	1	1	1	1	1	1	1	1	1	1	1	1	1	1
646	284098	PIGW	c	Y	0.69	0.7	0.72	0.74	0.76	0.77	0.79	0.81	0.83	0.84	0.86	0.88	0.9	0.91	0.93	0.95	0.97	0.98	1	1	0.98	0.96	0.95	0.93	0.91	0.89	0.87	0.86	0.84	0.82	0.8	0.78	0.77	0.75	0.73	0.71	0.69	0.68	0.66	0.64
647	284111	SLC13A5	ce	N	1	1	1	1	1	1	1	1	1	1	1	1	1	1	1	1	1	1	1	1	1	1	1	1	1	1	1	1	1	1	1	1	1	1	1	1	1	1	1	1
648	284129	SLC26A11	ce	N	1	1	1	1	1	1	1	1	1	1	1	1	1	1	1	1	1	1	1	1	1	1	1	1	1	1	1	1	1	1	1	1	1	1	1	1	1	1	1	1
649	284208	B3GNTL1	g	Y	0.81	0.83	0.85	0.87	0.88	0.9	0.92	0.94	0.96	0.98	1	1	1	0.98	0.96	0.94	0.92	0.91	0.89	0.87	0.85	0.83	0.81	0.79	0.77	0.76	0.74	0.72	0.7	0.68	0.66	0.64	0.62	0.61	0.59	0.57	0.55	0.53	0.51	0.48
650	284273	ZADH2	c	Y	0.68	0.7	0.72	0.73	0.75	0.77	0.79	0.8	0.82	0.84	0.86	0.88	0.89	0.91	0.93	0.95	0.96	0.98	1	1	0.98	0.96	0.95	0.93	0.91	0.89	0.87	0.86	0.84	0.82	0.8	0.78	0.76	0.75	0.73	0.71	0.69	0.67	0.66	0.64
651	284273	ZADH2	c	Y	0.68	0.7	0.72	0.73	0.75	0.77	0.79	0.8	0.82	0.84	0.86	0.88	0.89	0.91	0.93	0.95	0.96	0.98	1	1	0.98	0.96	0.95	0.93	0.91	0.89	0.87	0.86	0.84	0.82	0.8	0.78	0.76	0.75	0.73	0.71	0.69	0.67	0.66	0.64
652	285216	MTHFD2P1	c	N	1	1	1	1	1	1	1	1	1	1	1	1	1	1	1	1	1	1	1	1	1	1	1	1	1	1	1	1	1	1	1	1	1	1	1	1	1	1	1	1
653	286016	TPI1P2	c	N	1	1	1	1	1	1	1	1	1	1	1	1	1	1	1	1	1	1	1	1	1	1	1	1	1	1	1	1	1	1	1	1	1	1	1	1	1	1	1	1
654	286297	286297	c	N	1	1	1	1	1	1	1	1	1	1	1	1	1	1	1	1	1	1	1	1	1	1	1	1	1	1	1	1	1	1	1	1	1	1	1	1	1	1	1	1
655	2875.1	GPT	c	Y	0.85	0.86	0.88	0.9	0.91	0.93	0.95	0.97	0.98	1	0.98	0.96	0.94	0.92	0.9	0.88	0.87	0.85	0.83	0.81	0.79	0.77	0.75	0.73	0.71	0.69	0.67	0.65	0.63	0.62	0.6	0.58	0.56	0.54	0.52	0.5	0.45	0.4	0.35	0.3
656	2876.1	GPX1	c	Y	0.16	0.19	0.22	0.25	0.28	0.31	0.35	0.38	0.41	0.44	0.47	0.5	0.52	0.54	0.56	0.58	0.6	0.63	0.65	0.67	0.69	0.71	0.73	0.75	0.77	0.79	0.81	0.83	0.85	0.88	0.9	0.92	0.94	0.96	0.98	1	0.97	0.95	0.92	0.89
657	2876.2	GPX1	c	Y	0.16	0.19	0.22	0.25	0.28	0.31	0.35	0.38	0.41	0.44	0.47	0.5	0.52	0.54	0.56	0.58	0.6	0.63	0.65	0.67	0.69	0.71	0.73	0.75	0.77	0.79	0.81	0.83	0.85	0.88	0.9	0.92	0.94	0.96	0.98	1	0.97	0.95	0.92	0.89
658	2877.1	GPX2	c	Y	0.16	0.19	0.22	0.25	0.28	0.31	0.35	0.38	0.41	0.44	0.47	0.5	0.52	0.54	0.56	0.58	0.6	0.63	0.65	0.67	0.69	0.71	0.73	0.75	0.77	0.79	0.81	0.83	0.85	0.88	0.9	0.92	0.94	0.96	0.98	1	0.97	0.95	0.92	0.89
659	2878.1	GPX3	e	Y	0.16	0.19	0.22	0.25	0.28	0.31	0.35	0.38	0.41	0.44	0.47	0.5	0.52	0.54	0.56	0.58	0.6	0.63	0.65	0.67	0.69	0.71	0.73	0.75	0.77	0.79	0.81	0.83	0.85	0.88	0.9	0.92	0.94	0.96	0.98	1	0.97	0.95	0.92	0.89
660	2879.1	GPX4	cm	Y	0.69	0.71	0.72	0.74	0.75	0.77	0.78	0.8	0.81	0.83	0.85	0.86	0.88	0.89	0.91	0.92	0.94	0.95	0.97	0.98	1	0.98	0.95	0.92	0.9	0.88	0.85	0.83	0.8	0.77	0.75	0.72	0.7	0.67	0.65	0.63	0.6	0.58	0.55	0.53
661	28972.1	SPCS1	r	Y	0.69	0.7	0.72	0.74	0.75	0.77	0.79	0.8	0.82	0.84	0.85	0.87	0.88	0.9	0.92	0.93	0.95	0.97	0.98	1	1	0.98	0.96	0.94	0.93	0.91	0.89	0.87	0.85	0.83	0.81	0.8	0.78	0.76	0.74	0.72	0.7	0.69	0.67	0.65
662	28976.1	ACAD9	m	Y	0.95	0.97	0.99	1	1	1	1	1	1	1	1	0.99	0.97	0.95	0.93	0.92	0.9	0.88	0.86	0.84	0.82	0.8	0.78	0.76	0.74	0.72	0.7	0.68	0.67	0.65	0.63	0.61	0.59	0.57	0.55	0.53	0.51	0.48	0.43	0.38
663	290.1	ANPEP	ce	Y	0.74	0.76	0.79	0.81	0.83	0.85	0.87	0.89	0.91	0.94	0.96	0.98	1	1	1	1	1	1	1	0.98	0.96	0.94	0.92	0.91	0.89	0.87	0.85	0.83	0.81	0.79	0.77	0.75	0.73	0.72	0.7	0.68	0.66	0.64	0.62	0.6
664	291.1	SLC25A4	cm	N	1	1	1	1	1	1	1	1	1	1	1	1	1	1	1	1	1	1	1	1	1	1	1	1	1	1	1	1	1	1	1	1	1	1	1	1	1	1	1	1
665	29124.1	LGALS13	c	Y	0.8	0.82	0.83	0.84	0.85	0.86	0.87	0.88	0.89	0.9	0.91	0.92	0.93	0.95	0.96	0.97	0.98	0.99	1	0.99	0.97	0.96	0.95	0.93	0.92	0.91	0.89	0.88	0.87	0.86	0.84	0.83	0.82	0.8	0.79	0.78	0.76	0.75	0.74	0.72
666	292.1	SLC25A5	cm	N	1	1	1	1	1	1	1	1	1	1	1	1	1	1	1	1	1	1	1	1	1	1	1	1	1	1	1	1	1	1	1	1	1	1	1	1	1	1	1	1
667	293.1	SLC25A6	cm	N	1	1	1	1	1	1	1	1	1	1	1	1	1	1	1	1	1	1	1	1	1	1	1	1	1	1	1	1	1	1	1	1	1	1	1	1	1	1	1	1
668	2936.1	GSR	cm	Y	0.47	0.49	0.5	0.63	0.75	0.88	1	1	1	0.99	0.98	0.97	0.96	0.94	0.93	0.92	0.91	0.9	0.89	0.88	0.87	0.85	0.84	0.83	0.82	0.81	0.8	0.79	0.78	0.76	0.75	0.74	0.73	0.72	0.71	0.7	0.69	0.67	0.66	0.65
669	2937.1	GSS	c	Y	0.55	0.57	0.59	0.61	0.62	0.64	0.66	0.67	0.69	0.71	0.73	0.74	0.76	0.78	0.79	0.81	0.83	0.85	0.86	0.88	0.9	0.91	0.93	0.95	0.97	0.98	1	1	1	1	1	1	1	0.98	0.96	0.94	0.92	0.9	0.87	0.85
670	2944.1	GSTM1	c	Y	0.5	0.53	0.56	0.58	0.61	0.64	0.67	0.69	0.72	0.75	0.78	0.81	0.83	0.86	0.89	0.92	0.94	0.97	1	0.98	0.96	0.94	0.92	0.9	0.88	0.86	0.84	0.82	0.8	0.79	0.77	0.75	0.73	0.71	0.69	0.67	0.65	0.63	0.61	0.59
671	2944.2	GSTM1	c	Y	0.5	0.53	0.56	0.58	0.61	0.64	0.67	0.69	0.72	0.75	0.78	0.81	0.83	0.86	0.89	0.92	0.94	0.97	1	0.98	0.96	0.94	0.92	0.9	0.88	0.86	0.84	0.82	0.8	0.79	0.77	0.75	0.73	0.71	0.69	0.67	0.65	0.63	0.61	0.59
672	2954.1	GSTZ1	c	Y	0	0.02	0.04	0.06	0.08	0.11	0.13	0.15	0.17	0.19	0.21	0.23	0.25	0.28	0.3	0.32	0.34	0.36	0.38	0.4	0.42	0.44	0.47	0.49	0.51	0.53	0.55	0.57	0.59	0.61	0.63	0.65	0.67	0.69	0.7	0.72	0.74	0.76	0.78	0.8
673	2954.2	GSTZ1	c	Y	0	0.02	0.04	0.06	0.08	0.11	0.13	0.15	0.17	0.19	0.21	0.23	0.25	0.28	0.3	0.32	0.34	0.36	0.38	0.4	0.42	0.44	0.47	0.49	0.51	0.53	0.55	0.57	0.59	0.61	0.63	0.65	0.67	0.69	0.7	0.72	0.74	0.76	0.78	0.8
674	2954.3	GSTZ1	c	Y	0	0.02	0.04	0.06	0.08	0.11	0.13	0.15	0.17	0.19	0.21	0.23	0.25	0.28	0.3	0.32	0.34	0.36	0.38	0.4	0.42	0.44	0.47	0.49	0.51	0.53	0.55	0.57	0.59	0.61	0.63	0.65	0.67	0.69	0.7	0.72	0.74	0.76	0.78	0.8
675	2974.1	GUCY1B2	c	Y	0.68	0.7	0.72	0.74	0.76	0.78	0.8	0.82	0.84	0.86	0.88	0.9	0.92	0.94	0.96	0.98	1	0.98	0.96	0.94	0.92	0.9	0.88	0.86	0.84	0.82	0.8	0.79	0.77	0.75	0.73	0.71	0.69	0.67	0.65	0.63	0.61	0.59	0.57	0.55
676	2977.1	GUCY1A2	c	Y	0.68	0.7	0.72	0.74	0.76	0.78	0.8	0.82	0.84	0.86	0.88	0.9	0.92	0.94	0.96	0.98	1	0.98	0.96	0.94	0.92	0.9	0.88	0.86	0.84	0.82	0.8	0.79	0.77	0.75	0.73	0.71	0.69	0.67	0.65	0.63	0.61	0.59	0.57	0.55
677	29796.1	UQCR10	cm	N	1	1	1	1	1	1	1	1	1	1	1	1	1	1	1	1	1	1	1	1	1	1	1	1	1	1	1	1	1	1	1	1	1	1	1	1	1	1	1	1
678	29796.2	UQCR10	cm	N	1	1	1	1	1	1	1	1	1	1	1	1	1	1	1	1	1	1	1	1	1	1	1	1	1	1	1	1	1	1	1	1	1	1	1	1	1	1	1	1
679	2982.1	GUCY1A3	c	Y	0.68	0.7	0.72	0.74	0.76	0.78	0.8	0.82	0.84	0.86	0.88	0.9	0.92	0.94	0.96	0.98	1	0.98	0.96	0.94	0.92	0.9	0.88	0.86	0.84	0.82	0.8	0.79	0.77	0.75	0.73	0.71	0.69	0.67	0.65	0.63	0.61	0.59	0.57	0.55
680	2983.1	GUCY1B3	c	Y	0.68	0.7	0.72	0.74	0.76	0.78	0.8	0.82	0.84	0.86	0.88	0.9	0.92	0.94	0.96	0.98	1	0.98	0.96	0.94	0.92	0.9	0.88	0.86	0.84	0.82	0.8	0.79	0.77	0.75	0.73	0.71	0.69	0.67	0.65	0.63	0.61	0.59	0.57	0.55
681	2984.1	GUCY2C	c	Y	0.68	0.7	0.72	0.74	0.76	0.78	0.8	0.82	0.84	0.86	0.88	0.9	0.92	0.94	0.96	0.98	1	0.98	0.96	0.94	0.92	0.9	0.88	0.86	0.84	0.82	0.8	0.79	0.77	0.75	0.73	0.71	0.69	0.67	0.65	0.63	0.61	0.59	0.57	0.55
682	2986.1	GUCY2F	c	Y	0.68	0.7	0.72	0.74	0.76	0.78	0.8	0.82	0.84	0.86	0.88	0.9	0.92	0.94	0.96	0.98	1	0.98	0.96	0.94	0.92	0.9	0.88	0.86	0.84	0.82	0.8	0.79	0.77	0.75	0.73	0.71	0.69	0.67	0.65	0.63	0.61	0.59	0.57	0.55
683	2987.1	GUK1	c	Y	0.77	0.79	0.8	0.82	0.84	0.85	0.87	0.88	0.9	0.91	0.93	0.94	0.96	0.97	0.99	1	1	1	1	1	1	1	1	1	1	1	1	1	1	1	1	1	1	1	1	1	1	1	1	1
684	29880.1	ALG5	c	Y	1	1	1	1	1	1	1	1	1	1	1	1	1	1	1	0.98	0.96	0.94	0.92	0.9	0.88	0.86	0.84	0.82	0.8	0.78	0.76	0.74	0.72	0.7	0.68	0.66	0.64	0.62	0.6	0.58	0.56	0.54	0.52	0.47
685	2990.1	GUSB	l	Y	0.16	0.12	0.07	0.03	0	0	0	0	0	0	0	0	0	0	0	0	0	0	0	0	0	0	0	0	0	0	0	0	0	0	0	0	0	0	0	0	0	0	0	0
686	29906.1	ST8SIA5	g	Y	0.9	0.88	0.86	0.85	0.83	0.81	0.8	0.78	0.76	0.75	0.73	0.71	0.7	0.68	0.66	0.65	0.63	0.61	0.59	0.58	0.56	0.54	0.53	0.51	0.48	0.43	0.38	0.33	0.28	0.23	0.18	0.13	0.08	0.03	0	0	0	0	0	0
687	2992.1	GYG1	c	Y	0.71	0.73	0.74	0.76	0.77	0.78	0.8	0.81	0.83	0.84	0.86	0.87	0.89	0.9	0.91	0.93	0.94	0.96	0.97	0.99	1	0.99	0.97	0.96	0.94	0.93	0.91	0.9	0.88	0.87	0.85	0.84	0.82	0.81	0.8	0.78	0.77	0.75	0.74	0.72
688	29920.1	PYCR2	c	Y	0	0	0	0	0.02	0.06	0.09	0.13	0.16	0.19	0.23	0.26	0.3	0.33	0.37	0.4	0.44	0.47	0.5	0.52	0.53	0.55	0.57	0.58	0.6	0.61	0.63	0.64	0.66	0.67	0.69	0.7	0.72	0.74	0.75	0.77	0.78	0.8	0.81	0.83
689	29922.1	NME7	c	Y	0.67	0.69	0.7	0.72	0.73	0.75	0.76	0.78	0.79	0.81	0.82	0.84	0.85	0.87	0.88	0.9	0.91	0.93	0.94	0.96	0.97	0.99	1	1	1	1	1	1	1	1	1	0.98	0.96	0.94	0.92	0.91	0.89	0.87	0.85	0.83
690	29922.2	NME7	c	Y	0.67	0.69	0.7	0.72	0.73	0.75	0.76	0.78	0.79	0.81	0.82	0.84	0.85	0.87	0.88	0.9	0.91	0.93	0.94	0.96	0.97	0.99	1	1	1	1	1	1	1	1	1	0.98	0.96	0.94	0.92	0.91	0.89	0.87	0.85	0.83
691	29925.1	GMPPB	c	Y	0.71	0.72	0.74	0.75	0.76	0.78	0.79	0.81	0.82	0.84	0.85	0.87	0.88	0.9	0.91	0.93	0.94	0.96	0.97	0.99	1	0.98	0.97	0.95	0.93	0.91	0.9	0.88	0.86	0.85	0.83	0.81	0.8	0.78	0.76	0.74	0.73	0.71	0.69	0.68
692	29925.2	GMPPB	c	Y	0.71	0.72	0.74	0.75	0.76	0.78	0.79	0.81	0.82	0.84	0.85	0.87	0.88	0.9	0.91	0.93	0.94	0.96	0.97	0.99	1	0.98	0.97	0.95	0.93	0.91	0.9	0.88	0.86	0.85	0.83	0.81	0.8	0.78	0.76	0.74	0.73	0.71	0.69	0.68
693	29926.1	GMPPA	c	Y	0.7	0.72	0.73	0.75	0.76	0.78	0.79	0.81	0.82	0.84	0.85	0.87	0.88	0.9	0.91	0.93	0.94	0.96	0.97	0.99	1	0.98	0.97	0.95	0.93	0.91	0.9	0.88	0.86	0.85	0.83	0.81	0.79	0.78	0.76	0.74	0.73	0.71	0.69	0.67
694	29926.2	GMPPA	c	Y	0.7	0.72	0.73	0.75	0.76	0.78	0.79	0.81	0.82	0.84	0.85	0.87	0.88	0.9	0.91	0.93	0.94	0.96	0.97	0.99	1	0.98	0.97	0.95	0.93	0.91	0.9	0.88	0.86	0.85	0.83	0.81	0.79	0.78	0.76	0.74	0.73	0.71	0.69	0.67
695	29929.1	ALG6	r	N	1	1	1	1	1	1	1	1	1	1	1	1	1	1	1	1	1	1	1	1	1	1	1	1	1	1	1	1	1	1	1	1	1	1	1	1	1	1	1	1
696	29958.1	DMGDH	m	N	1	1	1	1	1	1	1	1	1	1	1	1	1	1	1	1	1	1	1	1	1	1	1	1	1	1	1	1	1	1	1	1	1	1	1	1	1	1	1	1
697	29968.1	PSAT1	c	Y	0.03	0.05	0.07	0.09	0.11	0.13	0.14	0.16	0.18	0.2	0.22	0.24	0.26	0.28	0.3	0.32	0.34	0.36	0.38	0.4	0.42	0.44	0.46	0.48	0.5	0.54	0.6	0.66	0.71	0.77	0.82	0.88	0.93	0.99	1	1	0.95	0.91	0.86	0.82
698	29968.2	PSAT1	c	Y	0.03	0.05	0.07	0.09	0.11	0.13	0.14	0.16	0.18	0.2	0.22	0.24	0.26	0.28	0.3	0.32	0.34	0.36	0.38	0.4	0.42	0.44	0.46	0.48	0.5	0.54	0.6	0.66	0.71	0.77	0.82	0.88	0.93	0.99	1	1	0.95	0.91	0.86	0.82
699	2997.1	GYS1	c	Y	0.78	0.8	0.82	0.85	0.87	0.89	0.91	0.93	0.96	0.98	1	1	1	1	1	1	1	1	1	1	1	1	1	1	1	1	1	1	1	1	1	1	1	1	1	1	1	1	1	1
700	2998.1	GYS2	c	Y	0.78	0.8	0.82	0.85	0.87	0.89	0.91	0.93	0.96	0.98	1	1	1	1	1	1	1	1	1	1	1	1	1	1	1	1	1	1	1	1	1	1	1	1	1	1	1	1	1	1
701	29988.1	SLC2A8	ce	N	1	1	1	1	1	1	1	1	1	1	1	1	1	1	1	1	1	1	1	1	1	1	1	1	1	1	1	1	1	1	1	1	1	1	1	1	1	1	1	1
702	30.1	ACAA1	x	Y	0.28	0.34	0.4	0.45	0.5	0.52	0.54	0.55	0.57	0.58	0.6	0.62	0.63	0.65	0.66	0.68	0.7	0.71	0.73	0.74	0.76	0.78	0.79	0.81	0.82	0.84	0.86	0.87	0.89	0.9	0.92	0.94	0.95	0.97	0.98	1	0.98	0.95	0.93	0.91
703	3000.1	GUCY2D	c	Y	0.68	0.7	0.72	0.74	0.76	0.78	0.8	0.82	0.84	0.86	0.88	0.9	0.92	0.94	0.96	0.98	1	0.98	0.96	0.94	0.92	0.9	0.88	0.86	0.84	0.82	0.8	0.79	0.77	0.75	0.73	0.71	0.69	0.67	0.65	0.63	0.61	0.59	0.57	0.55
704	3028.1	HADH2	m	Y	0.46	0.5	0.52	0.53	0.54	0.55	0.57	0.58	0.59	0.6	0.62	0.63	0.64	0.66	0.67	0.68	0.69	0.71	0.72	0.73	0.74	0.76	0.77	0.78	0.8	0.81	0.82	0.83	0.85	0.86	0.87	0.89	0.9	0.91	0.92	0.94	0.95	0.96	0.97	0.99
705	3029.1	HAGH	cm	Y	0.74	0.76	0.78	0.8	0.82	0.84	0.86	0.88	0.9	0.92	0.94	0.96	0.98	1	1	0.98	0.96	0.95	0.93	0.91	0.89	0.87	0.85	0.84	0.82	0.8	0.78	0.76	0.74	0.73	0.71	0.69	0.67	0.65	0.64	0.62	0.6	0.58	0.56	0.54
706	3030.1	HADHA	m	Y	0.52	0.53	0.55	0.56	0.58	0.59	0.61	0.62	0.64	0.65	0.67	0.68	0.7	0.71	0.73	0.74	0.76	0.77	0.79	0.8	0.82	0.83	0.85	0.86	0.88	0.89	0.91	0.92	0.94	0.95	0.97	0.98	1	0.98	0.96	0.95	0.93	0.91	0.89	0.88
707	3032.1	HADHB	m	Y	0.57	0.59	0.61	0.63	0.65	0.67	0.69	0.71	0.73	0.75	0.77	0.79	0.81	0.83	0.86	0.88	0.9	0.92	0.94	0.96	0.98	1	0.98	0.95	0.93	0.9	0.88	0.85	0.83	0.81	0.78	0.76	0.73	0.71	0.68	0.66	0.64	0.61	0.59	0.56
708	3033.1	HADHSC	m	Y	0.46	0.5	0.52	0.53	0.54	0.55	0.57	0.58	0.59	0.6	0.62	0.63	0.64	0.66	0.67	0.68	0.69	0.71	0.72	0.73	0.74	0.76	0.77	0.78	0.8	0.81	0.82	0.83	0.85	0.86	0.87	0.89	0.9	0.91	0.92	0.94	0.95	0.96	0.97	0.99
709	3034.1	HAL	c	Y	0.83	0.85	0.87	0.88	0.9	0.92	0.93	0.95	0.97	0.98	1	0.98	0.96	0.94	0.92	0.9	0.88	0.86	0.84	0.82	0.8	0.78	0.76	0.74	0.72	0.7	0.69	0.67	0.65	0.63	0.61	0.59	0.57	0.55	0.53	0.51	0.47	0.41	0.35	0.3
710	3036.1	HAS1	ce	Y	0.75	0.76	0.78	0.8	0.81	0.83	0.85	0.86	0.88	0.9	0.92	0.93	0.95	0.97	0.98	1	0.98	0.96	0.94	0.92	0.89	0.87	0.85	0.83	0.81	0.79	0.77	0.75	0.73	0.71	0.68	0.66	0.64	0.62	0.6	0.58	0.56	0.54	0.52	0.49
711	3037.1	HAS2	ce	Y	0.75	0.76	0.78	0.8	0.81	0.83	0.85	0.86	0.88	0.9	0.92	0.93	0.95	0.97	0.98	1	0.98	0.96	0.94	0.92	0.89	0.87	0.85	0.83	0.81	0.79	0.77	0.75	0.73	0.71	0.68	0.66	0.64	0.62	0.6	0.58	0.56	0.54	0.52	0.49
712	3038.1	HAS3	ce	Y	0.75	0.76	0.78	0.8	0.81	0.83	0.85	0.86	0.88	0.9	0.92	0.93	0.95	0.97	0.98	1	0.98	0.96	0.94	0.92	0.89	0.87	0.85	0.83	0.81	0.79	0.77	0.75	0.73	0.71	0.68	0.66	0.64	0.62	0.6	0.58	0.56	0.54	0.52	0.49
713	3038.2	HAS3	ce	Y	0.75	0.76	0.78	0.8	0.81	0.83	0.85	0.86	0.88	0.9	0.92	0.93	0.95	0.97	0.98	1	0.98	0.96	0.94	0.92	0.89	0.87	0.85	0.83	0.81	0.79	0.77	0.75	0.73	0.71	0.68	0.66	0.64	0.62	0.6	0.58	0.56	0.54	0.52	0.49
714	3067.1	HDC	c	Y	0.86	0.89	0.91	0.93	0.95	0.98	1	0.98	0.96	0.94	0.92	0.89	0.87	0.85	0.83	0.81	0.79	0.77	0.75	0.72	0.7	0.68	0.66	0.64	0.62	0.6	0.58	0.56	0.53	0.51	0.47	0.41	0.34	0.27	0.2	0.14	0.07	0	0	0
715	3073.1	HEXA	l	Y	0.12	0.11	0.1	0.08	0.07	0.06	0.04	0.03	0.02	0	0	0	0	0	0	0	0	0	0	0	0	0	0	0	0	0	0	0	0	0	0	0	0	0	0	0	0	0	0	0
716	3074.1	HEXB	l	Y	0.12	0.11	0.1	0.08	0.07	0.06	0.04	0.03	0.02	0	0	0	0	0	0	0	0	0	0	0	0	0	0	0	0	0	0	0	0	0	0	0	0	0	0	0	0	0	0	0
717	3081.1	HGD	c	Y	0.9	0.89	0.87	0.86	0.84	0.82	0.81	0.79	0.78	0.76	0.75	0.73	0.71	0.7	0.68	0.67	0.65	0.63	0.62	0.6	0.59	0.57	0.55	0.54	0.52	0.51	0.43	0.33	0.22	0.11	0	0	0	0	0	0	0	0	0	0
718	30814.1	PLA2G2E	e	Y	0.7	0.71	0.73	0.75	0.77	0.78	0.8	0.82	0.83	0.85	0.87	0.88	0.9	0.92	0.93	0.95	0.97	0.98	1	1	1	0.98	0.97	0.95	0.93	0.92	0.9	0.88	0.87	0.85	0.83	0.82	0.8	0.78	0.77	0.75	0.73	0.72	0.7	0.68
719	30815.1	ST6GALNAC6	g	Y	0.9	0.88	0.86	0.85	0.83	0.81	0.8	0.78	0.76	0.75	0.73	0.71	0.7	0.68	0.66	0.65	0.63	0.61	0.59	0.58	0.56	0.54	0.53	0.51	0.48	0.43	0.38	0.33	0.28	0.23	0.18	0.13	0.08	0.03	0	0	0	0	0	0
720	30833.1	NT5C	c	Y	0.8	0.82	0.84	0.86	0.88	0.9	0.92	0.94	0.96	0.98	1	1	1	1	1	1	1	0.99	0.97	0.96	0.94	0.92	0.9	0.88	0.87	0.85	0.83	0.81	0.79	0.78	0.76	0.74	0.72	0.7	0.68	0.67	0.65	0.63	0.61	0.59
721	3098.1	HK1	c	Y	0.28	0.31	0.33	0.35	0.37	0.39	0.41	0.44	0.46	0.48	0.5	0.52	0.55	0.58	0.6	0.63	0.65	0.67	0.7	0.73	0.75	0.77	0.8	0.83	0.85	0.88	0.9	0.92	0.95	0.98	1	1	1	0.98	0.96	0.94	0.92	0.89	0.87	0.85
722	3098.2	HK1	c	Y	0.28	0.31	0.33	0.35	0.37	0.39	0.41	0.44	0.46	0.48	0.5	0.52	0.55	0.58	0.6	0.63	0.65	0.67	0.7	0.73	0.75	0.77	0.8	0.83	0.85	0.88	0.9	0.92	0.95	0.98	1	1	1	0.98	0.96	0.94	0.92	0.89	0.87	0.85
723	3098.3	HK1	c	Y	0.28	0.31	0.33	0.35	0.37	0.39	0.41	0.44	0.46	0.48	0.5	0.52	0.55	0.58	0.6	0.63	0.65	0.67	0.7	0.73	0.75	0.77	0.8	0.83	0.85	0.88	0.9	0.92	0.95	0.98	1	1	1	0.98	0.96	0.94	0.92	0.89	0.87	0.85
724	3098.4	HK1	c	Y	0.28	0.31	0.33	0.35	0.37	0.39	0.41	0.44	0.46	0.48	0.5	0.52	0.55	0.58	0.6	0.63	0.65	0.67	0.7	0.73	0.75	0.77	0.8	0.83	0.85	0.88	0.9	0.92	0.95	0.98	1	1	1	0.98	0.96	0.94	0.92	0.89	0.87	0.85
725	3098.5	HK1	c	Y	0.28	0.31	0.33	0.35	0.37	0.39	0.41	0.44	0.46	0.48	0.5	0.52	0.55	0.58	0.6	0.63	0.65	0.67	0.7	0.73	0.75	0.77	0.8	0.83	0.85	0.88	0.9	0.92	0.95	0.98	1	1	1	0.98	0.96	0.94	0.92	0.89	0.87	0.85
726	3099.1	HK2	c	Y	0.28	0.31	0.33	0.35	0.37	0.39	0.41	0.44	0.46	0.48	0.5	0.52	0.55	0.58	0.6	0.63	0.65	0.67	0.7	0.73	0.75	0.77	0.8	0.83	0.85	0.88	0.9	0.92	0.95	0.98	1	1	1	0.98	0.96	0.94	0.92	0.89	0.87	0.85
727	31.1	ACACA	c	Y	0.53	0.55	0.57	0.59	0.61	0.62	0.64	0.66	0.68	0.7	0.72	0.74	0.76	0.77	0.79	0.81	0.83	0.85	0.87	0.89	0.91	0.92	0.94	0.96	0.98	1	0.98	0.96	0.94	0.92	0.9	0.88	0.86	0.84	0.82	0.8	0.78	0.76	0.74	0.72
728	31.2	ACACA	c	Y	0.53	0.55	0.57	0.59	0.61	0.62	0.64	0.66	0.68	0.7	0.72	0.74	0.76	0.77	0.79	0.81	0.83	0.85	0.87	0.89	0.91	0.92	0.94	0.96	0.98	1	0.98	0.96	0.94	0.92	0.9	0.88	0.86	0.84	0.82	0.8	0.78	0.76	0.74	0.72
729	31.3	ACACA	c	Y	0.53	0.55	0.57	0.59	0.61	0.62	0.64	0.66	0.68	0.7	0.72	0.74	0.76	0.77	0.79	0.81	0.83	0.85	0.87	0.89	0.91	0.92	0.94	0.96	0.98	1	0.98	0.96	0.94	0.92	0.9	0.88	0.86	0.84	0.82	0.8	0.78	0.76	0.74	0.72
730	31.4	ACACA	c	Y	0.53	0.55	0.57	0.59	0.61	0.62	0.64	0.66	0.68	0.7	0.72	0.74	0.76	0.77	0.79	0.81	0.83	0.85	0.87	0.89	0.91	0.92	0.94	0.96	0.98	1	0.98	0.96	0.94	0.92	0.9	0.88	0.86	0.84	0.82	0.8	0.78	0.76	0.74	0.72
731	31.5	ACACA	c	Y	0.53	0.55	0.57	0.59	0.61	0.62	0.64	0.66	0.68	0.7	0.72	0.74	0.76	0.77	0.79	0.81	0.83	0.85	0.87	0.89	0.91	0.92	0.94	0.96	0.98	1	0.98	0.96	0.94	0.92	0.9	0.88	0.86	0.84	0.82	0.8	0.78	0.76	0.74	0.72
732	3101.1	HK3	c	Y	0.28	0.31	0.33	0.35	0.37	0.39	0.41	0.44	0.46	0.48	0.5	0.52	0.55	0.58	0.6	0.63	0.65	0.67	0.7	0.73	0.75	0.77	0.8	0.83	0.85	0.88	0.9	0.92	0.95	0.98	1	1	1	0.98	0.96	0.94	0.92	0.89	0.87	0.85
733	314.1	AOC2	c	Y	0.74	0.76	0.77	0.78	0.8	0.81	0.83	0.84	0.86	0.87	0.89	0.9	0.91	0.93	0.94	0.96	0.97	0.99	1	0.98	0.96	0.95	0.93	0.91	0.89	0.87	0.86	0.84	0.82	0.8	0.78	0.77	0.75	0.73	0.71	0.69	0.68	0.66	0.64	0.62
734	314.2	AOC2	c	Y	0.74	0.76	0.77	0.78	0.8	0.81	0.83	0.84	0.86	0.87	0.89	0.9	0.91	0.93	0.94	0.96	0.97	0.99	1	0.98	0.96	0.95	0.93	0.91	0.89	0.87	0.86	0.84	0.82	0.8	0.78	0.77	0.75	0.73	0.71	0.69	0.68	0.66	0.64	0.62
735	3141.1	HLCS	cm	Y	0.62	0.64	0.65	0.67	0.68	0.7	0.72	0.73	0.75	0.76	0.78	0.79	0.81	0.83	0.84	0.86	0.87	0.89	0.91	0.92	0.94	0.95	0.97	0.98	1	0.98	0.96	0.94	0.92	0.9	0.88	0.86	0.84	0.82	0.8	0.78	0.76	0.74	0.72	0.7
736	3145.1	HMBS	c	Y	0.45	0.49	0.51	0.53	0.54	0.56	0.57	0.59	0.6	0.62	0.63	0.65	0.66	0.68	0.7	0.71	0.73	0.74	0.76	0.77	0.79	0.8	0.82	0.83	0.85	0.86	0.88	0.89	0.91	0.92	0.94	0.95	0.97	0.98	1	0.97	0.94	0.91	0.87	0.84
737	3155.1	HMGCL	mx	Y	0	0	0	0	0	0	0	0	0	0	0	0	0	0	0	0	0	0	0	0	0	0	0	0.04	0.11	0.17	0.24	0.3	0.37	0.43	0.5	0.53	0.55	0.58	0.6	0.63	0.65	0.67	0.7	0.72
738	3156.1	HMGCR	rx	Y	0.75	0.77	0.79	0.81	0.83	0.85	0.87	0.88	0.9	0.92	0.94	0.96	0.98	1	0.98	0.97	0.95	0.93	0.91	0.9	0.88	0.86	0.85	0.83	0.81	0.8	0.78	0.76	0.74	0.73	0.71	0.69	0.68	0.66	0.64	0.63	0.61	0.59	0.57	0.56
739	3157.1	HMGCS1	c	Y	0.51	0.53	0.55	0.56	0.58	0.59	0.61	0.63	0.64	0.66	0.68	0.69	0.71	0.72	0.74	0.76	0.77	0.79	0.81	0.82	0.84	0.85	0.87	0.89	0.9	0.92	0.94	0.95	0.97	0.98	1	0.97	0.95	0.92	0.89	0.86	0.84	0.81	0.78	0.75
740	3157.2	HMGCS1	c	Y	0.51	0.53	0.55	0.56	0.58	0.59	0.61	0.63	0.64	0.66	0.68	0.69	0.71	0.72	0.74	0.76	0.77	0.79	0.81	0.82	0.84	0.85	0.87	0.89	0.9	0.92	0.94	0.95	0.97	0.98	1	0.97	0.95	0.92	0.89	0.86	0.84	0.81	0.78	0.75
741	3158.1	HMGCS2	m	Y	0.51	0.53	0.55	0.56	0.58	0.59	0.61	0.63	0.64	0.66	0.68	0.69	0.71	0.72	0.74	0.76	0.77	0.79	0.81	0.82	0.84	0.85	0.87	0.89	0.9	0.92	0.94	0.95	0.97	0.98	1	0.97	0.95	0.92	0.89	0.86	0.84	0.81	0.78	0.75
742	316.1	AOX1	c	Y	0.62	0.64	0.65	0.67	0.68	0.69	0.71	0.72	0.74	0.75	0.77	0.78	0.8	0.81	0.83	0.84	0.85	0.87	0.88	0.9	0.91	0.93	0.94	0.96	0.97	0.99	1	0.98	0.96	0.94	0.92	0.9	0.88	0.86	0.84	0.83	0.81	0.79	0.77	0.75
743	3162.1	HMOX1	c	Y	0.3	0.32	0.34	0.36	0.38	0.4	0.42	0.44	0.46	0.48	0.5	0.56	0.62	0.69	0.75	0.81	0.87	0.94	1	0.98	0.95	0.93	0.9	0.88	0.85	0.83	0.8	0.78	0.75	0.73	0.7	0.68	0.65	0.63	0.6	0.58	0.55	0.53	0.5	0.47
744	3163.1	HMOX2	c	Y	0.3	0.32	0.34	0.36	0.38	0.4	0.42	0.44	0.46	0.48	0.5	0.56	0.62	0.69	0.75	0.81	0.87	0.94	1	0.98	0.95	0.93	0.9	0.88	0.85	0.83	0.8	0.78	0.75	0.73	0.7	0.68	0.65	0.63	0.6	0.58	0.55	0.53	0.5	0.47
745	3176.1	HNMT	c	Y	0.42	0.45	0.48	0.51	0.53	0.55	0.57	0.59	0.61	0.63	0.65	0.67	0.69	0.71	0.73	0.75	0.77	0.79	0.81	0.83	0.85	0.87	0.89	0.91	0.93	0.95	0.97	0.99	1	1	1	1	1	1	1	1	1	1	1	0.99
746	3177.1	SLC29A2	ce	N	1	1	1	1	1	1	1	1	1	1	1	1	1	1	1	1	1	1	1	1	1	1	1	1	1	1	1	1	1	1	1	1	1	1	1	1	1	1	1	1
747	318.1	NUDT2	c	Y	0.6	0.63	0.65	0.68	0.7	0.73	0.75	0.77	0.8	0.83	0.85	0.88	0.9	0.93	0.95	0.98	1	1	1	1	1	1	1	0.97	0.94	0.92	0.89	0.86	0.83	0.81	0.78	0.75	0.72	0.69	0.67	0.64	0.61	0.58	0.56	0.53
748	318.2	NUDT2	c	Y	0.6	0.63	0.65	0.68	0.7	0.73	0.75	0.77	0.8	0.83	0.85	0.88	0.9	0.93	0.95	0.98	1	1	1	1	1	1	1	0.97	0.94	0.92	0.89	0.86	0.83	0.81	0.78	0.75	0.72	0.69	0.67	0.64	0.61	0.58	0.56	0.53
749	318.3	NUDT2	c	Y	0.6	0.63	0.65	0.68	0.7	0.73	0.75	0.77	0.8	0.83	0.85	0.88	0.9	0.93	0.95	0.98	1	1	1	1	1	1	1	0.97	0.94	0.92	0.89	0.86	0.83	0.81	0.78	0.75	0.72	0.69	0.67	0.64	0.61	0.58	0.56	0.53
750	32.1	ACACB	cm	Y	0.53	0.55	0.57	0.59	0.61	0.62	0.64	0.66	0.68	0.7	0.72	0.74	0.76	0.77	0.79	0.81	0.83	0.85	0.87	0.89	0.91	0.92	0.94	0.96	0.98	1	0.98	0.96	0.94	0.92	0.9	0.88	0.86	0.84	0.82	0.8	0.78	0.76	0.74	0.72
751	3242.1	HPD	c	Y	1	1	1	1	1	1	1	1	1	1	1	1	1	1	1	1	1	1	1	1	1	0.97	0.94	0.91	0.88	0.84	0.81	0.78	0.75	0.72	0.69	0.66	0.63	0.59	0.56	0.53	0.5	0.44	0.38	0.32
752	3251.1	HPRT1	c	Y	0.77	0.79	0.8	0.81	0.82	0.84	0.85	0.86	0.87	0.89	0.9	0.91	0.92	0.94	0.95	0.96	0.97	0.99	1	0.98	0.96	0.95	0.93	0.91	0.89	0.88	0.86	0.84	0.82	0.81	0.79	0.77	0.75	0.74	0.72	0.7	0.68	0.67	0.65	0.63
753	3283.1	HSD3B1	c	Y	0.56	0.58	0.61	0.63	0.65	0.68	0.7	0.72	0.75	0.77	0.79	0.81	0.84	0.86	0.88	0.91	0.93	0.95	0.98	1	0.97	0.93	0.9	0.86	0.83	0.8	0.76	0.73	0.7	0.66	0.63	0.59	0.56	0.53	0.49	0.46	0.43	0.39	0.36	0.33
754	3284.1	HSD3B2	r	Y	0.56	0.58	0.61	0.63	0.65	0.68	0.7	0.72	0.75	0.77	0.79	0.81	0.84	0.86	0.88	0.91	0.93	0.95	0.98	1	0.97	0.93	0.9	0.86	0.83	0.8	0.76	0.73	0.7	0.66	0.63	0.59	0.56	0.53	0.49	0.46	0.43	0.39	0.36	0.33
755	3290.1	HSD11B1	r	Y	0.72	0.74	0.75	0.77	0.78	0.8	0.81	0.83	0.84	0.86	0.88	0.89	0.91	0.92	0.94	0.95	0.97	0.98	1	0.98	0.97	0.95	0.93	0.91	0.9	0.88	0.86	0.85	0.83	0.81	0.79	0.78	0.76	0.74	0.73	0.71	0.69	0.67	0.66	0.64
756	3290.2	HSD11B1	r	Y	0.72	0.74	0.75	0.77	0.78	0.8	0.81	0.83	0.84	0.86	0.88	0.89	0.91	0.92	0.94	0.95	0.97	0.98	1	0.98	0.97	0.95	0.93	0.91	0.9	0.88	0.86	0.85	0.83	0.81	0.79	0.78	0.76	0.74	0.73	0.71	0.69	0.67	0.66	0.64
757	3291.1	HSD11B2	r	Y	0.7	0.72	0.74	0.75	0.77	0.79	0.8	0.82	0.84	0.85	0.87	0.88	0.9	0.92	0.93	0.95	0.97	0.98	1	0.98	0.97	0.95	0.94	0.92	0.9	0.89	0.87	0.86	0.84	0.82	0.81	0.79	0.78	0.76	0.75	0.73	0.71	0.7	0.68	0.67
758	3292.1	HSD17B1	c	Y	0.88	0.9	0.91	0.92	0.94	0.95	0.96	0.97	0.99	1	1	1	1	1	1	1	1	1	1	1	1	1	1	1	1	1	1	1	1	1	1	1	1	1	1	0.98	0.96	0.94	0.92	0.9
759	3293.1	HSD17B3	r	Y	1	1	1	1	1	1	1	1	1	1	1	1	1	1	0.99	0.97	0.96	0.95	0.93	0.92	0.91	0.89	0.88	0.86	0.85	0.84	0.82	0.81	0.8	0.78	0.77	0.76	0.74	0.73	0.72	0.7	0.69	0.68	0.66	0.65
760	3294.1	HSD17B2	r	Y	0.88	0.9	0.91	0.92	0.94	0.95	0.96	0.97	0.99	1	1	1	1	1	1	1	1	1	1	1	1	1	1	1	1	1	1	1	1	1	1	1	1	1	1	0.98	0.96	0.94	0.92	0.9
761	3295.1	HSD17B4	rx	Y	0.67	0.68	0.69	0.7	0.71	0.72	0.73	0.74	0.75	0.76	0.77	0.78	0.79	0.8	0.81	0.82	0.83	0.85	0.86	0.87	0.88	0.89	0.9	0.91	0.92	0.93	0.94	0.95	0.96	0.97	0.98	0.99	1	1	1	1	1	1	1	0.98
762	3340.1	NDST1	g	Y	0.82	0.84	0.85	0.87	0.89	0.91	0.93	0.95	0.96	0.98	1	0.98	0.96	0.95	0.93	0.91	0.89	0.87	0.85	0.84	0.82	0.8	0.78	0.76	0.74	0.73	0.71	0.69	0.67	0.65	0.64	0.62	0.6	0.58	0.56	0.54	0.53	0.51	0.47	0.42
763	337876	CHSY3	g	Y	1	0.98	0.97	0.95	0.93	0.91	0.9	0.88	0.86	0.84	0.83	0.81	0.79	0.78	0.76	0.74	0.72	0.71	0.69	0.67	0.66	0.64	0.62	0.6	0.59	0.57	0.55	0.53	0.52	0.5	0.44	0.39	0.33	0.28	0.22	0.17	0.11	0.06	0	0
764	34.1	ACADM	m	N	1	1	1	1	1	1	1	1	1	1	1	1	1	1	1	1	1	1	1	1	1	1	1	1	1	1	1	1	1	1	1	1	1	1	1	1	1	1	1	1
765	3417.1	IDH1	cx	Y	0.69	0.71	0.72	0.74	0.76	0.78	0.79	0.81	0.83	0.84	0.86	0.88	0.9	0.91	0.93	0.95	0.97	0.98	1	0.98	0.97	0.95	0.93	0.91	0.9	0.88	0.86	0.84	0.83	0.81	0.79	0.77	0.76	0.74	0.72	0.7	0.69	0.67	0.65	0.63
766	3418.1	IDH2	m	Y	0.69	0.71	0.72	0.74	0.76	0.78	0.79	0.81	0.83	0.84	0.86	0.88	0.9	0.91	0.93	0.95	0.97	0.98	1	0.98	0.97	0.95	0.93	0.91	0.9	0.88	0.86	0.84	0.83	0.81	0.79	0.77	0.76	0.74	0.72	0.7	0.69	0.67	0.65	0.63
767	3419.1	IDH3A	m	Y	0.74	0.76	0.78	0.8	0.82	0.84	0.85	0.87	0.89	0.91	0.93	0.95	0.96	0.98	1	0.98	0.96	0.94	0.93	0.91	0.89	0.87	0.85	0.83	0.81	0.79	0.78	0.76	0.74	0.72	0.7	0.68	0.66	0.65	0.63	0.61	0.59	0.57	0.55	0.53
768	341947	COX8C	cm	N	1	1	1	1	1	1	1	1	1	1	1	1	1	1	1	1	1	1	1	1	1	1	1	1	1	1	1	1	1	1	1	1	1	1	1	1	1	1	1	1
769	3420.1	IDH3B	m	Y	0.74	0.76	0.78	0.8	0.82	0.84	0.85	0.87	0.89	0.91	0.93	0.95	0.96	0.98	1	0.98	0.96	0.94	0.93	0.91	0.89	0.87	0.85	0.83	0.81	0.79	0.78	0.76	0.74	0.72	0.7	0.68	0.66	0.65	0.63	0.61	0.59	0.57	0.55	0.53
770	3420.2	IDH3B	m	Y	0.74	0.76	0.78	0.8	0.82	0.84	0.85	0.87	0.89	0.91	0.93	0.95	0.96	0.98	1	0.98	0.96	0.94	0.93	0.91	0.89	0.87	0.85	0.83	0.81	0.79	0.78	0.76	0.74	0.72	0.7	0.68	0.66	0.65	0.63	0.61	0.59	0.57	0.55	0.53
771	3420.3	IDH3B	m	Y	0.74	0.76	0.78	0.8	0.82	0.84	0.85	0.87	0.89	0.91	0.93	0.95	0.96	0.98	1	0.98	0.96	0.94	0.93	0.91	0.89	0.87	0.85	0.83	0.81	0.79	0.78	0.76	0.74	0.72	0.7	0.68	0.66	0.65	0.63	0.61	0.59	0.57	0.55	0.53
772	3421.1	IDH3G	m	Y	0.74	0.76	0.78	0.8	0.82	0.84	0.85	0.87	0.89	0.91	0.93	0.95	0.96	0.98	1	0.98	0.96	0.94	0.93	0.91	0.89	0.87	0.85	0.83	0.81	0.79	0.78	0.76	0.74	0.72	0.7	0.68	0.66	0.65	0.63	0.61	0.59	0.57	0.55	0.53
773	3421.2	IDH3G	m	Y	0.74	0.76	0.78	0.8	0.82	0.84	0.85	0.87	0.89	0.91	0.93	0.95	0.96	0.98	1	0.98	0.96	0.94	0.93	0.91	0.89	0.87	0.85	0.83	0.81	0.79	0.78	0.76	0.74	0.72	0.7	0.68	0.66	0.65	0.63	0.61	0.59	0.57	0.55	0.53
774	3422.1	IDI1	x	Y	0.83	0.85	0.87	0.88	0.9	0.92	0.93	0.95	0.97	0.98	1	0.98	0.96	0.95	0.93	0.91	0.89	0.88	0.86	0.84	0.82	0.81	0.79	0.77	0.75	0.74	0.72	0.7	0.68	0.67	0.65	0.63	0.61	0.6	0.58	0.56	0.54	0.52	0.51	0.47
775	3423.1	IDS	l	Y	0.61	0.59	0.58	0.56	0.55	0.53	0.51	0.49	0.42	0.36	0.3	0.24	0.18	0.11	0.05	0	0	0	0	0	0	0	0	0	0	0	0	0	0	0	0	0	0	0	0	0	0	0	0	0
776	3423.2	IDS	l	Y	0.61	0.59	0.58	0.56	0.55	0.53	0.51	0.49	0.42	0.36	0.3	0.24	0.18	0.11	0.05	0	0	0	0	0	0	0	0	0	0	0	0	0	0	0	0	0	0	0	0	0	0	0	0	0
777	3425.1	IDUA	l	Y	0.56	0.55	0.54	0.53	0.52	0.51	0.5	0.46	0.43	0.39	0.36	0.32	0.29	0.25	0.21	0.18	0.14	0.11	0.07	0.04	0	0	0	0	0	0	0	0	0	0	0	0	0	0	0	0	0	0	0	0
778	343.1	AQP8	cm	N	1	1	1	1	1	1	1	1	1	1	1	1	1	1	1	1	1	1	1	1	1	1	1	1	1	1	1	1	1	1	1	1	1	1	1	1	1	1	1	1
779	347734	SLC35B2	cg	N	1	1	1	1	1	1	1	1	1	1	1	1	1	1	1	1	1	1	1	1	1	1	1	1	1	1	1	1	1	1	1	1	1	1	1	1	1	1	1	1
780	348477	348477	c	N	1	1	1	1	1	1	1	1	1	1	1	1	1	1	1	1	1	1	1	1	1	1	1	1	1	1	1	1	1	1	1	1	1	1	1	1	1	1	1	1
781	349565	NMNAT3	cm	Y	1	1	1	1	1	1	1	1	1	1	1	1	1	1	1	1	1	1	1	1	1	1	1	1	1	1	1	1	1	1	1	1	1	1	1	1	1	1	1	1
782	35.1	ACADS	m	Y	0.5	0.52	0.53	0.55	0.57	0.58	0.6	0.62	0.63	0.65	0.67	0.68	0.7	0.72	0.73	0.75	0.77	0.78	0.8	0.82	0.83	0.85	0.87	0.88	0.9	0.92	0.93	0.95	0.97	0.98	1	0.97	0.95	0.92	0.9	0.88	0.85	0.83	0.8	0.78
783	353.1	APRT	c	Y	0.65	0.67	0.69	0.71	0.73	0.75	0.77	0.79	0.81	0.83	0.84	0.86	0.88	0.9	0.92	0.94	0.96	0.98	1	0.98	0.95	0.93	0.91	0.88	0.86	0.83	0.81	0.79	0.76	0.74	0.72	0.69	0.67	0.65	0.62	0.6	0.58	0.55	0.53	0.5
784	36.1	ACADSB	m	Y	0.95	0.97	0.99	1	1	1	1	1	1	1	1	0.99	0.97	0.95	0.93	0.92	0.9	0.88	0.86	0.84	0.82	0.8	0.78	0.76	0.74	0.72	0.7	0.68	0.67	0.65	0.63	0.61	0.59	0.57	0.55	0.53	0.51	0.48	0.43	0.38
785	3612.1	IMPA1	c	Y	0.57	0.58	0.6	0.61	0.63	0.64	0.66	0.68	0.69	0.71	0.72	0.74	0.75	0.77	0.79	0.8	0.82	0.83	0.85	0.86	0.88	0.9	0.91	0.93	0.94	0.96	0.97	0.99	0.99	0.97	0.95	0.92	0.9	0.88	0.85	0.83	0.81	0.79	0.76	0.74
786	3613.1	IMPA2	c	Y	0.57	0.58	0.6	0.61	0.63	0.64	0.66	0.68	0.69	0.71	0.72	0.74	0.75	0.77	0.79	0.8	0.82	0.83	0.85	0.86	0.88	0.9	0.91	0.93	0.94	0.96	0.97	0.99	0.99	0.97	0.95	0.92	0.9	0.88	0.85	0.83	0.81	0.79	0.76	0.74
787	3614.1	IMPDH1	c	Y	0.37	0.43	0.49	0.51	0.53	0.55	0.57	0.59	0.6	0.62	0.64	0.66	0.68	0.69	0.71	0.73	0.75	0.77	0.78	0.8	0.82	0.84	0.86	0.87	0.89	0.91	0.93	0.95	0.96	0.98	1	0.97	0.95	0.92	0.9	0.87	0.85	0.82	0.8	0.77
788	3614.2	IMPDH1	c	Y	0.37	0.43	0.49	0.51	0.53	0.55	0.57	0.59	0.6	0.62	0.64	0.66	0.68	0.69	0.71	0.73	0.75	0.77	0.78	0.8	0.82	0.84	0.86	0.87	0.89	0.91	0.93	0.95	0.96	0.98	1	0.97	0.95	0.92	0.9	0.87	0.85	0.82	0.8	0.77
789	3615.1	IMPDH2	c	Y	0.37	0.43	0.49	0.51	0.53	0.55	0.57	0.59	0.6	0.62	0.64	0.66	0.68	0.69	0.71	0.73	0.75	0.77	0.78	0.8	0.82	0.84	0.86	0.87	0.89	0.91	0.93	0.95	0.96	0.98	1	0.97	0.95	0.92	0.9	0.87	0.85	0.82	0.8	0.77
790	3620.1	INDO	c	Y	0.97	0.98	1	1	1	1	1	0.96	0.93	0.89	0.86	0.82	0.79	0.75	0.71	0.68	0.64	0.61	0.57	0.54	0.5	0.48	0.46	0.43	0.41	0.39	0.37	0.35	0.32	0.3	0.28	0.26	0.23	0.21	0.19	0.17	0.15	0.12	0.1	0.08
791	3628.1	INPP1	c	Y	0.28	0.31	0.34	0.36	0.39	0.41	0.44	0.46	0.49	0.53	0.57	0.61	0.66	0.7	0.74	0.78	0.83	0.87	0.91	0.96	1	0.96	0.9	0.84	0.78	0.72	0.66	0.6	0.54	0.49	0.46	0.44	0.42	0.39	0.37	0.34	0.31	0.29	0.26	0.24
792	3631.1	INPP4A	c	Y	0.79	0.81	0.83	0.85	0.88	0.9	0.92	0.94	0.96	0.98	1	1	1	1	1	1	1	1	1	1	1	1	1	1	1	1	1	1	1	1	1	0.98	0.95	0.93	0.9	0.88	0.85	0.83	0.81	0.78
793	3631.2	INPP4A	c	Y	0.79	0.81	0.83	0.85	0.88	0.9	0.92	0.94	0.96	0.98	1	1	1	1	1	1	1	1	1	1	1	1	1	1	1	1	1	1	1	1	1	0.98	0.95	0.93	0.9	0.88	0.85	0.83	0.81	0.78
794	3632.1	INPP5A	c	Y	0.82	0.84	0.86	0.87	0.89	0.91	0.93	0.95	0.96	0.98	1	1	1	1	1	1	1	1	1	0.97	0.95	0.92	0.9	0.87	0.85	0.82	0.8	0.77	0.74	0.72	0.69	0.67	0.64	0.62	0.59	0.57	0.54	0.52	0.49	0.46
795	3633.1	INPP5B	c	Y	0.68	0.7	0.71	0.73	0.75	0.77	0.79	0.8	0.82	0.84	0.86	0.87	0.89	0.91	0.93	0.95	0.96	0.98	1	0.98	0.96	0.94	0.91	0.89	0.87	0.85	0.83	0.81	0.79	0.76	0.74	0.72	0.7	0.68	0.66	0.64	0.62	0.59	0.57	0.55
796	3635.1	INPP5D	c	N	1	1	1	1	1	1	1	1	1	1	1	1	1	1	1	1	1	1	1	1	1	1	1	1	1	1	1	1	1	1	1	1	1	1	1	1	1	1	1	1
797	3636.1	INPPL1	c	N	1	1	1	1	1	1	1	1	1	1	1	1	1	1	1	1	1	1	1	1	1	1	1	1	1	1	1	1	1	1	1	1	1	1	1	1	1	1	1	1
798	3658.1	IREB2	c	N	1	1	1	1	1	1	1	1	1	1	1	1	1	1	1	1	1	1	1	1	1	1	1	1	1	1	1	1	1	1	1	1	1	1	1	1	1	1	1	1
799	366.1	AQP9	cm	N	1	1	1	1	1	1	1	1	1	1	1	1	1	1	1	1	1	1	1	1	1	1	1	1	1	1	1	1	1	1	1	1	1	1	1	1	1	1	1	1
800	3704.1	ITPA	c	Y	0	0	0	0	0	0	0	0	0	0	0	0	0	0	0	0	0	0	0.07	0.14	0.21	0.29	0.36	0.43	0.5	0.51	0.52	0.54	0.55	0.56	0.57	0.58	0.6	0.61	0.62	0.63	0.64	0.65	0.67	0.68
801	3704.2	ITPA	c	Y	0	0	0	0	0	0	0	0	0	0	0	0	0	0	0	0	0	0	0.07	0.14	0.21	0.29	0.36	0.43	0.5	0.51	0.52	0.54	0.55	0.56	0.57	0.58	0.6	0.61	0.62	0.63	0.64	0.65	0.67	0.68
802	3706.1	ITPKA	c	Y	0.59	0.61	0.63	0.65	0.67	0.7	0.72	0.74	0.76	0.78	0.8	0.83	0.85	0.87	0.89	0.91	0.93	0.96	0.98	1	0.83	0.67	0.5	0.48	0.46	0.44	0.42	0.4	0.39	0.37	0.35	0.33	0.31	0.29	0.27	0.25	0.23	0.21	0.19	0.18
803	3707.1	ITPKB	c	Y	0.59	0.61	0.63	0.65	0.67	0.7	0.72	0.74	0.76	0.78	0.8	0.83	0.85	0.87	0.89	0.91	0.93	0.96	0.98	1	0.83	0.67	0.5	0.48	0.46	0.44	0.42	0.4	0.39	0.37	0.35	0.33	0.31	0.29	0.27	0.25	0.23	0.21	0.19	0.18
804	3712.1	IVD	m	N	1	1	1	1	1	1	1	1	1	1	1	1	1	1	1	1	1	1	1	1	1	1	1	1	1	1	1	1	1	1	1	1	1	1	1	1	1	1	1	1
805	374291	NDUFS7	cm	Y	0.6	0.58	0.57	0.55	0.54	0.52	0.51	0.48	0.43	0.39	0.35	0.31	0.27	0.22	0.18	0.14	0.1	0.06	0.02	0	0	0	0	0	0	0	0	0	0	0	0	0	0	0	0	0	0	0	0	0
806	374907	B3GNT8	g	Y	0.81	0.83	0.85	0.87	0.88	0.9	0.92	0.94	0.96	0.98	1	1	1	0.98	0.96	0.94	0.92	0.91	0.89	0.87	0.85	0.83	0.81	0.79	0.77	0.76	0.74	0.72	0.7	0.68	0.66	0.64	0.62	0.61	0.59	0.57	0.55	0.53	0.51	0.48
807	374907	B3GNT8	g	Y	0.81	0.83	0.85	0.87	0.88	0.9	0.92	0.94	0.96	0.98	1	1	1	0.98	0.96	0.94	0.92	0.91	0.89	0.87	0.85	0.83	0.81	0.79	0.77	0.76	0.74	0.72	0.7	0.68	0.66	0.64	0.62	0.61	0.59	0.57	0.55	0.53	0.51	0.48
808	376497	SLC27A1	ce	Y	0.57	0.59	0.61	0.63	0.64	0.66	0.68	0.7	0.71	0.73	0.75	0.77	0.79	0.8	0.82	0.84	0.86	0.88	0.89	0.91	0.93	0.95	0.96	0.98	1	0.98	0.96	0.94	0.92	0.9	0.88	0.85	0.83	0.81	0.79	0.77	0.75	0.73	0.71	0.69
809	376497	SLC27A1	ce	Y	0.57	0.59	0.61	0.63	0.64	0.66	0.68	0.7	0.71	0.73	0.75	0.77	0.79	0.8	0.82	0.84	0.86	0.88	0.89	0.91	0.93	0.95	0.96	0.98	1	0.98	0.96	0.94	0.92	0.9	0.88	0.85	0.83	0.81	0.79	0.77	0.75	0.73	0.71	0.69
810	377677	CA13	c	Y	0.78	0.8	0.81	0.82	0.83	0.84	0.85	0.86	0.87	0.88	0.89	0.9	0.91	0.92	0.94	0.95	0.96	0.97	0.98	0.99	1	0.99	0.98	0.96	0.95	0.94	0.93	0.91	0.9	0.89	0.88	0.86	0.85	0.84	0.83	0.81	0.8	0.79	0.77	0.76
811	3795.1	KHK	c	Y	0.7	0.71	0.73	0.75	0.76	0.78	0.79	0.81	0.83	0.84	0.86	0.88	0.89	0.91	0.93	0.94	0.96	0.98	0.99	1	1	1	1	1	1	0.98	0.96	0.95	0.93	0.91	0.89	0.87	0.86	0.84	0.82	0.8	0.78	0.77	0.75	0.73
812	3795.2	KHK	c	Y	0.7	0.71	0.73	0.75	0.76	0.78	0.79	0.81	0.83	0.84	0.86	0.88	0.89	0.91	0.93	0.94	0.96	0.98	0.99	1	1	1	1	1	1	0.98	0.96	0.95	0.93	0.91	0.89	0.87	0.86	0.84	0.82	0.8	0.78	0.77	0.75	0.73
813	38.1	ACAT1	m	Y	0.3	0.33	0.37	0.41	0.44	0.48	0.51	0.53	0.55	0.56	0.58	0.6	0.62	0.64	0.66	0.68	0.7	0.72	0.73	0.75	0.77	0.79	0.81	0.83	0.85	0.87	0.89	0.91	0.92	0.94	0.96	0.98	1	1	1	1	1	1	1	0.97
814	383.1	ARG1	c	Y	0.2	0.24	0.27	0.31	0.34	0.38	0.41	0.45	0.49	0.51	0.52	0.53	0.54	0.56	0.57	0.58	0.59	0.6	0.62	0.63	0.64	0.65	0.66	0.68	0.69	0.7	0.71	0.72	0.74	0.75	0.76	0.77	0.78	0.8	0.81	0.82	0.83	0.84	0.86	0.87
815	384.1	ARG2	m	Y	0.2	0.24	0.27	0.31	0.34	0.38	0.41	0.45	0.49	0.51	0.52	0.53	0.54	0.56	0.57	0.58	0.59	0.6	0.62	0.63	0.64	0.65	0.66	0.68	0.69	0.7	0.71	0.72	0.74	0.75	0.76	0.77	0.78	0.8	0.81	0.82	0.83	0.84	0.86	0.87
816	387893	SETD8	n	Y	0	0	0	0	0	0	0.04	0.1	0.16	0.22	0.28	0.34	0.4	0.46	0.51	0.52	0.53	0.54	0.56	0.57	0.58	0.6	0.61	0.62	0.64	0.65	0.66	0.67	0.69	0.7	0.71	0.73	0.74	0.75	0.77	0.78	0.79	0.8	0.82	0.83
817	389015	SLC9A4	ce	N	1	1	1	1	1	1	1	1	1	1	1	1	1	1	1	1	1	1	1	1	1	1	1	1	1	1	1	1	1	1	1	1	1	1	1	1	1	1	1	1
818	39.1	ACAT2	cx	Y	0.41	0.45	0.49	0.51	0.53	0.55	0.57	0.58	0.6	0.62	0.64	0.65	0.67	0.69	0.71	0.72	0.74	0.76	0.78	0.79	0.81	0.83	0.85	0.86	0.88	0.9	0.92	0.93	0.95	0.97	0.99	1	0.99	0.97	0.94	0.92	0.9	0.87	0.85	0.83
819	3906.1	LALBA	g	N	1	1	1	1	1	1	1	1	1	1	1	1	1	1	1	1	1	1	1	1	1	1	1	1	1	1	1	1	1	1	1	1	1	1	1	1	1	1	1	1
820	3931.1	LCAT	e	Y	0.75	0.76	0.78	0.79	0.8	0.81	0.83	0.84	0.85	0.87	0.88	0.89	0.91	0.92	0.93	0.95	0.96	0.97	0.99	1	1	1	1	1	1	0.98	0.97	0.95	0.93	0.92	0.9	0.89	0.87	0.85	0.84	0.82	0.8	0.79	0.77	0.75
821	3938.1	LCT	e	Y	1	0.98	0.95	0.92	0.9	0.88	0.85	0.83	0.8	0.77	0.75	0.73	0.7	0.67	0.65	0.63	0.6	0.58	0.55	0.52	0.5	0.47	0.45	0.42	0.4	0.37	0.35	0.32	0.3	0.27	0.24	0.22	0.19	0.17	0.14	0.12	0.09	0.07	0.04	0.02
822	3939.1	LDHA	cm	Y	0.77	0.78	0.8	0.82	0.83	0.85	0.87	0.88	0.9	0.92	0.93	0.95	0.97	0.98	1	0.98	0.97	0.95	0.94	0.92	0.9	0.89	0.87	0.85	0.84	0.82	0.81	0.79	0.77	0.76	0.74	0.73	0.71	0.69	0.68	0.66	0.65	0.63	0.61	0.6
823	3945.1	LDHB	c	Y	0.77	0.78	0.8	0.82	0.83	0.85	0.87	0.88	0.9	0.92	0.93	0.95	0.97	0.98	1	0.98	0.97	0.95	0.94	0.92	0.9	0.89	0.87	0.85	0.84	0.82	0.81	0.79	0.77	0.76	0.74	0.73	0.71	0.69	0.68	0.66	0.65	0.63	0.61	0.6
824	3948.1	LDHC	c	Y	0.77	0.78	0.8	0.82	0.83	0.85	0.87	0.88	0.9	0.92	0.93	0.95	0.97	0.98	1	0.98	0.97	0.95	0.94	0.92	0.9	0.89	0.87	0.85	0.84	0.82	0.81	0.79	0.77	0.76	0.74	0.73	0.71	0.69	0.68	0.66	0.65	0.63	0.61	0.6
825	3948.2	LDHC	c	Y	0.77	0.78	0.8	0.82	0.83	0.85	0.87	0.88	0.9	0.92	0.93	0.95	0.97	0.98	1	0.98	0.97	0.95	0.94	0.92	0.9	0.89	0.87	0.85	0.84	0.82	0.81	0.79	0.77	0.76	0.74	0.73	0.71	0.69	0.68	0.66	0.65	0.63	0.61	0.6
826	3990.1	LIPC	e	Y	0.5	0.53	0.57	0.6	0.63	0.67	0.7	0.73	0.77	0.8	0.83	0.87	0.9	0.93	0.97	1	1	1	1	1	1	0.95	0.9	0.85	0.8	0.75	0.7	0.65	0.6	0.55	0.5	0.48	0.47	0.45	0.43	0.42	0.4	0.38	0.36	0.35
827	3992.1	FADS1	c	Y	0.73	0.75	0.76	0.78	0.8	0.81	0.83	0.84	0.86	0.87	0.89	0.91	0.92	0.94	0.95	0.97	0.98	1	0.98	0.96	0.94	0.92	0.9	0.88	0.86	0.84	0.83	0.81	0.79	0.77	0.75	0.73	0.71	0.69	0.67	0.65	0.63	0.61	0.59	0.57
828	4023.1	LPL	c	Y	0.04	0.08	0.13	0.17	0.22	0.26	0.31	0.35	0.4	0.45	0.49	0.51	0.53	0.54	0.56	0.57	0.59	0.6	0.62	0.63	0.64	0.66	0.67	0.69	0.7	0.72	0.73	0.75	0.76	0.78	0.79	0.81	0.82	0.84	0.85	0.87	0.88	0.9	0.91	0.93
829	4047.1	LSS	r	Y	0.84	0.86	0.88	0.9	0.92	0.94	0.95	0.97	0.99	1	1	1	1	1	0.98	0.97	0.95	0.93	0.92	0.9	0.88	0.86	0.85	0.83	0.81	0.8	0.78	0.76	0.75	0.73	0.71	0.7	0.68	0.66	0.65	0.63	0.61	0.59	0.58	0.56
830	4048.1	LTA4H	c	Y	0.5	0.52	0.53	0.55	0.57	0.58	0.6	0.62	0.63	0.65	0.67	0.68	0.7	0.72	0.73	0.75	0.77	0.78	0.8	0.82	0.83	0.85	0.87	0.88	0.9	0.92	0.93	0.95	0.97	0.98	1	0.95	0.9	0.85	0.8	0.75	0.7	0.65	0.6	0.55
831	4051.1	CYP4F3	r	Y	0.37	0.39	0.42	0.44	0.46	0.48	0.5	0.54	0.57	0.61	0.64	0.68	0.71	0.75	0.79	0.82	0.86	0.89	0.93	0.96	1	0.99	0.97	0.96	0.95	0.93	0.92	0.91	0.9	0.88	0.87	0.86	0.84	0.83	0.82	0.8	0.79	0.78	0.76	0.75
832	4056.1	LTC4S	r	Y	1	0.99	0.98	0.96	0.95	0.94	0.93	0.92	0.91	0.89	0.88	0.87	0.86	0.85	0.83	0.82	0.81	0.8	0.79	0.78	0.76	0.75	0.74	0.73	0.72	0.71	0.69	0.68	0.67	0.66	0.65	0.63	0.62	0.61	0.6	0.59	0.58	0.56	0.55	0.54
833	4056.2	LTC4S	r	Y	1	0.99	0.98	0.96	0.95	0.94	0.93	0.92	0.91	0.89	0.88	0.87	0.86	0.85	0.83	0.82	0.81	0.8	0.79	0.78	0.76	0.75	0.74	0.73	0.72	0.71	0.69	0.68	0.67	0.66	0.65	0.63	0.62	0.61	0.6	0.59	0.58	0.56	0.55	0.54
834	410.1	ARSA	l	Y	0	0	0	0	0	0	0	0	0	0	0	0	0	0	0	0	0	0	0	0	0	0	0	0	0	0	0	0	0	0	0	0	0	0	0	0	0	0	0	0
835	411.1	ARSB	l	Y	0.35	0.33	0.32	0.3	0.28	0.26	0.24	0.22	0.21	0.19	0.17	0.15	0.13	0.11	0.1	0.08	0.06	0.04	0.02	0	0	0	0	0	0	0	0	0	0	0	0	0	0	0	0	0	0	0	0	0
836	411.2	ARSB	l	Y	0.35	0.33	0.32	0.3	0.28	0.26	0.24	0.22	0.21	0.19	0.17	0.15	0.13	0.11	0.1	0.08	0.06	0.04	0.02	0	0	0	0	0	0	0	0	0	0	0	0	0	0	0	0	0	0	0	0	0
837	412.1	STS	cr	Y	0.77	0.79	0.8	0.81	0.83	0.84	0.86	0.87	0.89	0.9	0.91	0.93	0.94	0.96	0.97	0.99	1	1	1	1	1	0.98	0.96	0.94	0.92	0.9	0.88	0.86	0.84	0.82	0.8	0.78	0.76	0.74	0.72	0.7	0.68	0.66	0.64	0.62
838	4121.1	MAN1A1	g	Y	0.92	0.94	0.96	0.98	1	1	1	0.98	0.97	0.95	0.93	0.92	0.9	0.88	0.87	0.85	0.83	0.82	0.8	0.78	0.77	0.75	0.73	0.72	0.7	0.68	0.67	0.65	0.63	0.62	0.6	0.58	0.57	0.55	0.53	0.52	0.5	0.42	0.35	0.27
839	4122.1	MAN2A2	g	Y	0.88	0.86	0.85	0.84	0.82	0.81	0.8	0.79	0.77	0.76	0.75	0.74	0.73	0.71	0.7	0.69	0.68	0.66	0.65	0.64	0.63	0.61	0.6	0.59	0.57	0.56	0.55	0.54	0.52	0.51	0.5	0.32	0.14	0	0	0	0	0	0	0
840	4123.1	MAN2C1	c	Y	0.85	0.83	0.82	0.8	0.79	0.77	0.76	0.74	0.73	0.71	0.7	0.68	0.66	0.65	0.63	0.62	0.6	0.59	0.57	0.56	0.54	0.53	0.51	0.47	0.3	0.13	0	0	0	0	0	0	0	0	0	0	0	0	0	0
841	4124.1	MAN2A1	g	Y	0.88	0.86	0.85	0.84	0.82	0.81	0.8	0.79	0.77	0.76	0.75	0.74	0.73	0.71	0.7	0.69	0.68	0.66	0.65	0.64	0.63	0.61	0.6	0.59	0.57	0.56	0.55	0.54	0.52	0.51	0.5	0.32	0.14	0	0	0	0	0	0	0
842	4125.1	MAN2B1	l	Y	0.85	0.83	0.82	0.8	0.79	0.77	0.76	0.74	0.73	0.71	0.7	0.68	0.66	0.65	0.63	0.62	0.6	0.59	0.57	0.56	0.54	0.53	0.51	0.47	0.3	0.13	0	0	0	0	0	0	0	0	0	0	0	0	0	0
843	4126.1	MANBA	l	Y	0.23	0.2	0.17	0.14	0.12	0.09	0.06	0.03	0.01	0	0	0	0	0	0	0	0	0	0	0	0	0	0	0	0	0	0	0	0	0	0	0	0	0	0	0	0	0	0	0
844	4128.1	MAOA	c	Y	0.5	0.53	0.56	0.58	0.61	0.64	0.67	0.69	0.72	0.75	0.78	0.81	0.83	0.86	0.89	0.92	0.94	0.97	1	0.99	0.98	0.96	0.95	0.94	0.93	0.92	0.9	0.89	0.88	0.87	0.86	0.85	0.83	0.82	0.81	0.8	0.79	0.77	0.76	0.75
845	4129.1	MAOB	c	Y	0.5	0.53	0.56	0.58	0.61	0.64	0.67	0.69	0.72	0.75	0.78	0.81	0.83	0.86	0.89	0.92	0.94	0.97	1	0.99	0.98	0.96	0.95	0.94	0.93	0.92	0.9	0.89	0.88	0.87	0.86	0.85	0.83	0.82	0.81	0.8	0.79	0.77	0.76	0.75
846	4143.1	MAT1A	c	Y	0.7	0.71	0.73	0.75	0.76	0.78	0.8	0.81	0.83	0.85	0.86	0.88	0.9	0.92	0.93	0.95	0.97	0.98	1	0.96	0.92	0.88	0.83	0.79	0.75	0.71	0.67	0.63	0.58	0.54	0.5	0.48	0.45	0.43	0.41	0.39	0.36	0.34	0.32	0.3
847	4144.1	MAT2A	c	Y	0.7	0.71	0.73	0.75	0.76	0.78	0.8	0.81	0.83	0.85	0.86	0.88	0.9	0.92	0.93	0.95	0.97	0.98	1	0.96	0.92	0.88	0.83	0.79	0.75	0.71	0.67	0.63	0.58	0.54	0.5	0.48	0.45	0.43	0.41	0.39	0.36	0.34	0.32	0.3
848	4166.1	CHST6	g	Y	0.88	0.9	0.92	0.94	0.96	0.98	1	1	1	0.98	0.97	0.95	0.94	0.92	0.9	0.89	0.87	0.86	0.84	0.82	0.81	0.79	0.78	0.76	0.75	0.73	0.71	0.7	0.68	0.67	0.65	0.63	0.62	0.6	0.59	0.57	0.55	0.54	0.52	0.51
849	4190.1	MDH1	c	Y	0.76	0.78	0.79	0.8	0.81	0.83	0.84	0.85	0.87	0.88	0.89	0.91	0.92	0.93	0.95	0.96	0.97	0.99	1	0.98	0.97	0.95	0.93	0.92	0.9	0.88	0.86	0.85	0.83	0.81	0.8	0.78	0.76	0.75	0.73	0.71	0.7	0.68	0.66	0.65
850	4191.1	MDH2	m	Y	0.76	0.78	0.79	0.8	0.81	0.83	0.84	0.85	0.87	0.88	0.89	0.91	0.92	0.93	0.95	0.96	0.97	0.99	1	0.98	0.97	0.95	0.93	0.92	0.9	0.88	0.86	0.85	0.83	0.81	0.8	0.78	0.76	0.75	0.73	0.71	0.7	0.68	0.66	0.65
851	4199.1	ME1	c	Y	0.36	0.39	0.41	0.43	0.45	0.48	0.5	0.54	0.58	0.63	0.67	0.71	0.75	0.79	0.83	0.88	0.92	0.96	1	0.96	0.92	0.88	0.83	0.79	0.75	0.71	0.67	0.63	0.58	0.54	0.5	0.47	0.44	0.41	0.38	0.35	0.32	0.29	0.26	0.23
852	4200.1	ME2	m	Y	0.44	0.46	0.49	0.52	0.56	0.6	0.64	0.68	0.72	0.76	0.8	0.84	0.88	0.92	0.96	1	1	1	0.98	0.95	0.92	0.89	0.86	0.83	0.8	0.78	0.75	0.72	0.69	0.66	0.63	0.6	0.57	0.55	0.52	0.48	0.44	0.39	0.35	0.3
853	4245.1	MGAT1	g	Y	1	0.99	0.98	0.97	0.95	0.94	0.93	0.92	0.91	0.9	0.88	0.87	0.86	0.85	0.84	0.83	0.82	0.8	0.79	0.78	0.77	0.76	0.75	0.74	0.72	0.71	0.7	0.69	0.68	0.67	0.65	0.64	0.63	0.62	0.61	0.6	0.59	0.57	0.56	0.55
854	4247.1	MGAT2	g	Y	1	1	0.99	0.97	0.96	0.94	0.92	0.91	0.89	0.88	0.86	0.84	0.83	0.81	0.79	0.78	0.76	0.75	0.73	0.71	0.7	0.68	0.66	0.65	0.63	0.61	0.6	0.58	0.57	0.55	0.53	0.52	0.5	0.44	0.38	0.32	0.26	0.2	0.13	0.07
855	4248.1	MGAT3	g	Y	0.94	0.92	0.91	0.89	0.88	0.86	0.85	0.83	0.82	0.8	0.79	0.77	0.76	0.74	0.73	0.71	0.7	0.68	0.67	0.65	0.64	0.62	0.61	0.59	0.58	0.56	0.55	0.53	0.52	0.5	0.45	0.38	0.32	0.26	0.19	0.13	0.06	0	0	0
856	4249.1	MGAT5	g	Y	1	0.95	0.9	0.85	0.8	0.75	0.7	0.65	0.6	0.55	0.5	0.48	0.46	0.44	0.42	0.4	0.38	0.36	0.33	0.31	0.29	0.27	0.25	0.23	0.21	0.19	0.17	0.15	0.13	0.11	0.09	0.07	0.05	0.02	0	0	0	0	0	0
857	4258.1	MGST2	r	Y	0.5	0.53	0.56	0.58	0.61	0.64	0.67	0.69	0.72	0.75	0.78	0.81	0.83	0.86	0.89	0.92	0.94	0.97	1	0.98	0.96	0.94	0.92	0.9	0.88	0.86	0.84	0.82	0.8	0.79	0.77	0.75	0.73	0.71	0.69	0.67	0.65	0.63	0.61	0.59
858	4259.1	MGST3	r	Y	0.5	0.53	0.56	0.58	0.61	0.64	0.67	0.69	0.72	0.75	0.78	0.81	0.83	0.86	0.89	0.92	0.94	0.97	1	0.98	0.96	0.94	0.92	0.9	0.88	0.86	0.84	0.82	0.8	0.79	0.77	0.75	0.73	0.71	0.69	0.67	0.65	0.63	0.61	0.59
859	427.1	ASAH1	l	Y	0.89	0.9	0.91	0.92	0.93	0.95	0.96	0.97	0.98	0.99	1	1	1	1	1	1	1	1	1	1	1	0.98	0.97	0.95	0.93	0.92	0.9	0.88	0.87	0.85	0.83	0.82	0.8	0.78	0.77	0.75	0.73	0.72	0.7	0.68
860	427.2	ASAH1	l	Y	0.89	0.9	0.91	0.92	0.93	0.95	0.96	0.97	0.98	0.99	1	1	1	1	1	1	1	1	1	1	1	0.98	0.97	0.95	0.93	0.92	0.9	0.88	0.87	0.85	0.83	0.82	0.8	0.78	0.77	0.75	0.73	0.72	0.7	0.68
861	43.1	ACHE	e	Y	0.71	0.73	0.75	0.76	0.78	0.79	0.81	0.82	0.84	0.86	0.87	0.89	0.9	0.92	0.94	0.95	0.97	0.98	1	0.98	0.96	0.95	0.93	0.91	0.89	0.87	0.85	0.84	0.82	0.8	0.78	0.76	0.74	0.73	0.71	0.69	0.67	0.65	0.64	0.62
862	43.2	ACHE	e	Y	0.71	0.73	0.75	0.76	0.78	0.79	0.81	0.82	0.84	0.86	0.87	0.89	0.9	0.92	0.94	0.95	0.97	0.98	1	0.98	0.96	0.95	0.93	0.91	0.89	0.87	0.85	0.84	0.82	0.8	0.78	0.76	0.74	0.73	0.71	0.69	0.67	0.65	0.64	0.62
863	4329.1	ALDH6A1	m	Y	0.07	0.1	0.12	0.14	0.17	0.19	0.21	0.24	0.26	0.29	0.31	0.33	0.36	0.38	0.4	0.43	0.45	0.47	0.5	0.52	0.55	0.58	0.6	0.63	0.66	0.68	0.71	0.74	0.77	0.79	0.82	0.85	0.87	0.9	0.93	0.96	0.98	0.99	0.96	0.94
864	435.1	ASL	c	Y	0.79	0.81	0.82	0.84	0.85	0.87	0.89	0.9	0.92	0.94	0.95	0.97	0.98	1	1	1	1	1	0.98	0.97	0.95	0.93	0.91	0.9	0.88	0.86	0.85	0.83	0.81	0.79	0.78	0.76	0.74	0.73	0.71	0.69	0.67	0.66	0.64	0.62
865	4351.1	MPI	c	Y	1	1	1	1	1	1	1	1	1	1	1	1	1	1	1	1	1	1	1	1	1	1	1	1	1	1	1	1	1	1	1	0.97	0.95	0.92	0.89	0.87	0.84	0.81	0.78	0.76
866	4353.1	MPO	l	Y	0.76	0.75	0.74	0.73	0.72	0.71	0.7	0.69	0.68	0.67	0.66	0.65	0.64	0.62	0.61	0.6	0.59	0.58	0.57	0.56	0.55	0.54	0.53	0.52	0.51	0.5	0	0	0	0	0	0	0	0	0	0	0	0	0	0
867	4357.1	MPST	c	Y	0.51	0.52	0.54	0.55	0.57	0.58	0.6	0.61	0.62	0.64	0.65	0.67	0.68	0.7	0.71	0.73	0.74	0.75	0.77	0.78	0.8	0.81	0.83	0.84	0.86	0.87	0.88	0.9	0.91	0.93	0.94	0.96	0.97	0.99	1	0.98	0.95	0.93	0.91	0.89
868	4363.1	ABCC1	ce	N	1	1	1	1	1	1	1	1	1	1	1	1	1	1	1	1	1	1	1	1	1	1	1	1	1	1	1	1	1	1	1	1	1	1	1	1	1	1	1	1
869	438.1	ASMT	c	Y	0.57	0.59	0.61	0.63	0.65	0.67	0.68	0.7	0.72	0.74	0.76	0.78	0.8	0.82	0.83	0.85	0.87	0.89	0.91	0.93	0.95	0.97	0.98	1	1	1	1	1	1	1	1	0.98	0.95	0.93	0.9	0.88	0.86	0.83	0.81	0.79
870	440.1	ASNS	c	Y	0.42	0.44	0.46	0.49	0.51	0.54	0.56	0.59	0.61	0.64	0.66	0.69	0.72	0.74	0.77	0.79	0.82	0.85	0.87	0.9	0.92	0.95	0.97	1	1	1	1	1	1	1	1	0.99	0.97	0.96	0.94	0.92	0.9	0.88	0.87	0.85
871	440.2	ASNS	c	Y	0.42	0.44	0.46	0.49	0.51	0.54	0.56	0.59	0.61	0.64	0.66	0.69	0.72	0.74	0.77	0.79	0.82	0.85	0.87	0.9	0.92	0.95	0.97	1	1	1	1	1	1	1	1	0.99	0.97	0.96	0.94	0.92	0.9	0.88	0.87	0.85
872	440.3	ASNS	c	Y	0.42	0.44	0.46	0.49	0.51	0.54	0.56	0.59	0.61	0.64	0.66	0.69	0.72	0.74	0.77	0.79	0.82	0.85	0.87	0.9	0.92	0.95	0.97	1	1	1	1	1	1	1	1	0.99	0.97	0.96	0.94	0.92	0.9	0.88	0.87	0.85
873	443.1	ASPA	c	Y	0.75	0.76	0.77	0.79	0.8	0.82	0.83	0.84	0.86	0.87	0.89	0.9	0.92	0.93	0.94	0.96	0.97	0.99	1	0.99	0.98	0.96	0.95	0.94	0.93	0.92	0.91	0.89	0.88	0.87	0.86	0.85	0.84	0.82	0.81	0.8	0.79	0.78	0.77	0.75
874	445.1	ASS	c	Y	0.59	0.61	0.62	0.64	0.65	0.67	0.69	0.7	0.72	0.73	0.75	0.76	0.78	0.8	0.81	0.83	0.84	0.86	0.87	0.89	0.91	0.92	0.94	0.95	0.97	0.98	1	0.98	0.96	0.94	0.92	0.89	0.87	0.85	0.83	0.81	0.79	0.77	0.75	0.73
875	445.2	ASS	c	Y	0.59	0.61	0.62	0.64	0.65	0.67	0.69	0.7	0.72	0.73	0.75	0.76	0.78	0.8	0.81	0.83	0.84	0.86	0.87	0.89	0.91	0.92	0.94	0.95	0.97	0.98	1	0.98	0.96	0.94	0.92	0.89	0.87	0.85	0.83	0.81	0.79	0.77	0.75	0.73
876	4507.1	MTAP	c	Y	0.63	0.65	0.67	0.69	0.71	0.73	0.75	0.77	0.79	0.81	0.83	0.85	0.88	0.9	0.92	0.94	0.96	0.98	1	0.98	0.96	0.94	0.92	0.9	0.88	0.85	0.83	0.81	0.79	0.77	0.75	0.73	0.71	0.69	0.67	0.65	0.63	0.6	0.58	0.56
877	4512.1	MT-CO1	cm	Y	0.86	0.84	0.82	0.8	0.78	0.76	0.74	0.72	0.7	0.68	0.66	0.64	0.62	0.6	0.58	0.56	0.54	0.52	0.5	0.47	0.43	0.39	0.36	0.32	0.28	0.24	0.2	0.17	0.13	0.09	0.05	0.02	0	0	0	0	0	0	0	0
878	4513.1	MTCO2	cm	N	1	1	1	1	1	1	1	1	1	1	1	1	1	1	1	1	1	1	1	1	1	1	1	1	1	1	1	1	1	1	1	1	1	1	1	1	1	1	1	1
879	4514.1	MT-CO3	cm	N	1	1	1	1	1	1	1	1	1	1	1	1	1	1	1	1	1	1	1	1	1	1	1	1	1	1	1	1	1	1	1	1	1	1	1	1	1	1	1	1
880	4519.1	CYTB	cm	N	1	1	1	1	1	1	1	1	1	1	1	1	1	1	1	1	1	1	1	1	1	1	1	1	1	1	1	1	1	1	1	1	1	1	1	1	1	1	1	1
881	4522.1	MTHFD1	c	Y	0.71	0.73	0.75	0.77	0.79	0.8	0.82	0.84	0.86	0.88	0.89	0.91	0.93	0.95	0.96	0.98	1	0.99	0.97	0.96	0.94	0.93	0.91	0.9	0.88	0.87	0.85	0.84	0.83	0.81	0.8	0.78	0.77	0.75	0.74	0.72	0.71	0.69	0.68	0.67
882	4524.1	MTHFR	c	Y	0.98	1	1	1	1	1	0.98	0.96	0.94	0.93	0.91	0.89	0.87	0.85	0.83	0.81	0.8	0.78	0.76	0.74	0.72	0.7	0.69	0.67	0.65	0.63	0.61	0.59	0.57	0.56	0.54	0.52	0.5	0.45	0.39	0.34	0.29	0.23	0.18	0.13
883	4535.1	MT-ND1	cm	Y	0.62	0.63	0.65	0.66	0.68	0.7	0.71	0.73	0.74	0.76	0.78	0.79	0.81	0.82	0.84	0.85	0.87	0.89	0.9	0.92	0.93	0.95	0.97	0.98	1	1	0.98	0.96	0.94	0.93	0.91	0.89	0.87	0.85	0.83	0.82	0.8	0.78	0.76	0.74
884	4536.1	MT-ND2	cm	Y	0.61	0.62	0.64	0.66	0.67	0.69	0.7	0.72	0.73	0.75	0.77	0.78	0.8	0.81	0.83	0.84	0.86	0.88	0.89	0.91	0.92	0.94	0.96	0.97	0.99	1	1	0.98	0.96	0.94	0.92	0.9	0.89	0.87	0.85	0.83	0.81	0.79	0.77	0.76
885	4537.1	MT-ND3	cm	Y	0.62	0.64	0.65	0.67	0.68	0.7	0.72	0.73	0.75	0.76	0.78	0.79	0.81	0.83	0.84	0.86	0.87	0.89	0.91	0.92	0.94	0.95	0.97	0.98	1	0.99	0.97	0.95	0.93	0.92	0.9	0.88	0.86	0.84	0.82	0.81	0.79	0.77	0.75	0.73
886	4538.1	MT-ND4	cm	Y	0.62	0.64	0.65	0.67	0.68	0.7	0.72	0.73	0.75	0.76	0.78	0.79	0.81	0.83	0.84	0.86	0.87	0.89	0.91	0.92	0.94	0.95	0.97	0.98	1	0.99	0.97	0.95	0.93	0.92	0.9	0.88	0.86	0.84	0.82	0.81	0.79	0.77	0.75	0.73
887	4539.1	MT-ND4L	cm	Y	0.61	0.63	0.64	0.66	0.67	0.69	0.7	0.72	0.74	0.75	0.77	0.78	0.8	0.81	0.83	0.85	0.86	0.88	0.89	0.91	0.92	0.94	0.96	0.97	0.99	1	0.98	0.96	0.94	0.92	0.91	0.89	0.87	0.85	0.83	0.81	0.8	0.78	0.76	0.74
888	4540.1	MT-ND5	cm	Y	0.64	0.66	0.67	0.69	0.7	0.72	0.74	0.75	0.77	0.79	0.8	0.82	0.83	0.85	0.87	0.88	0.9	0.92	0.93	0.95	0.96	0.98	1	1	0.99	0.97	0.95	0.93	0.92	0.9	0.88	0.86	0.84	0.83	0.81	0.79	0.77	0.75	0.74	0.72
889	4541.1	MT-ND6	cm	Y	0.61	0.62	0.64	0.66	0.67	0.69	0.7	0.72	0.73	0.75	0.77	0.78	0.8	0.81	0.83	0.84	0.86	0.88	0.89	0.91	0.92	0.94	0.96	0.97	0.99	1	1	0.98	0.96	0.94	0.92	0.9	0.89	0.87	0.85	0.83	0.81	0.79	0.78	0.76
890	4548.1	MTR	c	Y	0.89	0.93	0.96	1	1	1	1	0.99	0.97	0.95	0.93	0.91	0.88	0.86	0.84	0.82	0.8	0.78	0.75	0.73	0.71	0.69	0.67	0.65	0.63	0.6	0.58	0.56	0.54	0.52	0.49	0.42	0.35	0.28	0.21	0.14	0.07	0	0	0
891	4594.1	MUT	m	Y	0.8	0.84	0.88	0.92	0.96	1	1	1	1	1	1	1	1	1	1	1	1	1	1	1	1	1	1	1	1	1	1	1	1	1	1	1	1	1	1	1	1	1	1	1
892	4597.1	MVD	x	Y	1	1	1	1	1	1	1	1	1	1	1	0.99	0.98	0.96	0.95	0.94	0.93	0.91	0.9	0.89	0.88	0.86	0.85	0.84	0.83	0.82	0.8	0.79	0.78	0.77	0.75	0.74	0.73	0.72	0.7	0.69	0.68	0.67	0.66	0.64
893	4598.1	MVK	x	Y	0.81	0.83	0.85	0.87	0.89	0.91	0.92	0.94	0.96	0.98	1	1	1	1	1	1	1	1	1	1	1	1	1	1	1	1	1	1	1	1	1	0.98	0.96	0.94	0.91	0.89	0.87	0.85	0.83	0.81
894	4668.1	NAGA	l	Y	0.47	0.46	0.44	0.42	0.41	0.39	0.38	0.36	0.35	0.33	0.31	0.3	0.28	0.27	0.25	0.24	0.22	0.2	0.19	0.17	0.16	0.14	0.13	0.11	0.09	0.08	0.06	0.05	0.03	0.02	0	0	0	0	0	0	0	0	0	0
895	4669.1	NAGLU	l	Y	0.5	0.37	0.24	0.11	0	0	0	0	0	0	0	0	0	0	0	0	0	0	0	0	0	0	0	0	0	0	0	0	0	0	0	0	0	0	0	0	0	0	0	0
896	4694.1	NDUFA1	cm	N	1	1	1	1	1	1	1	1	1	1	1	1	1	1	1	1	1	1	1	1	1	1	1	1	1	1	1	1	1	1	1	1	1	1	1	1	1	1	1	1
897	4695.1	NDUFA2	cm	N	1	1	1	1	1	1	1	1	1	1	1	1	1	1	1	1	1	1	1	1	1	1	1	1	1	1	1	1	1	1	1	1	1	1	1	1	1	1	1	1
898	4696.1	NDUFA3	cm	N	1	1	1	1	1	1	1	1	1	1	1	1	1	1	1	1	1	1	1	1	1	1	1	1	1	1	1	1	1	1	1	1	1	1	1	1	1	1	1	1
899	4697.1	NDUFA4	cm	N	1	1	1	1	1	1	1	1	1	1	1	1	1	1	1	1	1	1	1	1	1	1	1	1	1	1	1	1	1	1	1	1	1	1	1	1	1	1	1	1
900	4698.1	NDUFA5	cm	N	1	1	1	1	1	1	1	1	1	1	1	1	1	1	1	1	1	1	1	1	1	1	1	1	1	1	1	1	1	1	1	1	1	1	1	1	1	1	1	1
901	47.1	ACLY	c	Y	0.26	0.29	0.32	0.35	0.38	0.41	0.45	0.48	0.51	0.53	0.56	0.59	0.61	0.64	0.67	0.7	0.72	0.75	0.78	0.8	0.83	0.86	0.89	0.91	0.94	0.97	0.99	1	1	0.98	0.96	0.93	0.9	0.87	0.85	0.82	0.79	0.76	0.74	0.71
902	47.2	ACLY	c	Y	0.26	0.29	0.32	0.35	0.38	0.41	0.45	0.48	0.51	0.53	0.56	0.59	0.61	0.64	0.67	0.7	0.72	0.75	0.78	0.8	0.83	0.86	0.89	0.91	0.94	0.97	0.99	1	1	0.98	0.96	0.93	0.9	0.87	0.85	0.82	0.79	0.76	0.74	0.71
903	4700.1	NDUFA6	cm	N	1	1	1	1	1	1	1	1	1	1	1	1	1	1	1	1	1	1	1	1	1	1	1	1	1	1	1	1	1	1	1	1	1	1	1	1	1	1	1	1
904	4701.1	NDUFA7	cm	N	1	1	1	1	1	1	1	1	1	1	1	1	1	1	1	1	1	1	1	1	1	1	1	1	1	1	1	1	1	1	1	1	1	1	1	1	1	1	1	1
905	4702.1	NDUFA8	cm	N	1	1	1	1	1	1	1	1	1	1	1	1	1	1	1	1	1	1	1	1	1	1	1	1	1	1	1	1	1	1	1	1	1	1	1	1	1	1	1	1
906	4704.1	NDUFA9	cm	N	1	1	1	1	1	1	1	1	1	1	1	1	1	1	1	1	1	1	1	1	1	1	1	1	1	1	1	1	1	1	1	1	1	1	1	1	1	1	1	1
907	4705.1	NDUFA10	cm	N	1	1	1	1	1	1	1	1	1	1	1	1	1	1	1	1	1	1	1	1	1	1	1	1	1	1	1	1	1	1	1	1	1	1	1	1	1	1	1	1
908	4706.1	NDUFAB1	cm	N	1	1	1	1	1	1	1	1	1	1	1	1	1	1	1	1	1	1	1	1	1	1	1	1	1	1	1	1	1	1	1	1	1	1	1	1	1	1	1	1
909	4707.1	NDUFB1	cm	N	1	1	1	1	1	1	1	1	1	1	1	1	1	1	1	1	1	1	1	1	1	1	1	1	1	1	1	1	1	1	1	1	1	1	1	1	1	1	1	1
910	4708.1	NDUFB2	cm	N	1	1	1	1	1	1	1	1	1	1	1	1	1	1	1	1	1	1	1	1	1	1	1	1	1	1	1	1	1	1	1	1	1	1	1	1	1	1	1	1
911	4709.1	NDUFB3	cm	N	1	1	1	1	1	1	1	1	1	1	1	1	1	1	1	1	1	1	1	1	1	1	1	1	1	1	1	1	1	1	1	1	1	1	1	1	1	1	1	1
912	471.1	ATIC	c	Y	0.6	0.62	0.64	0.67	0.69	0.71	0.73	0.75	0.78	0.8	0.82	0.84	0.87	0.89	0.91	0.93	0.96	0.98	1	0.97	0.95	0.92	0.9	0.87	0.85	0.82	0.8	0.77	0.74	0.72	0.69	0.67	0.64	0.62	0.59	0.57	0.54	0.52	0.48	0.44
913	4710.1	NDUFB4	cm	N	1	1	1	1	1	1	1	1	1	1	1	1	1	1	1	1	1	1	1	1	1	1	1	1	1	1	1	1	1	1	1	1	1	1	1	1	1	1	1	1
914	4711.1	NDUFB5	cm	N	1	1	1	1	1	1	1	1	1	1	1	1	1	1	1	1	1	1	1	1	1	1	1	1	1	1	1	1	1	1	1	1	1	1	1	1	1	1	1	1
915	4712.1	NDUFB6	cm	N	1	1	1	1	1	1	1	1	1	1	1	1	1	1	1	1	1	1	1	1	1	1	1	1	1	1	1	1	1	1	1	1	1	1	1	1	1	1	1	1
916	4712.2	NDUFB6	cm	N	1	1	1	1	1	1	1	1	1	1	1	1	1	1	1	1	1	1	1	1	1	1	1	1	1	1	1	1	1	1	1	1	1	1	1	1	1	1	1	1
917	4713.1	NDUFB7	cm	N	1	1	1	1	1	1	1	1	1	1	1	1	1	1	1	1	1	1	1	1	1	1	1	1	1	1	1	1	1	1	1	1	1	1	1	1	1	1	1	1
918	4714.1	NDUFB8	cm	N	1	1	1	1	1	1	1	1	1	1	1	1	1	1	1	1	1	1	1	1	1	1	1	1	1	1	1	1	1	1	1	1	1	1	1	1	1	1	1	1
919	4715.1	NDUFB9	cm	N	1	1	1	1	1	1	1	1	1	1	1	1	1	1	1	1	1	1	1	1	1	1	1	1	1	1	1	1	1	1	1	1	1	1	1	1	1	1	1	1
920	4716.1	NDUFB10	cm	N	1	1	1	1	1	1	1	1	1	1	1	1	1	1	1	1	1	1	1	1	1	1	1	1	1	1	1	1	1	1	1	1	1	1	1	1	1	1	1	1
921	4717.1	NDUFC1	cm	N	1	1	1	1	1	1	1	1	1	1	1	1	1	1	1	1	1	1	1	1	1	1	1	1	1	1	1	1	1	1	1	1	1	1	1	1	1	1	1	1
922	4718.1	NDUFC2	cm	N	1	1	1	1	1	1	1	1	1	1	1	1	1	1	1	1	1	1	1	1	1	1	1	1	1	1	1	1	1	1	1	1	1	1	1	1	1	1	1	1
923	4719.1	NDUFS1	cm	Y	0.6	0.58	0.57	0.55	0.54	0.52	0.51	0.48	0.43	0.39	0.35	0.31	0.27	0.22	0.18	0.14	0.1	0.06	0.02	0	0	0	0	0	0	0	0	0	0	0	0	0	0	0	0	0	0	0	0	0
924	4720.1	NDUFS2	cm	Y	0.6	0.58	0.57	0.55	0.54	0.52	0.51	0.48	0.43	0.39	0.35	0.31	0.27	0.22	0.18	0.14	0.1	0.06	0.02	0	0	0	0	0	0	0	0	0	0	0	0	0	0	0	0	0	0	0	0	0
925	4722.1	NDUFS3	cm	Y	0.6	0.58	0.57	0.55	0.54	0.52	0.51	0.48	0.43	0.39	0.35	0.31	0.27	0.22	0.18	0.14	0.1	0.06	0.02	0	0	0	0	0	0	0	0	0	0	0	0	0	0	0	0	0	0	0	0	0
926	4723.1	NDUFV1	cm	Y	0.6	0.58	0.57	0.55	0.54	0.52	0.51	0.48	0.43	0.39	0.35	0.31	0.27	0.22	0.18	0.14	0.1	0.06	0.02	0	0	0	0	0	0	0	0	0	0	0	0	0	0	0	0	0	0	0	0	0
927	4724.1	NDUFS4	cm	N	1	1	1	1	1	1	1	1	1	1	1	1	1	1	1	1	1	1	1	1	1	1	1	1	1	1	1	1	1	1	1	1	1	1	1	1	1	1	1	1
928	4725.1	NDUFS5	cm	N	1	1	1	1	1	1	1	1	1	1	1	1	1	1	1	1	1	1	1	1	1	1	1	1	1	1	1	1	1	1	1	1	1	1	1	1	1	1	1	1
929	4726.1	NDUFS6	cm	N	1	1	1	1	1	1	1	1	1	1	1	1	1	1	1	1	1	1	1	1	1	1	1	1	1	1	1	1	1	1	1	1	1	1	1	1	1	1	1	1
930	4728.1	NDUFS8	cm	Y	0.6	0.58	0.57	0.55	0.54	0.52	0.51	0.48	0.43	0.39	0.35	0.31	0.27	0.22	0.18	0.14	0.1	0.06	0.02	0	0	0	0	0	0	0	0	0	0	0	0	0	0	0	0	0	0	0	0	0
931	4729.1	NDUFV2	cm	Y	0.6	0.58	0.57	0.55	0.54	0.52	0.51	0.48	0.43	0.39	0.35	0.31	0.27	0.22	0.18	0.14	0.1	0.06	0.02	0	0	0	0	0	0	0	0	0	0	0	0	0	0	0	0	0	0	0	0	0
932	4731.1	NDUFV3	cm	N	1	1	1	1	1	1	1	1	1	1	1	1	1	1	1	1	1	1	1	1	1	1	1	1	1	1	1	1	1	1	1	1	1	1	1	1	1	1	1	1
933	4731.2	NDUFV3	cm	N	1	1	1	1	1	1	1	1	1	1	1	1	1	1	1	1	1	1	1	1	1	1	1	1	1	1	1	1	1	1	1	1	1	1	1	1	1	1	1	1
934	4758.1	NEU1	l	Y	0.13	0.11	0.1	0.09	0.07	0.06	0.05	0.04	0.02	0.01	0	0	0	0	0	0	0	0	0	0	0	0	0	0	0	0	0	0	0	0	0	0	0	0	0	0	0	0	0	0
935	4759.1	NEU2	c	Y	0.13	0.11	0.1	0.09	0.07	0.06	0.05	0.04	0.02	0.01	0	0	0	0	0	0	0	0	0	0	0	0	0	0	0	0	0	0	0	0	0	0	0	0	0	0	0	0	0	0
936	476.1	ATP1A1	ce	Y	0.65	0.67	0.69	0.71	0.73	0.75	0.77	0.79	0.81	0.83	0.84	0.86	0.88	0.9	0.92	0.94	0.96	0.98	1	0.98	0.95	0.93	0.9	0.88	0.85	0.83	0.8	0.78	0.75	0.73	0.7	0.68	0.65	0.63	0.6	0.58	0.55	0.53	0.5	0.47
937	477.1	ATP1A2	ce	Y	0.65	0.67	0.69	0.71	0.73	0.75	0.77	0.79	0.81	0.83	0.84	0.86	0.88	0.9	0.92	0.94	0.96	0.98	1	0.98	0.95	0.93	0.9	0.88	0.85	0.83	0.8	0.78	0.75	0.73	0.7	0.68	0.65	0.63	0.6	0.58	0.55	0.53	0.5	0.47
938	478.1	ATP1A3	ce	Y	0.65	0.67	0.69	0.71	0.73	0.75	0.77	0.79	0.81	0.83	0.84	0.86	0.88	0.9	0.92	0.94	0.96	0.98	1	0.98	0.95	0.93	0.9	0.88	0.85	0.83	0.8	0.78	0.75	0.73	0.7	0.68	0.65	0.63	0.6	0.58	0.55	0.53	0.5	0.47
939	48.1	ACO1	c	Y	0.63	0.65	0.67	0.68	0.7	0.72	0.73	0.75	0.76	0.78	0.8	0.81	0.83	0.85	0.86	0.88	0.9	0.91	0.93	0.95	0.96	0.98	1	1	1	1	0.98	0.96	0.94	0.93	0.91	0.89	0.87	0.85	0.83	0.81	0.79	0.78	0.76	0.74
940	480.1	ATP1A4	ce	Y	0.65	0.67	0.69	0.71	0.73	0.75	0.77	0.79	0.81	0.83	0.84	0.86	0.88	0.9	0.92	0.94	0.96	0.98	1	0.98	0.95	0.93	0.9	0.88	0.85	0.83	0.8	0.78	0.75	0.73	0.7	0.68	0.65	0.63	0.6	0.58	0.55	0.53	0.5	0.47
941	481.1	ATP1B1	ce	N	1	1	1	1	1	1	1	1	1	1	1	1	1	1	1	1	1	1	1	1	1	1	1	1	1	1	1	1	1	1	1	1	1	1	1	1	1	1	1	1
942	482.1	ATP1B2	ce	N	1	1	1	1	1	1	1	1	1	1	1	1	1	1	1	1	1	1	1	1	1	1	1	1	1	1	1	1	1	1	1	1	1	1	1	1	1	1	1	1
943	483.1	ATP1B3	ce	N	1	1	1	1	1	1	1	1	1	1	1	1	1	1	1	1	1	1	1	1	1	1	1	1	1	1	1	1	1	1	1	1	1	1	1	1	1	1	1	1
944	4830.1	NME1	cn	Y	0.67	0.69	0.7	0.72	0.73	0.75	0.76	0.78	0.79	0.81	0.82	0.84	0.85	0.87	0.88	0.9	0.91	0.93	0.94	0.96	0.97	0.99	1	1	1	1	1	1	1	1	1	0.98	0.96	0.94	0.92	0.91	0.89	0.87	0.85	0.83
945	4830.2	NME1	cn	Y	0.67	0.69	0.7	0.72	0.73	0.75	0.76	0.78	0.79	0.81	0.82	0.84	0.85	0.87	0.88	0.9	0.91	0.93	0.94	0.96	0.97	0.99	1	1	1	1	1	1	1	1	1	0.98	0.96	0.94	0.92	0.91	0.89	0.87	0.85	0.83
946	4831.1	NME2	cn	Y	0.67	0.69	0.7	0.72	0.73	0.75	0.76	0.78	0.79	0.81	0.82	0.84	0.85	0.87	0.88	0.9	0.91	0.93	0.94	0.96	0.97	0.99	1	1	1	1	1	1	1	1	1	0.98	0.96	0.94	0.92	0.91	0.89	0.87	0.85	0.83
947	4832.1	NME3	c	Y	0.67	0.69	0.7	0.72	0.73	0.75	0.76	0.78	0.79	0.81	0.82	0.84	0.85	0.87	0.88	0.9	0.91	0.93	0.94	0.96	0.97	0.99	1	1	1	1	1	1	1	1	1	0.98	0.96	0.94	0.92	0.91	0.89	0.87	0.85	0.83
948	4833.1	NME4	m	Y	0.67	0.69	0.7	0.72	0.73	0.75	0.76	0.78	0.79	0.81	0.82	0.84	0.85	0.87	0.88	0.9	0.91	0.93	0.94	0.96	0.97	0.99	1	1	1	1	1	1	1	1	1	0.98	0.96	0.94	0.92	0.91	0.89	0.87	0.85	0.83
949	4837.1	NNMT	c	Y	0.75	0.77	0.78	0.8	0.81	0.83	0.85	0.86	0.88	0.89	0.91	0.92	0.94	0.96	0.97	0.99	1	0.99	0.98	0.97	0.95	0.94	0.93	0.91	0.9	0.89	0.87	0.86	0.85	0.83	0.82	0.81	0.79	0.78	0.77	0.75	0.74	0.73	0.71	0.7
950	4842.1	NOS1	c	Y	0.64	0.66	0.68	0.7	0.72	0.74	0.76	0.78	0.8	0.82	0.84	0.86	0.88	0.9	0.92	0.94	0.96	0.98	1	0.98	0.95	0.93	0.91	0.89	0.86	0.84	0.82	0.8	0.77	0.75	0.73	0.71	0.68	0.66	0.64	0.62	0.59	0.57	0.55	0.53
951	4843.1	NOS2A	c	Y	0.64	0.66	0.68	0.7	0.72	0.74	0.76	0.78	0.8	0.82	0.84	0.86	0.88	0.9	0.92	0.94	0.96	0.98	1	0.98	0.95	0.93	0.91	0.89	0.86	0.84	0.82	0.8	0.77	0.75	0.73	0.71	0.68	0.66	0.64	0.62	0.59	0.57	0.55	0.53
952	4843.2	NOS2A	c	Y	0.64	0.66	0.68	0.7	0.72	0.74	0.76	0.78	0.8	0.82	0.84	0.86	0.88	0.9	0.92	0.94	0.96	0.98	1	0.98	0.95	0.93	0.91	0.89	0.86	0.84	0.82	0.8	0.77	0.75	0.73	0.71	0.68	0.66	0.64	0.62	0.59	0.57	0.55	0.53
953	4844.1	4844	c	N	1	1	1	1	1	1	1	1	1	1	1	1	1	1	1	1	1	1	1	1	1	1	1	1	1	1	1	1	1	1	1	1	1	1	1	1	1	1	1	1
954	4845.1	4845	c	N	1	1	1	1	1	1	1	1	1	1	1	1	1	1	1	1	1	1	1	1	1	1	1	1	1	1	1	1	1	1	1	1	1	1	1	1	1	1	1	1
955	4846.1	NOS3	c	Y	0.64	0.66	0.68	0.7	0.72	0.74	0.76	0.78	0.8	0.82	0.84	0.86	0.88	0.9	0.92	0.94	0.96	0.98	1	0.98	0.95	0.93	0.91	0.89	0.86	0.84	0.82	0.8	0.77	0.75	0.73	0.71	0.68	0.66	0.64	0.62	0.59	0.57	0.55	0.53
956	4860.1	NP	c	Y	1	1	1	1	1	1	1	1	1	1	1	0.98	0.96	0.94	0.91	0.89	0.87	0.85	0.83	0.81	0.79	0.76	0.74	0.72	0.7	0.68	0.66	0.64	0.62	0.59	0.57	0.55	0.53	0.51	0.47	0.42	0.37	0.32	0.27	0.22
957	4881.1	NPR1	c	Y	0.68	0.7	0.72	0.74	0.76	0.78	0.8	0.82	0.84	0.86	0.88	0.9	0.92	0.94	0.96	0.98	1	0.98	0.96	0.94	0.92	0.9	0.88	0.86	0.84	0.82	0.8	0.79	0.77	0.75	0.73	0.71	0.69	0.67	0.65	0.63	0.61	0.59	0.57	0.55
958	4882.1	NPR2	c	Y	0.68	0.7	0.72	0.74	0.76	0.78	0.8	0.82	0.84	0.86	0.88	0.9	0.92	0.94	0.96	0.98	1	0.98	0.96	0.94	0.92	0.9	0.88	0.86	0.84	0.82	0.8	0.79	0.77	0.75	0.73	0.71	0.69	0.67	0.65	0.63	0.61	0.59	0.57	0.55
959	4882.2	NPR2	c	Y	0.68	0.7	0.72	0.74	0.76	0.78	0.8	0.82	0.84	0.86	0.88	0.9	0.92	0.94	0.96	0.98	1	0.98	0.96	0.94	0.92	0.9	0.88	0.86	0.84	0.82	0.8	0.79	0.77	0.75	0.73	0.71	0.69	0.67	0.65	0.63	0.61	0.59	0.57	0.55
960	490.1	ATP2B1	ce	Y	0.67	0.69	0.71	0.72	0.74	0.76	0.78	0.79	0.81	0.83	0.84	0.86	0.88	0.9	0.91	0.93	0.95	0.97	0.98	1	0.98	0.95	0.93	0.9	0.88	0.86	0.83	0.81	0.79	0.76	0.74	0.71	0.69	0.67	0.64	0.62	0.6	0.57	0.55	0.52
961	4905.1	NSF	cm	Y	0.55	0.56	0.58	0.6	0.61	0.63	0.65	0.66	0.68	0.7	0.71	0.73	0.75	0.76	0.78	0.8	0.81	0.83	0.85	0.86	0.88	0.9	0.91	0.93	0.95	0.96	0.98	1	0.99	0.97	0.95	0.93	0.92	0.9	0.88	0.87	0.85	0.83	0.82	0.8
962	4907.1	NT5E	e	Y	0.71	0.73	0.75	0.77	0.79	0.81	0.83	0.85	0.87	0.89	0.9	0.92	0.94	0.96	0.98	1	1	1	1	1	1	1	1	1	1	1	0.98	0.95	0.93	0.91	0.88	0.86	0.84	0.81	0.79	0.77	0.74	0.72	0.7	0.67
963	491.1	ATP2B2	ce	Y	0.67	0.69	0.71	0.72	0.74	0.76	0.78	0.79	0.81	0.83	0.84	0.86	0.88	0.9	0.91	0.93	0.95	0.97	0.98	1	0.98	0.95	0.93	0.9	0.88	0.86	0.83	0.81	0.79	0.76	0.74	0.71	0.69	0.67	0.64	0.62	0.6	0.57	0.55	0.52
964	492.1	ATP2B3	ce	Y	0.67	0.69	0.71	0.72	0.74	0.76	0.78	0.79	0.81	0.83	0.84	0.86	0.88	0.9	0.91	0.93	0.95	0.97	0.98	1	0.98	0.95	0.93	0.9	0.88	0.86	0.83	0.81	0.79	0.76	0.74	0.71	0.69	0.67	0.64	0.62	0.6	0.57	0.55	0.52
965	493.1	ATP2B4	ce	Y	0.67	0.69	0.71	0.72	0.74	0.76	0.78	0.79	0.81	0.83	0.84	0.86	0.88	0.9	0.91	0.93	0.95	0.97	0.98	1	0.98	0.95	0.93	0.9	0.88	0.86	0.83	0.81	0.79	0.76	0.74	0.71	0.69	0.67	0.64	0.62	0.6	0.57	0.55	0.52
966	4942.1	OAT	m	Y	0.28	0.3	0.32	0.35	0.37	0.39	0.41	0.43	0.46	0.48	0.5	0.52	0.55	0.58	0.6	0.63	0.65	0.67	0.7	0.73	0.75	0.77	0.8	0.83	0.85	0.88	0.9	0.92	0.95	0.98	1	0.97	0.95	0.92	0.9	0.88	0.85	0.83	0.8	0.78
967	495.1	ATP4A	ce	Y	0.69	0.71	0.73	0.75	0.78	0.8	0.82	0.84	0.87	0.89	0.91	0.93	0.96	0.98	1	0.98	0.95	0.93	0.9	0.88	0.85	0.82	0.8	0.77	0.75	0.72	0.7	0.67	0.65	0.62	0.6	0.57	0.55	0.52	0.5	0.46	0.42	0.39	0.35	0.31
968	4952.1	OCRL	c	Y	0.68	0.7	0.71	0.73	0.75	0.77	0.79	0.8	0.82	0.84	0.86	0.87	0.89	0.91	0.93	0.95	0.96	0.98	1	0.98	0.96	0.94	0.91	0.89	0.87	0.85	0.83	0.81	0.79	0.76	0.74	0.72	0.7	0.68	0.66	0.64	0.62	0.59	0.57	0.55
969	4952.2	OCRL	c	Y	0.68	0.7	0.71	0.73	0.75	0.77	0.79	0.8	0.82	0.84	0.86	0.87	0.89	0.91	0.93	0.95	0.96	0.98	1	0.98	0.96	0.94	0.91	0.89	0.87	0.85	0.83	0.81	0.79	0.76	0.74	0.72	0.7	0.68	0.66	0.64	0.62	0.59	0.57	0.55
970	4953.1	ODC1	c	Y	0.67	0.69	0.7	0.72	0.74	0.76	0.78	0.8	0.81	0.83	0.85	0.87	0.89	0.91	0.93	0.94	0.96	0.98	1	0.98	0.95	0.93	0.91	0.89	0.86	0.84	0.82	0.8	0.77	0.75	0.73	0.7	0.68	0.66	0.64	0.61	0.59	0.57	0.55	0.52
971	496.1	ATP4B	ce	N	1	1	1	1	1	1	1	1	1	1	1	1	1	1	1	1	1	1	1	1	1	1	1	1	1	1	1	1	1	1	1	1	1	1	1	1	1	1	1	1
972	4967.1	OGDH	m	Y	0.67	0.69	0.71	0.72	0.74	0.76	0.78	0.8	0.82	0.83	0.85	0.87	0.89	0.91	0.93	0.94	0.96	0.98	1	0.98	0.96	0.94	0.92	0.9	0.88	0.85	0.83	0.81	0.79	0.77	0.75	0.73	0.71	0.69	0.67	0.65	0.63	0.6	0.58	0.56
973	4967.2	OGDH	m	Y	0.67	0.69	0.71	0.72	0.74	0.76	0.78	0.8	0.82	0.83	0.85	0.87	0.89	0.91	0.93	0.94	0.96	0.98	1	0.98	0.96	0.94	0.92	0.9	0.88	0.85	0.83	0.81	0.79	0.77	0.75	0.73	0.71	0.69	0.67	0.65	0.63	0.6	0.58	0.56
974	498.1	ATP5A1	cm	N	1	1	1	1	1	1	1	1	1	1	1	1	1	1	1	1	1	1	1	1	1	1	1	1	1	1	1	1	1	1	1	1	1	1	1	1	1	1	1	1
975	498.2	ATP5A1	cm	N	1	1	1	1	1	1	1	1	1	1	1	1	1	1	1	1	1	1	1	1	1	1	1	1	1	1	1	1	1	1	1	1	1	1	1	1	1	1	1	1
976	498.3	ATP5A1	cm	N	1	1	1	1	1	1	1	1	1	1	1	1	1	1	1	1	1	1	1	1	1	1	1	1	1	1	1	1	1	1	1	1	1	1	1	1	1	1	1	1
977	50.1	ACO2	m	Y	0.56	0.58	0.6	0.61	0.63	0.64	0.66	0.68	0.69	0.71	0.72	0.74	0.75	0.77	0.79	0.8	0.82	0.83	0.85	0.87	0.88	0.9	0.91	0.93	0.95	0.96	0.98	0.99	1	1	0.99	0.97	0.95	0.92	0.9	0.88	0.86	0.84	0.82	0.8
978	5009.1	OTC	m	Y	0.48	0.51	0.53	0.56	0.58	0.6	0.62	0.64	0.66	0.68	0.7	0.72	0.75	0.77	0.79	0.81	0.83	0.85	0.87	0.89	0.92	0.94	0.96	0.98	1	0.97	0.94	0.91	0.88	0.84	0.81	0.78	0.75	0.72	0.69	0.66	0.62	0.59	0.56	0.53
979	501.1	ALDH7A1	c	Y	0	0.03	0.07	0.11	0.15	0.19	0.23	0.27	0.31	0.35	0.39	0.43	0.47	0.5	0.52	0.54	0.55	0.57	0.59	0.61	0.62	0.64	0.66	0.67	0.69	0.71	0.73	0.74	0.76	0.78	0.79	0.81	0.83	0.85	0.86	0.88	0.9	0.91	0.93	0.95
980	5019.1	OXCT1	m	Y	0	0	0.01	0.07	0.12	0.17	0.23	0.28	0.34	0.39	0.45	0.5	0.52	0.54	0.56	0.58	0.6	0.62	0.64	0.66	0.68	0.7	0.72	0.74	0.76	0.78	0.8	0.82	0.84	0.86	0.88	0.9	0.92	0.94	0.96	0.98	1	1	1	1
981	5033.1	P4HA1	r	Y	0.6	0.61	0.63	0.64	0.66	0.67	0.69	0.7	0.72	0.74	0.75	0.77	0.78	0.8	0.81	0.83	0.84	0.86	0.88	0.89	0.91	0.92	0.94	0.95	0.97	0.98	1	0.98	0.96	0.94	0.92	0.9	0.88	0.86	0.83	0.81	0.79	0.77	0.75	0.73
982	5034.1	P4HB	r	Y	0.83	0.84	0.85	0.87	0.88	0.89	0.9	0.91	0.93	0.94	0.95	0.96	0.98	0.99	1	0.92	0.83	0.75	0.67	0.58	0.5	0.48	0.45	0.43	0.41	0.39	0.36	0.34	0.32	0.3	0.27	0.25	0.23	0.21	0.18	0.16	0.14	0.12	0.09	0.07
983	5048.1	PAFAH1B1	c	N	1	1	1	1	1	1	1	1	1	1	1	1	1	1	1	1	1	1	1	1	1	1	1	1	1	1	1	1	1	1	1	1	1	1	1	1	1	1	1	1
984	50487.1	PLA2G3	e	Y	0.7	0.71	0.73	0.75	0.77	0.78	0.8	0.82	0.83	0.85	0.87	0.88	0.9	0.92	0.93	0.95	0.97	0.98	1	1	1	0.98	0.97	0.95	0.93	0.92	0.9	0.88	0.87	0.85	0.83	0.82	0.8	0.78	0.77	0.75	0.73	0.72	0.7	0.68
985	5049.1	PAFAH1B2	c	Y	0.77	0.78	0.79	0.81	0.82	0.83	0.85	0.86	0.87	0.88	0.9	0.91	0.92	0.94	0.95	0.96	0.97	0.99	1	0.98	0.97	0.95	0.94	0.92	0.91	0.89	0.88	0.86	0.85	0.83	0.82	0.8	0.79	0.77	0.76	0.74	0.73	0.71	0.7	0.68
986	5050.1	PAFAH1B3	c	Y	0.77	0.78	0.79	0.81	0.82	0.83	0.85	0.86	0.87	0.88	0.9	0.91	0.92	0.94	0.95	0.96	0.97	0.99	1	0.98	0.97	0.95	0.94	0.92	0.91	0.89	0.88	0.86	0.85	0.83	0.82	0.8	0.79	0.77	0.76	0.74	0.73	0.71	0.7	0.68
987	50506.1	DUOX2	c	Y	0.69	0.71	0.72	0.74	0.75	0.77	0.79	0.8	0.82	0.83	0.85	0.86	0.88	0.89	0.91	0.92	0.94	0.95	0.97	0.98	1	1	1	1	1	1	1	1	1	1	1	0.98	0.96	0.95	0.93	0.91	0.89	0.88	0.86	0.84
988	5051.1	PAFAH2	c	Y	0.77	0.78	0.79	0.81	0.82	0.83	0.85	0.86	0.87	0.88	0.9	0.91	0.92	0.94	0.95	0.96	0.97	0.99	1	0.98	0.97	0.95	0.94	0.92	0.91	0.89	0.88	0.86	0.85	0.83	0.82	0.8	0.79	0.77	0.76	0.74	0.73	0.71	0.7	0.68
989	50515.1	CHST11	g	Y	0.88	0.9	0.92	0.94	0.96	0.98	1	0.98	0.97	0.95	0.93	0.92	0.9	0.88	0.87	0.85	0.83	0.82	0.8	0.78	0.77	0.75	0.74	0.72	0.7	0.69	0.67	0.65	0.64	0.62	0.6	0.59	0.57	0.55	0.54	0.52	0.5	0.46	0.4	0.34
990	5052.1	PRDX1	c	Y	0.85	0.87	0.88	0.9	0.91	0.93	0.94	0.96	0.97	0.99	1	0.99	0.97	0.96	0.94	0.93	0.92	0.9	0.89	0.87	0.86	0.85	0.83	0.82	0.8	0.79	0.78	0.76	0.75	0.73	0.72	0.71	0.69	0.68	0.66	0.65	0.64	0.62	0.61	0.59
991	5052.2	PRDX1	c	Y	0.85	0.87	0.88	0.9	0.91	0.93	0.94	0.96	0.97	0.99	1	0.99	0.97	0.96	0.94	0.93	0.92	0.9	0.89	0.87	0.86	0.85	0.83	0.82	0.8	0.79	0.78	0.76	0.75	0.73	0.72	0.71	0.69	0.68	0.66	0.65	0.64	0.62	0.61	0.59
992	5052.3	PRDX1	c	Y	0.85	0.87	0.88	0.9	0.91	0.93	0.94	0.96	0.97	0.99	1	0.99	0.97	0.96	0.94	0.93	0.92	0.9	0.89	0.87	0.86	0.85	0.83	0.82	0.8	0.79	0.78	0.76	0.75	0.73	0.72	0.71	0.69	0.68	0.66	0.65	0.64	0.62	0.61	0.59
993	5053.1	PAH	c	Y	0.83	0.85	0.87	0.88	0.9	0.92	0.93	0.95	0.97	0.98	1	0.98	0.97	0.95	0.93	0.92	0.9	0.88	0.86	0.85	0.83	0.81	0.8	0.78	0.76	0.75	0.73	0.71	0.7	0.68	0.66	0.65	0.63	0.61	0.59	0.58	0.56	0.54	0.53	0.51
994	506.1	ATP5B	cm	Y	0.55	0.58	0.6	0.62	0.64	0.67	0.69	0.71	0.73	0.75	0.78	0.8	0.82	0.84	0.87	0.89	0.91	0.93	0.96	0.98	1	1	1	0.99	0.97	0.95	0.92	0.9	0.88	0.86	0.83	0.81	0.79	0.77	0.75	0.72	0.7	0.68	0.66	0.63
995	50614.1	GALNT9	g	Y	0.66	0.68	0.7	0.71	0.73	0.75	0.77	0.78	0.8	0.82	0.83	0.85	0.87	0.88	0.9	0.92	0.93	0.95	0.97	0.98	1	0.98	0.96	0.94	0.92	0.9	0.88	0.86	0.84	0.82	0.8	0.77	0.75	0.73	0.71	0.69	0.67	0.65	0.63	0.61
996	50617.1	ATP6V0A4	cl	N	1	1	1	1	1	1	1	1	1	1	1	1	1	1	1	1	1	1	1	1	1	1	1	1	1	1	1	1	1	1	1	1	1	1	1	1	1	1	1	1
997	50617.2	ATP6V0A4	cl	N	1	1	1	1	1	1	1	1	1	1	1	1	1	1	1	1	1	1	1	1	1	1	1	1	1	1	1	1	1	1	1	1	1	1	1	1	1	1	1	1
998	50617.3	ATP6V0A4	cl	N	1	1	1	1	1	1	1	1	1	1	1	1	1	1	1	1	1	1	1	1	1	1	1	1	1	1	1	1	1	1	1	1	1	1	1	1	1	1	1	1
999	50700.1	RDH8	c	Y	0.7	0.71	0.73	0.75	0.76	0.78	0.8	0.81	0.83	0.85	0.86	0.88	0.9	0.92	0.93	0.95	0.97	0.98	1	0.98	0.96	0.95	0.93	0.91	0.89	0.88	0.86	0.84	0.82	0.8	0.79	0.77	0.75	0.73	0.72	0.7	0.68	0.66	0.65	0.63
1000	50808.1	AK3	m	Y	0.53	0.55	0.57	0.58	0.6	0.62	0.63	0.65	0.67	0.68	0.7	0.72	0.73	0.75	0.77	0.78	0.8	0.82	0.83	0.85	0.87	0.88	0.9	0.92	0.93	0.95	0.97	0.98	1	0.98	0.96	0.95	0.93	0.91	0.89	0.87	0.86	0.84	0.82	0.8
1001	50814.1	NSDHL	r	Y	0.61	0.63	0.65	0.67	0.69	0.71	0.73	0.75	0.78	0.8	0.82	0.84	0.86	0.88	0.9	0.92	0.94	0.96	0.98	1	0.97	0.95	0.93	0.91	0.88	0.86	0.84	0.82	0.79	0.77	0.75	0.73	0.71	0.68	0.66	0.64	0.62	0.59	0.57	0.55
1002	509.1	ATP5C1	cm	N	1	1	1	1	1	1	1	1	1	1	1	1	1	1	1	1	1	1	1	1	1	1	1	1	1	1	1	1	1	1	1	1	1	1	1	1	1	1	1	1
1003	509.2	ATP5C1	cm	N	1	1	1	1	1	1	1	1	1	1	1	1	1	1	1	1	1	1	1	1	1	1	1	1	1	1	1	1	1	1	1	1	1	1	1	1	1	1	1	1
1004	5091.1	PC	m	Y	0.67	0.69	0.7	0.72	0.74	0.75	0.77	0.79	0.8	0.82	0.84	0.85	0.87	0.88	0.9	0.92	0.93	0.95	0.97	0.98	1	0.98	0.96	0.94	0.92	0.9	0.88	0.87	0.85	0.83	0.81	0.79	0.77	0.75	0.73	0.71	0.69	0.67	0.65	0.63
1005	5091.2	PC	m	Y	0.67	0.69	0.7	0.72	0.74	0.75	0.77	0.79	0.8	0.82	0.84	0.85	0.87	0.88	0.9	0.92	0.93	0.95	0.97	0.98	1	0.98	0.96	0.94	0.92	0.9	0.88	0.87	0.85	0.83	0.81	0.79	0.77	0.75	0.73	0.71	0.69	0.67	0.65	0.63
1006	5092.1	PCBD1	c	N	1	1	1	1	1	1	1	1	1	1	1	1	1	1	1	1	1	1	1	1	1	1	1	1	1	1	1	1	1	1	1	1	1	1	1	1	1	1	1	1
1007	5092.2	PCBD1	c	N	1	1	1	1	1	1	1	1	1	1	1	1	1	1	1	1	1	1	1	1	1	1	1	1	1	1	1	1	1	1	1	1	1	1	1	1	1	1	1	1
1008	50940.1	PDE11A	c	Y	0.57	0.59	0.62	0.64	0.66	0.68	0.7	0.72	0.74	0.76	0.79	0.81	0.83	0.85	0.87	0.89	0.91	0.94	0.96	0.98	1	0.98	0.95	0.92	0.9	0.88	0.85	0.83	0.8	0.77	0.75	0.72	0.7	0.67	0.65	0.63	0.6	0.58	0.55	0.53
1009	5095.1	PCCA	m	Y	0.71	0.73	0.75	0.77	0.79	0.81	0.83	0.86	0.88	0.9	0.92	0.94	0.96	0.98	1	1	1	1	1	1	1	1	1	1	1	1	1	1	1	1	1	1	1	1	1	1	1	1	1	1
1010	5096.1	PCCB	m	Y	0.71	0.73	0.75	0.77	0.79	0.81	0.83	0.86	0.88	0.9	0.92	0.94	0.96	0.98	1	1	1	1	1	1	1	1	1	1	1	1	1	1	1	1	1	1	1	1	1	1	1	1	1	1
1011	51.1	ACOX1	x	Y	0.32	0.35	0.39	0.42	0.46	0.49	0.52	0.54	0.56	0.58	0.6	0.62	0.64	0.66	0.68	0.7	0.72	0.74	0.76	0.78	0.8	0.82	0.84	0.86	0.88	0.9	0.92	0.94	0.96	0.98	1	1	1	1	1	1	1	1	1	1
1012	51.2	ACOX1	x	Y	0.32	0.35	0.39	0.42	0.46	0.49	0.52	0.54	0.56	0.58	0.6	0.62	0.64	0.66	0.68	0.7	0.72	0.74	0.76	0.78	0.8	0.82	0.84	0.86	0.88	0.9	0.92	0.94	0.96	0.98	1	1	1	1	1	1	1	1	1	1
1013	51004.1	COQ6	m	Y	0.65	0.67	0.69	0.71	0.73	0.75	0.77	0.79	0.81	0.83	0.84	0.86	0.88	0.9	0.92	0.94	0.96	0.98	1	0.98	0.97	0.95	0.93	0.91	0.9	0.88	0.86	0.84	0.83	0.81	0.79	0.78	0.76	0.74	0.72	0.71	0.69	0.67	0.66	0.64
1014	51004.2	COQ6	m	Y	0.65	0.67	0.69	0.71	0.73	0.75	0.77	0.79	0.81	0.83	0.84	0.86	0.88	0.9	0.92	0.94	0.96	0.98	1	0.98	0.97	0.95	0.93	0.91	0.9	0.88	0.86	0.84	0.83	0.81	0.79	0.78	0.76	0.74	0.72	0.71	0.69	0.67	0.66	0.64
1015	51005.1	AMDHD2	c	Y	0.69	0.7	0.72	0.73	0.75	0.76	0.78	0.8	0.81	0.83	0.84	0.86	0.87	0.89	0.91	0.92	0.94	0.95	0.97	0.98	1	0.98	0.96	0.94	0.92	0.9	0.88	0.86	0.84	0.82	0.8	0.78	0.76	0.74	0.72	0.7	0.69	0.67	0.65	0.63
1016	51022.1	GLRX2	c	N	1	1	1	1	1	1	1	1	1	1	1	1	1	1	1	1	1	1	1	1	1	1	1	1	1	1	1	1	1	1	1	1	1	1	1	1	1	1	1	1
1017	51022.2	GLRX2	c	N	1	1	1	1	1	1	1	1	1	1	1	1	1	1	1	1	1	1	1	1	1	1	1	1	1	1	1	1	1	1	1	1	1	1	1	1	1	1	1	1
1018	5105.1	PCK1	c	Y	0.76	0.78	0.81	0.83	0.85	0.87	0.89	0.91	0.93	0.95	0.97	1	1	1	1	1	1	1	0.99	0.97	0.96	0.94	0.92	0.9	0.88	0.86	0.84	0.82	0.81	0.79	0.77	0.75	0.73	0.71	0.69	0.68	0.66	0.64	0.62	0.6
1019	5106.1	PCK2	m	Y	0.76	0.78	0.81	0.83	0.85	0.87	0.89	0.91	0.93	0.95	0.97	1	1	1	1	1	1	1	0.99	0.97	0.96	0.94	0.92	0.9	0.88	0.86	0.84	0.82	0.81	0.79	0.77	0.75	0.73	0.71	0.69	0.68	0.66	0.64	0.62	0.6
1020	51079.1	NDUFA13	cm	N	1	1	1	1	1	1	1	1	1	1	1	1	1	1	1	1	1	1	1	1	1	1	1	1	1	1	1	1	1	1	1	1	1	1	1	1	1	1	1	1
1021	51109.1	RDH11	c	Y	0.7	0.71	0.73	0.75	0.76	0.78	0.8	0.81	0.83	0.85	0.86	0.88	0.9	0.92	0.93	0.95	0.97	0.98	1	0.98	0.96	0.95	0.93	0.91	0.89	0.88	0.86	0.84	0.82	0.8	0.79	0.77	0.75	0.73	0.72	0.7	0.68	0.66	0.65	0.63
1022	51146.1	A4GNT	g	Y	0.81	0.83	0.85	0.87	0.88	0.9	0.92	0.94	0.96	0.98	1	1	1	0.98	0.96	0.94	0.92	0.91	0.89	0.87	0.85	0.83	0.81	0.79	0.77	0.76	0.74	0.72	0.7	0.68	0.66	0.64	0.62	0.61	0.59	0.57	0.55	0.53	0.51	0.48
1023	51166.1	AADAT	c	Y	0	0	0	0	0	0	0.01	0.04	0.07	0.1	0.13	0.16	0.19	0.22	0.25	0.28	0.31	0.34	0.36	0.39	0.42	0.45	0.48	0.51	0.54	0.56	0.58	0.61	0.64	0.66	0.69	0.71	0.73	0.76	0.78	0.81	0.84	0.86	0.89	0.91
1024	51166.2	AADAT	c	Y	0	0	0	0	0	0	0.01	0.04	0.07	0.1	0.13	0.16	0.19	0.22	0.25	0.28	0.31	0.34	0.36	0.39	0.42	0.45	0.48	0.51	0.54	0.56	0.58	0.61	0.64	0.66	0.69	0.71	0.73	0.76	0.78	0.81	0.84	0.86	0.89	0.91
1025	51179.1	HAO2	x	Y	0.79	0.8	0.81	0.82	0.83	0.84	0.85	0.86	0.87	0.88	0.89	0.9	0.91	0.93	0.94	0.95	0.96	0.97	0.98	0.99	1	0.99	0.97	0.96	0.95	0.94	0.92	0.91	0.9	0.89	0.87	0.86	0.85	0.83	0.82	0.81	0.8	0.78	0.77	0.76
1026	51179.2	HAO2	x	Y	0.79	0.8	0.81	0.82	0.83	0.84	0.85	0.86	0.87	0.88	0.89	0.9	0.91	0.93	0.94	0.95	0.96	0.97	0.98	0.99	1	0.99	0.97	0.96	0.95	0.94	0.92	0.91	0.9	0.89	0.87	0.86	0.85	0.83	0.82	0.81	0.8	0.78	0.77	0.76
1027	51181.1	DCXR	c	Y	0.84	0.86	0.87	0.89	0.9	0.92	0.94	0.95	0.97	0.98	1	0.98	0.96	0.94	0.92	0.9	0.88	0.87	0.85	0.83	0.81	0.79	0.77	0.75	0.73	0.71	0.69	0.67	0.65	0.63	0.62	0.6	0.58	0.56	0.54	0.52	0.5	0.47	0.44	0.41
1028	51196.1	PLCE1	c	Y	0.83	0.85	0.87	0.9	0.92	0.94	0.96	0.98	1	0.98	0.95	0.93	0.91	0.89	0.86	0.84	0.82	0.8	0.77	0.75	0.73	0.7	0.68	0.66	0.64	0.61	0.59	0.57	0.55	0.52	0.5	0.47	0.43	0.4	0.37	0.33	0.3	0.27	0.23	0.2
1029	51227.1	PIGP	c	Y	0.74	0.75	0.77	0.78	0.8	0.81	0.83	0.84	0.85	0.87	0.88	0.9	0.91	0.93	0.94	0.96	0.97	0.99	1	0.98	0.97	0.95	0.94	0.92	0.91	0.89	0.88	0.86	0.84	0.83	0.81	0.8	0.78	0.77	0.75	0.74	0.72	0.7	0.69	0.67
1030	51227.2	PIGP	c	Y	0.74	0.75	0.77	0.78	0.8	0.81	0.83	0.84	0.85	0.87	0.88	0.9	0.91	0.93	0.94	0.96	0.97	0.99	1	0.98	0.97	0.95	0.94	0.92	0.91	0.89	0.88	0.86	0.84	0.83	0.81	0.8	0.78	0.77	0.75	0.74	0.72	0.7	0.69	0.67
1031	51227.3	PIGP	c	Y	0.74	0.75	0.77	0.78	0.8	0.81	0.83	0.84	0.85	0.87	0.88	0.9	0.91	0.93	0.94	0.96	0.97	0.99	1	0.98	0.97	0.95	0.94	0.92	0.91	0.89	0.88	0.86	0.84	0.83	0.81	0.8	0.78	0.77	0.75	0.74	0.72	0.7	0.69	0.67
1032	51251.1	NT5C3	c	Y	0.71	0.73	0.75	0.77	0.79	0.81	0.83	0.85	0.87	0.89	0.9	0.92	0.94	0.96	0.98	1	1	1	1	1	1	1	1	1	1	1	0.98	0.95	0.93	0.91	0.88	0.86	0.84	0.81	0.79	0.77	0.74	0.72	0.7	0.67
1033	51268.1	PIPOX	x	Y	0.01	0.05	0.09	0.13	0.17	0.21	0.25	0.3	0.34	0.38	0.42	0.46	0.5	0.52	0.53	0.55	0.56	0.58	0.59	0.61	0.63	0.64	0.66	0.67	0.69	0.7	0.72	0.73	0.75	0.77	0.78	0.8	0.81	0.83	0.84	0.86	0.88	0.89	0.91	0.92
1034	51292.1	GMPR2	c	Y	0.67	0.68	0.7	0.72	0.73	0.75	0.77	0.78	0.8	0.82	0.83	0.85	0.87	0.88	0.9	0.92	0.93	0.95	0.97	0.98	1	0.98	0.97	0.95	0.93	0.92	0.9	0.88	0.87	0.85	0.83	0.82	0.8	0.78	0.77	0.75	0.73	0.72	0.7	0.68
1035	51292.2	GMPR2	c	Y	0.67	0.68	0.7	0.72	0.73	0.75	0.77	0.78	0.8	0.82	0.83	0.85	0.87	0.88	0.9	0.92	0.93	0.95	0.97	0.98	1	0.98	0.97	0.95	0.93	0.92	0.9	0.88	0.87	0.85	0.83	0.82	0.8	0.78	0.77	0.75	0.73	0.72	0.7	0.68
1036	51292.3	GMPR2	c	Y	0.67	0.68	0.7	0.72	0.73	0.75	0.77	0.78	0.8	0.82	0.83	0.85	0.87	0.88	0.9	0.92	0.93	0.95	0.97	0.98	1	0.98	0.97	0.95	0.93	0.92	0.9	0.88	0.87	0.85	0.83	0.82	0.8	0.78	0.77	0.75	0.73	0.72	0.7	0.68
1037	513.1	ATP5D	cm	N	1	1	1	1	1	1	1	1	1	1	1	1	1	1	1	1	1	1	1	1	1	1	1	1	1	1	1	1	1	1	1	1	1	1	1	1	1	1	1	1
1038	513.2	ATP5D	cm	N	1	1	1	1	1	1	1	1	1	1	1	1	1	1	1	1	1	1	1	1	1	1	1	1	1	1	1	1	1	1	1	1	1	1	1	1	1	1	1	1
1039	5130.1	PCYT1A	c	Y	0.8	0.82	0.84	0.86	0.88	0.9	0.92	0.94	0.96	0.98	1	1	1	0.99	0.97	0.94	0.92	0.89	0.87	0.84	0.82	0.79	0.77	0.75	0.72	0.7	0.67	0.65	0.62	0.6	0.57	0.55	0.52	0.5	0.47	0.43	0.4	0.37	0.33	0.3
1040	51301.1	GCNT4	g	Y	0.83	0.84	0.86	0.88	0.9	0.91	0.93	0.95	0.97	0.98	1	0.98	0.96	0.95	0.93	0.91	0.89	0.87	0.86	0.84	0.82	0.8	0.78	0.77	0.75	0.73	0.71	0.69	0.68	0.66	0.64	0.62	0.6	0.59	0.57	0.55	0.53	0.51	0.49	0.45
1041	51302.1	CYP39A1	r	N	1	1	1	1	1	1	1	1	1	1	1	1	1	1	1	1	1	1	1	1	1	1	1	1	1	1	1	1	1	1	1	1	1	1	1	1	1	1	1	1
1042	5136.1	PDE1A	c	Y	0.25	0.28	0.3	0.32	0.35	0.37	0.39	0.42	0.44	0.46	0.49	0.51	0.53	0.55	0.56	0.58	0.6	0.62	0.64	0.66	0.68	0.7	0.72	0.73	0.75	0.77	0.79	0.81	0.83	0.85	0.87	0.89	0.91	0.92	0.94	0.96	0.98	1	1	1
1043	5136.2	PDE1A	c	Y	0.25	0.28	0.3	0.32	0.35	0.37	0.39	0.42	0.44	0.46	0.49	0.51	0.53	0.55	0.56	0.58	0.6	0.62	0.64	0.66	0.68	0.7	0.72	0.73	0.75	0.77	0.79	0.81	0.83	0.85	0.87	0.89	0.91	0.92	0.94	0.96	0.98	1	1	1
1044	5137.1	PDE1C	c	Y	0.25	0.28	0.3	0.32	0.35	0.37	0.39	0.42	0.44	0.46	0.49	0.51	0.53	0.55	0.56	0.58	0.6	0.62	0.64	0.66	0.68	0.7	0.72	0.73	0.75	0.77	0.79	0.81	0.83	0.85	0.87	0.89	0.91	0.92	0.94	0.96	0.98	1	1	1
1045	5138.1	PDE2A	c	Y	0.21	0.24	0.28	0.31	0.34	0.37	0.4	0.44	0.47	0.5	0.52	0.55	0.57	0.6	0.62	0.65	0.67	0.7	0.72	0.75	0.77	0.79	0.82	0.84	0.87	0.89	0.92	0.94	0.97	0.99	0.98	0.96	0.93	0.9	0.87	0.85	0.82	0.79	0.76	0.74
1046	51380.1	CSAD	c	Y	0.76	0.77	0.79	0.81	0.83	0.84	0.86	0.88	0.9	0.91	0.93	0.95	0.97	0.98	1	0.97	0.95	0.92	0.89	0.87	0.84	0.81	0.79	0.76	0.73	0.71	0.68	0.65	0.63	0.6	0.57	0.55	0.52	0.49	0.45	0.4	0.36	0.31	0.27	0.22
1047	51382.1	ATP6V1D	cl	N	1	1	1	1	1	1	1	1	1	1	1	1	1	1	1	1	1	1	1	1	1	1	1	1	1	1	1	1	1	1	1	1	1	1	1	1	1	1	1	1
1048	5139.1	PDE3A	c	Y	0.24	0.26	0.29	0.31	0.33	0.36	0.38	0.4	0.43	0.45	0.47	0.5	0.52	0.53	0.55	0.57	0.59	0.61	0.63	0.65	0.67	0.69	0.7	0.72	0.74	0.76	0.78	0.8	0.82	0.84	0.86	0.88	0.89	0.91	0.93	0.95	0.97	0.99	1	1
1049	514.1	ATP5E	cm	N	1	1	1	1	1	1	1	1	1	1	1	1	1	1	1	1	1	1	1	1	1	1	1	1	1	1	1	1	1	1	1	1	1	1	1	1	1	1	1	1
1050	514.2	ATP5E	cm	N	1	1	1	1	1	1	1	1	1	1	1	1	1	1	1	1	1	1	1	1	1	1	1	1	1	1	1	1	1	1	1	1	1	1	1	1	1	1	1	1
1051	5140.1	PDE3B	c	Y	0.24	0.26	0.29	0.31	0.33	0.36	0.38	0.4	0.43	0.45	0.47	0.5	0.52	0.53	0.55	0.57	0.59	0.61	0.63	0.65	0.67	0.69	0.7	0.72	0.74	0.76	0.78	0.8	0.82	0.84	0.86	0.88	0.89	0.91	0.93	0.95	0.97	0.99	1	1
1052	5140.2	PDE3B	c	Y	0.24	0.26	0.29	0.31	0.33	0.36	0.38	0.4	0.43	0.45	0.47	0.5	0.52	0.53	0.55	0.57	0.59	0.61	0.63	0.65	0.67	0.69	0.7	0.72	0.74	0.76	0.78	0.8	0.82	0.84	0.86	0.88	0.89	0.91	0.93	0.95	0.97	0.99	1	1
1053	5141.1	PDE4A	c	Y	0.21	0.23	0.26	0.29	0.31	0.33	0.36	0.38	0.41	0.44	0.46	0.48	0.51	0.53	0.55	0.56	0.58	0.6	0.62	0.64	0.66	0.68	0.7	0.72	0.73	0.75	0.77	0.79	0.81	0.83	0.85	0.87	0.89	0.91	0.92	0.94	0.96	0.98	1	1
1054	5142.1	PDE4B	c	Y	0.21	0.23	0.26	0.29	0.31	0.33	0.36	0.38	0.41	0.44	0.46	0.48	0.51	0.53	0.55	0.56	0.58	0.6	0.62	0.64	0.66	0.68	0.7	0.72	0.73	0.75	0.77	0.79	0.81	0.83	0.85	0.87	0.89	0.91	0.92	0.94	0.96	0.98	1	1
1055	5143.1	PDE4C	c	Y	0.25	0.28	0.3	0.32	0.35	0.37	0.39	0.42	0.44	0.46	0.49	0.51	0.53	0.55	0.56	0.58	0.6	0.62	0.64	0.66	0.68	0.7	0.72	0.73	0.75	0.77	0.79	0.81	0.83	0.85	0.87	0.89	0.91	0.92	0.94	0.96	0.98	1	1	1
1056	5144.1	PDE4D	c	Y	0.19	0.21	0.24	0.26	0.28	0.31	0.33	0.35	0.38	0.4	0.42	0.44	0.47	0.49	0.51	0.53	0.55	0.57	0.59	0.61	0.62	0.64	0.66	0.68	0.7	0.72	0.74	0.76	0.77	0.79	0.81	0.83	0.85	0.87	0.89	0.91	0.92	0.94	0.96	0.98
1057	51447.1	IHPK2	n	Y	0.75	0.77	0.79	0.8	0.82	0.84	0.85	0.87	0.89	0.9	0.92	0.93	0.95	0.97	0.98	1	0.98	0.96	0.94	0.92	0.9	0.88	0.86	0.84	0.82	0.8	0.78	0.76	0.74	0.72	0.7	0.69	0.67	0.65	0.63	0.61	0.59	0.57	0.55	0.53
1058	51447.2	IHPK2	n	Y	0.75	0.77	0.79	0.8	0.82	0.84	0.85	0.87	0.89	0.9	0.92	0.93	0.95	0.97	0.98	1	0.98	0.96	0.94	0.92	0.9	0.88	0.86	0.84	0.82	0.8	0.78	0.76	0.74	0.72	0.7	0.69	0.67	0.65	0.63	0.61	0.59	0.57	0.55	0.53
1059	51447.3	IHPK2	n	Y	0.75	0.77	0.79	0.8	0.82	0.84	0.85	0.87	0.89	0.9	0.92	0.93	0.95	0.97	0.98	1	0.98	0.96	0.94	0.92	0.9	0.88	0.86	0.84	0.82	0.8	0.78	0.76	0.74	0.72	0.7	0.69	0.67	0.65	0.63	0.61	0.59	0.57	0.55	0.53
1060	51447.4	IHPK2	n	Y	0.75	0.77	0.79	0.8	0.82	0.84	0.85	0.87	0.89	0.9	0.92	0.93	0.95	0.97	0.98	1	0.98	0.96	0.94	0.92	0.9	0.88	0.86	0.84	0.82	0.8	0.78	0.76	0.74	0.72	0.7	0.69	0.67	0.65	0.63	0.61	0.59	0.57	0.55	0.53
1061	51447.5	IHPK2	n	Y	0.75	0.77	0.79	0.8	0.82	0.84	0.85	0.87	0.89	0.9	0.92	0.93	0.95	0.97	0.98	1	0.98	0.96	0.94	0.92	0.9	0.88	0.86	0.84	0.82	0.8	0.78	0.76	0.74	0.72	0.7	0.69	0.67	0.65	0.63	0.61	0.59	0.57	0.55	0.53
1062	51447.6	IHPK2	n	Y	0.75	0.77	0.79	0.8	0.82	0.84	0.85	0.87	0.89	0.9	0.92	0.93	0.95	0.97	0.98	1	0.98	0.96	0.94	0.92	0.9	0.88	0.86	0.84	0.82	0.8	0.78	0.76	0.74	0.72	0.7	0.69	0.67	0.65	0.63	0.61	0.59	0.57	0.55	0.53
1063	5145.1	PDE6A	c	Y	0.57	0.59	0.62	0.64	0.66	0.68	0.7	0.72	0.74	0.76	0.79	0.81	0.83	0.85	0.87	0.89	0.91	0.94	0.96	0.98	1	0.98	0.95	0.92	0.9	0.88	0.85	0.83	0.8	0.77	0.75	0.72	0.7	0.67	0.65	0.63	0.6	0.58	0.55	0.53
1064	5146.1	PDE6C	c	Y	0.57	0.59	0.62	0.64	0.66	0.68	0.7	0.72	0.74	0.76	0.79	0.81	0.83	0.85	0.87	0.89	0.91	0.94	0.96	0.98	1	0.98	0.95	0.92	0.9	0.88	0.85	0.83	0.8	0.77	0.75	0.72	0.7	0.67	0.65	0.63	0.6	0.58	0.55	0.53
1065	5147.1	PDE6D	c	N	1	1	1	1	1	1	1	1	1	1	1	1	1	1	1	1	1	1	1	1	1	1	1	1	1	1	1	1	1	1	1	1	1	1	1	1	1	1	1	1
1066	51477.1	ISYNA1	c	Y	0.64	0.66	0.68	0.69	0.71	0.73	0.75	0.77	0.78	0.8	0.82	0.84	0.86	0.87	0.89	0.91	0.93	0.95	0.96	0.98	1	0.98	0.96	0.95	0.93	0.91	0.89	0.87	0.86	0.84	0.82	0.8	0.78	0.76	0.75	0.73	0.71	0.69	0.67	0.66
1067	51478.1	HSD17B7	r	Y	0.82	0.84	0.85	0.86	0.88	0.89	0.9	0.91	0.93	0.94	0.95	0.97	0.98	0.99	1	1	1	1	1	1	1	1	1	1	1	1	1	0.98	0.96	0.95	0.93	0.91	0.89	0.88	0.86	0.84	0.82	0.81	0.79	0.77
1068	5148.1	PDE6G	c	Y	0.57	0.59	0.62	0.64	0.66	0.68	0.7	0.72	0.74	0.76	0.79	0.81	0.83	0.85	0.87	0.89	0.91	0.94	0.96	0.98	1	0.98	0.95	0.92	0.9	0.88	0.85	0.83	0.8	0.77	0.75	0.72	0.7	0.67	0.65	0.63	0.6	0.58	0.55	0.53
1069	5149.1	PDE6H	c	Y	0.57	0.59	0.62	0.64	0.66	0.68	0.7	0.72	0.74	0.76	0.79	0.81	0.83	0.85	0.87	0.89	0.91	0.94	0.96	0.98	1	0.98	0.95	0.92	0.9	0.88	0.85	0.83	0.8	0.77	0.75	0.72	0.7	0.67	0.65	0.63	0.6	0.58	0.55	0.53
1070	515.1	ATP5F1	cm	N	1	1	1	1	1	1	1	1	1	1	1	1	1	1	1	1	1	1	1	1	1	1	1	1	1	1	1	1	1	1	1	1	1	1	1	1	1	1	1	1
1071	515.2	ATP5F1	cm	N	1	1	1	1	1	1	1	1	1	1	1	1	1	1	1	1	1	1	1	1	1	1	1	1	1	1	1	1	1	1	1	1	1	1	1	1	1	1	1	1
1072	515.3	ATP5F1	cm	N	1	1	1	1	1	1	1	1	1	1	1	1	1	1	1	1	1	1	1	1	1	1	1	1	1	1	1	1	1	1	1	1	1	1	1	1	1	1	1	1
1073	5150.1	PDE7A	c	Y	0.23	0.26	0.28	0.31	0.34	0.37	0.39	0.42	0.45	0.47	0.5	0.52	0.54	0.56	0.58	0.6	0.62	0.63	0.65	0.67	0.69	0.71	0.73	0.75	0.77	0.79	0.81	0.83	0.85	0.87	0.88	0.9	0.92	0.94	0.96	0.98	1	1	1	1
1074	5150.2	PDE7A	c	Y	0.23	0.26	0.28	0.31	0.34	0.37	0.39	0.42	0.45	0.47	0.5	0.52	0.54	0.56	0.58	0.6	0.62	0.63	0.65	0.67	0.69	0.71	0.73	0.75	0.77	0.79	0.81	0.83	0.85	0.87	0.88	0.9	0.92	0.94	0.96	0.98	1	1	1	1
1075	5151.1	PDE8A	c	Y	0.23	0.25	0.28	0.31	0.33	0.36	0.38	0.41	0.44	0.46	0.49	0.51	0.53	0.55	0.57	0.59	0.61	0.63	0.65	0.67	0.68	0.7	0.72	0.74	0.76	0.78	0.8	0.82	0.84	0.86	0.88	0.9	0.92	0.93	0.95	0.97	0.99	1	1	1
1076	5151.2	PDE8A	c	Y	0.23	0.25	0.28	0.31	0.33	0.36	0.38	0.41	0.44	0.46	0.49	0.51	0.53	0.55	0.57	0.59	0.61	0.63	0.65	0.67	0.68	0.7	0.72	0.74	0.76	0.78	0.8	0.82	0.84	0.86	0.88	0.9	0.92	0.93	0.95	0.97	0.99	1	1	1
1077	5151.3	PDE8A	c	Y	0.23	0.25	0.28	0.31	0.33	0.36	0.38	0.41	0.44	0.46	0.49	0.51	0.53	0.55	0.57	0.59	0.61	0.63	0.65	0.67	0.68	0.7	0.72	0.74	0.76	0.78	0.8	0.82	0.84	0.86	0.88	0.9	0.92	0.93	0.95	0.97	0.99	1	1	1
1078	5151.4	PDE8A	c	Y	0.23	0.25	0.28	0.31	0.33	0.36	0.38	0.41	0.44	0.46	0.49	0.51	0.53	0.55	0.57	0.59	0.61	0.63	0.65	0.67	0.68	0.7	0.72	0.74	0.76	0.78	0.8	0.82	0.84	0.86	0.88	0.9	0.92	0.93	0.95	0.97	0.99	1	1	1
1079	5151.5	PDE8A	c	Y	0.23	0.25	0.28	0.31	0.33	0.36	0.38	0.41	0.44	0.46	0.49	0.51	0.53	0.55	0.57	0.59	0.61	0.63	0.65	0.67	0.68	0.7	0.72	0.74	0.76	0.78	0.8	0.82	0.84	0.86	0.88	0.9	0.92	0.93	0.95	0.97	0.99	1	1	1
1080	5152.1	PDE9A	n	Y	0.57	0.59	0.62	0.64	0.66	0.68	0.7	0.72	0.74	0.76	0.79	0.81	0.83	0.85	0.87	0.89	0.91	0.94	0.96	0.98	1	0.98	0.95	0.92	0.9	0.88	0.85	0.83	0.8	0.77	0.75	0.72	0.7	0.67	0.65	0.63	0.6	0.58	0.55	0.53
1081	5152.1	PDE9A	c	Y	0.57	0.59	0.62	0.64	0.66	0.68	0.7	0.72	0.74	0.76	0.79	0.81	0.83	0.85	0.87	0.89	0.91	0.94	0.96	0.98	1	0.98	0.95	0.92	0.9	0.88	0.85	0.83	0.8	0.77	0.75	0.72	0.7	0.67	0.65	0.63	0.6	0.58	0.55	0.53
1082	5152.11	PDE9A	c	Y	0.57	0.59	0.62	0.64	0.66	0.68	0.7	0.72	0.74	0.76	0.79	0.81	0.83	0.85	0.87	0.89	0.91	0.94	0.96	0.98	1	0.98	0.95	0.92	0.9	0.88	0.85	0.83	0.8	0.77	0.75	0.72	0.7	0.67	0.65	0.63	0.6	0.58	0.55	0.53
1083	5152.12	PDE9A	c	Y	0.57	0.59	0.62	0.64	0.66	0.68	0.7	0.72	0.74	0.76	0.79	0.81	0.83	0.85	0.87	0.89	0.91	0.94	0.96	0.98	1	0.98	0.95	0.92	0.9	0.88	0.85	0.83	0.8	0.77	0.75	0.72	0.7	0.67	0.65	0.63	0.6	0.58	0.55	0.53
1084	5152.13	PDE9A	c	Y	0.57	0.59	0.62	0.64	0.66	0.68	0.7	0.72	0.74	0.76	0.79	0.81	0.83	0.85	0.87	0.89	0.91	0.94	0.96	0.98	1	0.98	0.95	0.92	0.9	0.88	0.85	0.83	0.8	0.77	0.75	0.72	0.7	0.67	0.65	0.63	0.6	0.58	0.55	0.53
1085	5152.14	PDE9A	c	Y	0.57	0.59	0.62	0.64	0.66	0.68	0.7	0.72	0.74	0.76	0.79	0.81	0.83	0.85	0.87	0.89	0.91	0.94	0.96	0.98	1	0.98	0.95	0.92	0.9	0.88	0.85	0.83	0.8	0.77	0.75	0.72	0.7	0.67	0.65	0.63	0.6	0.58	0.55	0.53
1086	5152.15	PDE9A	c	Y	0.57	0.59	0.62	0.64	0.66	0.68	0.7	0.72	0.74	0.76	0.79	0.81	0.83	0.85	0.87	0.89	0.91	0.94	0.96	0.98	1	0.98	0.95	0.92	0.9	0.88	0.85	0.83	0.8	0.77	0.75	0.72	0.7	0.67	0.65	0.63	0.6	0.58	0.55	0.53
1087	5152.16	PDE9A	c	Y	0.57	0.59	0.62	0.64	0.66	0.68	0.7	0.72	0.74	0.76	0.79	0.81	0.83	0.85	0.87	0.89	0.91	0.94	0.96	0.98	1	0.98	0.95	0.92	0.9	0.88	0.85	0.83	0.8	0.77	0.75	0.72	0.7	0.67	0.65	0.63	0.6	0.58	0.55	0.53
1088	5152.17	PDE9A	c	Y	0.57	0.59	0.62	0.64	0.66	0.68	0.7	0.72	0.74	0.76	0.79	0.81	0.83	0.85	0.87	0.89	0.91	0.94	0.96	0.98	1	0.98	0.95	0.92	0.9	0.88	0.85	0.83	0.8	0.77	0.75	0.72	0.7	0.67	0.65	0.63	0.6	0.58	0.55	0.53
1089	5152.18	PDE9A	c	Y	0.57	0.59	0.62	0.64	0.66	0.68	0.7	0.72	0.74	0.76	0.79	0.81	0.83	0.85	0.87	0.89	0.91	0.94	0.96	0.98	1	0.98	0.95	0.92	0.9	0.88	0.85	0.83	0.8	0.77	0.75	0.72	0.7	0.67	0.65	0.63	0.6	0.58	0.55	0.53
1090	5152.19	PDE9A	c	Y	0.57	0.59	0.62	0.64	0.66	0.68	0.7	0.72	0.74	0.76	0.79	0.81	0.83	0.85	0.87	0.89	0.91	0.94	0.96	0.98	1	0.98	0.95	0.92	0.9	0.88	0.85	0.83	0.8	0.77	0.75	0.72	0.7	0.67	0.65	0.63	0.6	0.58	0.55	0.53
1091	5152.2	PDE9A	c	Y	0.57	0.59	0.62	0.64	0.66	0.68	0.7	0.72	0.74	0.76	0.79	0.81	0.83	0.85	0.87	0.89	0.91	0.94	0.96	0.98	1	0.98	0.95	0.92	0.9	0.88	0.85	0.83	0.8	0.77	0.75	0.72	0.7	0.67	0.65	0.63	0.6	0.58	0.55	0.53
1092	5152.2	PDE9A	c	Y	0.57	0.59	0.62	0.64	0.66	0.68	0.7	0.72	0.74	0.76	0.79	0.81	0.83	0.85	0.87	0.89	0.91	0.94	0.96	0.98	1	0.98	0.95	0.92	0.9	0.88	0.85	0.83	0.8	0.77	0.75	0.72	0.7	0.67	0.65	0.63	0.6	0.58	0.55	0.53
1093	5152.3	PDE9A	c	Y	0.57	0.59	0.62	0.64	0.66	0.68	0.7	0.72	0.74	0.76	0.79	0.81	0.83	0.85	0.87	0.89	0.91	0.94	0.96	0.98	1	0.98	0.95	0.92	0.9	0.88	0.85	0.83	0.8	0.77	0.75	0.72	0.7	0.67	0.65	0.63	0.6	0.58	0.55	0.53
1094	5152.4	PDE9A	c	Y	0.57	0.59	0.62	0.64	0.66	0.68	0.7	0.72	0.74	0.76	0.79	0.81	0.83	0.85	0.87	0.89	0.91	0.94	0.96	0.98	1	0.98	0.95	0.92	0.9	0.88	0.85	0.83	0.8	0.77	0.75	0.72	0.7	0.67	0.65	0.63	0.6	0.58	0.55	0.53
1095	5152.5	PDE9A	c	Y	0.57	0.59	0.62	0.64	0.66	0.68	0.7	0.72	0.74	0.76	0.79	0.81	0.83	0.85	0.87	0.89	0.91	0.94	0.96	0.98	1	0.98	0.95	0.92	0.9	0.88	0.85	0.83	0.8	0.77	0.75	0.72	0.7	0.67	0.65	0.63	0.6	0.58	0.55	0.53
1096	5152.6	PDE9A	c	Y	0.57	0.59	0.62	0.64	0.66	0.68	0.7	0.72	0.74	0.76	0.79	0.81	0.83	0.85	0.87	0.89	0.91	0.94	0.96	0.98	1	0.98	0.95	0.92	0.9	0.88	0.85	0.83	0.8	0.77	0.75	0.72	0.7	0.67	0.65	0.63	0.6	0.58	0.55	0.53
1097	5152.7	PDE9A	c	Y	0.57	0.59	0.62	0.64	0.66	0.68	0.7	0.72	0.74	0.76	0.79	0.81	0.83	0.85	0.87	0.89	0.91	0.94	0.96	0.98	1	0.98	0.95	0.92	0.9	0.88	0.85	0.83	0.8	0.77	0.75	0.72	0.7	0.67	0.65	0.63	0.6	0.58	0.55	0.53
1098	5153.1	PDE1B	c	Y	0.25	0.28	0.3	0.32	0.35	0.37	0.39	0.42	0.44	0.46	0.49	0.51	0.53	0.55	0.56	0.58	0.6	0.62	0.64	0.66	0.68	0.7	0.72	0.73	0.75	0.77	0.79	0.81	0.83	0.85	0.87	0.89	0.91	0.92	0.94	0.96	0.98	1	1	1
1099	51540.1	SCLY	c	Y	0.08	0.1	0.12	0.15	0.17	0.2	0.22	0.24	0.27	0.29	0.31	0.34	0.36	0.39	0.41	0.43	0.46	0.48	0.5	0.52	0.53	0.55	0.57	0.58	0.6	0.61	0.63	0.65	0.66	0.68	0.69	0.71	0.72	0.74	0.76	0.77	0.79	0.8	0.82	0.84
1100	51557.1	GLULD1	c	N	1	1	1	1	1	1	1	1	1	1	1	1	1	1	1	1	1	1	1	1	1	1	1	1	1	1	1	1	1	1	1	1	1	1	1	1	1	1	1	1
1101	5158.1	PDE6B	c	Y	0.57	0.59	0.62	0.64	0.66	0.68	0.7	0.72	0.74	0.76	0.79	0.81	0.83	0.85	0.87	0.89	0.91	0.94	0.96	0.98	1	0.98	0.95	0.92	0.9	0.88	0.85	0.83	0.8	0.77	0.75	0.72	0.7	0.67	0.65	0.63	0.6	0.58	0.55	0.53
1102	516.1	ATP5G1	cm	N	1	1	1	1	1	1	1	1	1	1	1	1	1	1	1	1	1	1	1	1	1	1	1	1	1	1	1	1	1	1	1	1	1	1	1	1	1	1	1	1
1103	516.2	ATP5G1	cm	N	1	1	1	1	1	1	1	1	1	1	1	1	1	1	1	1	1	1	1	1	1	1	1	1	1	1	1	1	1	1	1	1	1	1	1	1	1	1	1	1
1104	5160.1	PDHA1	m	Y	0.65	0.67	0.69	0.71	0.73	0.74	0.76	0.78	0.8	0.82	0.83	0.85	0.87	0.89	0.91	0.92	0.94	0.96	0.98	1	1	0.98	0.96	0.94	0.92	0.9	0.88	0.86	0.84	0.82	0.8	0.78	0.76	0.74	0.72	0.7	0.68	0.66	0.64	0.63
1105	51604.1	PIGT	r	N	1	1	1	1	1	1	1	1	1	1	1	1	1	1	1	1	1	1	1	1	1	1	1	1	1	1	1	1	1	1	1	1	1	1	1	1	1	1	1	1
1106	51606.1	ATP6V1H	cl	N	1	1	1	1	1	1	1	1	1	1	1	1	1	1	1	1	1	1	1	1	1	1	1	1	1	1	1	1	1	1	1	1	1	1	1	1	1	1	1	1
1107	51606.2	ATP6V1H	cl	N	1	1	1	1	1	1	1	1	1	1	1	1	1	1	1	1	1	1	1	1	1	1	1	1	1	1	1	1	1	1	1	1	1	1	1	1	1	1	1	1
1108	51606.3	ATP6V1H	cl	N	1	1	1	1	1	1	1	1	1	1	1	1	1	1	1	1	1	1	1	1	1	1	1	1	1	1	1	1	1	1	1	1	1	1	1	1	1	1	1	1
1109	5161.1	PDHA2	m	Y	0.65	0.67	0.69	0.71	0.73	0.74	0.76	0.78	0.8	0.81	0.83	0.85	0.87	0.89	0.9	0.92	0.94	0.96	0.98	0.99	1	0.98	0.96	0.94	0.92	0.9	0.88	0.86	0.84	0.82	0.8	0.78	0.76	0.74	0.72	0.7	0.68	0.66	0.64	0.63
1110	5162.1	PDHB	m	Y	0.61	0.63	0.65	0.67	0.69	0.7	0.72	0.74	0.76	0.77	0.79	0.81	0.83	0.85	0.86	0.88	0.9	0.92	0.94	0.95	0.97	0.99	0.99	0.97	0.95	0.93	0.91	0.89	0.88	0.86	0.84	0.82	0.8	0.78	0.76	0.74	0.72	0.7	0.68	0.66
1111	5167.1	ENPP1	c	Y	0	0	0	0	0	0.03	0.09	0.14	0.19	0.24	0.3	0.35	0.4	0.46	0.5	0.52	0.54	0.56	0.57	0.59	0.61	0.63	0.64	0.66	0.68	0.69	0.71	0.73	0.75	0.76	0.78	0.8	0.82	0.83	0.85	0.87	0.89	0.9	0.92	0.94
1112	5168.1	ENPP2	c	Y	0.68	0.69	0.7	0.72	0.73	0.74	0.75	0.76	0.77	0.78	0.79	0.8	0.81	0.82	0.83	0.84	0.85	0.86	0.87	0.88	0.89	0.91	0.92	0.93	0.94	0.95	0.96	0.97	0.98	0.99	1	0.98	0.97	0.95	0.93	0.92	0.9	0.88	0.87	0.85
1113	5169.1	ENPP3	c	Y	0	0	0	0	0	0.03	0.09	0.14	0.19	0.24	0.3	0.35	0.4	0.46	0.5	0.52	0.54	0.56	0.57	0.59	0.61	0.63	0.64	0.66	0.68	0.69	0.71	0.73	0.75	0.76	0.78	0.8	0.82	0.83	0.85	0.87	0.89	0.9	0.92	0.94
1114	517.1	ATP5G2	cm	N	1	1	1	1	1	1	1	1	1	1	1	1	1	1	1	1	1	1	1	1	1	1	1	1	1	1	1	1	1	1	1	1	1	1	1	1	1	1	1	1
1115	517.2	ATP5G2	cm	N	1	1	1	1	1	1	1	1	1	1	1	1	1	1	1	1	1	1	1	1	1	1	1	1	1	1	1	1	1	1	1	1	1	1	1	1	1	1	1	1
1116	51703.1	ACSL5	c	Y	0.57	0.59	0.6	0.62	0.64	0.66	0.67	0.69	0.71	0.72	0.74	0.76	0.78	0.79	0.81	0.83	0.84	0.86	0.88	0.9	0.91	0.93	0.95	0.97	0.98	1	0.98	0.96	0.94	0.92	0.9	0.88	0.85	0.83	0.81	0.79	0.77	0.75	0.73	0.71
1117	5172.1	SLC26A4	ce	N	1	1	1	1	1	1	1	1	1	1	1	1	1	1	1	1	1	1	1	1	1	1	1	1	1	1	1	1	1	1	1	1	1	1	1	1	1	1	1	1
1118	51727.1	CMPK	cn	Y	0.63	0.65	0.66	0.68	0.69	0.71	0.72	0.74	0.75	0.77	0.78	0.8	0.81	0.83	0.85	0.86	0.88	0.89	0.91	0.92	0.94	0.95	0.97	0.98	1	0.99	0.97	0.96	0.94	0.93	0.91	0.9	0.88	0.87	0.85	0.84	0.83	0.81	0.8	0.78
1119	51733.1	UPB1	c	Y	0.65	0.67	0.69	0.7	0.72	0.74	0.76	0.78	0.8	0.82	0.84	0.86	0.88	0.9	0.92	0.94	0.96	0.98	1	0.98	0.97	0.95	0.93	0.92	0.9	0.88	0.87	0.85	0.84	0.82	0.8	0.79	0.77	0.75	0.74	0.72	0.7	0.69	0.67	0.65
1120	518.1	ATP5G3	cm	N	1	1	1	1	1	1	1	1	1	1	1	1	1	1	1	1	1	1	1	1	1	1	1	1	1	1	1	1	1	1	1	1	1	1	1	1	1	1	1	1
1121	518.2	ATP5G3	cm	N	1	1	1	1	1	1	1	1	1	1	1	1	1	1	1	1	1	1	1	1	1	1	1	1	1	1	1	1	1	1	1	1	1	1	1	1	1	1	1	1
1122	518.3	ATP5G3	cm	N	1	1	1	1	1	1	1	1	1	1	1	1	1	1	1	1	1	1	1	1	1	1	1	1	1	1	1	1	1	1	1	1	1	1	1	1	1	1	1	1
1123	51805.1	COQ3	m	Y	0.83	0.85	0.87	0.88	0.9	0.92	0.93	0.95	0.97	0.98	1	0.98	0.97	0.95	0.93	0.92	0.9	0.88	0.87	0.85	0.84	0.82	0.8	0.79	0.77	0.75	0.74	0.72	0.7	0.69	0.67	0.65	0.64	0.62	0.61	0.59	0.57	0.56	0.54	0.52
1124	51809.1	GALNT7	g	Y	0.81	0.83	0.85	0.87	0.88	0.9	0.92	0.94	0.96	0.98	1	1	1	0.98	0.96	0.94	0.92	0.91	0.89	0.87	0.85	0.83	0.81	0.79	0.77	0.76	0.74	0.72	0.7	0.68	0.66	0.64	0.62	0.61	0.59	0.57	0.55	0.53	0.51	0.48
1125	5198.1	PFAS	c	Y	0.65	0.67	0.7	0.72	0.74	0.77	0.79	0.81	0.84	0.86	0.88	0.91	0.93	0.95	0.98	1	0.97	0.94	0.91	0.88	0.85	0.83	0.8	0.77	0.74	0.71	0.68	0.65	0.62	0.59	0.56	0.53	0.51	0.48	0.45	0.42	0.39	0.36	0.33	0.3
1126	52.1	ACP1	c	Y	0.7	0.68	0.66	0.64	0.62	0.6	0.58	0.56	0.54	0.52	0.5	0.47	0.44	0.41	0.37	0.34	0.31	0.28	0.25	0.22	0.18	0.15	0.12	0.09	0.06	0.03	0	0	0	0	0	0	0	0	0	0	0	0	0	0
1127	52.2	ACP1	c	Y	0.7	0.68	0.66	0.64	0.62	0.6	0.58	0.56	0.54	0.52	0.5	0.47	0.44	0.41	0.37	0.34	0.31	0.28	0.25	0.22	0.18	0.15	0.12	0.09	0.06	0.03	0	0	0	0	0	0	0	0	0	0	0	0	0	0
1128	52.3	ACP1	c	Y	0.7	0.68	0.66	0.64	0.62	0.6	0.58	0.56	0.54	0.52	0.5	0.47	0.44	0.41	0.37	0.34	0.31	0.28	0.25	0.22	0.18	0.15	0.12	0.09	0.06	0.03	0	0	0	0	0	0	0	0	0	0	0	0	0	0
1129	5207.1	PFKFB1	c	Y	0.61	0.63	0.65	0.67	0.7	0.72	0.74	0.76	0.79	0.81	0.83	0.85	0.88	0.9	0.92	0.94	0.96	0.99	1	1	1	0.97	0.95	0.92	0.9	0.87	0.85	0.82	0.8	0.77	0.75	0.72	0.7	0.67	0.65	0.62	0.6	0.57	0.55	0.52
1130	5208.1	PFKFB2	c	Y	0.61	0.63	0.65	0.67	0.7	0.72	0.74	0.76	0.79	0.81	0.83	0.85	0.88	0.9	0.92	0.94	0.96	0.99	1	1	1	0.97	0.95	0.92	0.9	0.87	0.85	0.82	0.8	0.77	0.75	0.72	0.7	0.67	0.65	0.62	0.6	0.57	0.55	0.52
1131	5209.1	PFKFB3	c	Y	0.61	0.63	0.65	0.67	0.7	0.72	0.74	0.76	0.79	0.81	0.83	0.85	0.88	0.9	0.92	0.94	0.96	0.99	1	1	1	0.97	0.95	0.92	0.9	0.87	0.85	0.82	0.8	0.77	0.75	0.72	0.7	0.67	0.65	0.62	0.6	0.57	0.55	0.52
1132	521.1	ATP5I	cm	N	1	1	1	1	1	1	1	1	1	1	1	1	1	1	1	1	1	1	1	1	1	1	1	1	1	1	1	1	1	1	1	1	1	1	1	1	1	1	1	1
1133	5210.1	PFKFB4	c	Y	0.61	0.63	0.65	0.67	0.7	0.72	0.74	0.76	0.79	0.81	0.83	0.85	0.88	0.9	0.92	0.94	0.96	0.99	1	1	1	0.97	0.95	0.92	0.9	0.87	0.85	0.82	0.8	0.77	0.75	0.72	0.7	0.67	0.65	0.62	0.6	0.57	0.55	0.52
1134	5211.1	PFKL	c	Y	0.59	0.61	0.62	0.64	0.66	0.68	0.7	0.72	0.74	0.76	0.77	0.79	0.81	0.83	0.85	0.87	0.89	0.91	0.92	0.94	0.96	0.98	1	1	1	1	1	1	1	1	1	0.98	0.95	0.93	0.9	0.88	0.86	0.83	0.81	0.79
1135	5211.2	PFKL	c	Y	0.59	0.61	0.62	0.64	0.66	0.68	0.7	0.72	0.74	0.76	0.77	0.79	0.81	0.83	0.85	0.87	0.89	0.91	0.92	0.94	0.96	0.98	1	1	1	1	1	1	1	1	1	0.98	0.95	0.93	0.9	0.88	0.86	0.83	0.81	0.79
1136	5213.1	PFKM	c	Y	0.59	0.61	0.62	0.64	0.66	0.68	0.7	0.72	0.74	0.76	0.77	0.79	0.81	0.83	0.85	0.87	0.89	0.91	0.92	0.94	0.96	0.98	1	1	1	1	1	1	1	1	1	0.98	0.95	0.93	0.9	0.88	0.86	0.83	0.81	0.79
1137	5214.1	PFKP	c	Y	0.59	0.61	0.62	0.64	0.66	0.68	0.7	0.72	0.74	0.76	0.77	0.79	0.81	0.83	0.85	0.87	0.89	0.91	0.92	0.94	0.96	0.98	1	1	1	1	1	1	1	1	1	0.98	0.95	0.93	0.9	0.88	0.86	0.83	0.81	0.79
1138	522.1	ATP5J	cm	N	1	1	1	1	1	1	1	1	1	1	1	1	1	1	1	1	1	1	1	1	1	1	1	1	1	1	1	1	1	1	1	1	1	1	1	1	1	1	1	1
1139	522.2	ATP5J	cm	N	1	1	1	1	1	1	1	1	1	1	1	1	1	1	1	1	1	1	1	1	1	1	1	1	1	1	1	1	1	1	1	1	1	1	1	1	1	1	1	1
1140	522.3	ATP5J	cm	N	1	1	1	1	1	1	1	1	1	1	1	1	1	1	1	1	1	1	1	1	1	1	1	1	1	1	1	1	1	1	1	1	1	1	1	1	1	1	1	1
1141	522.4	ATP5J	cm	N	1	1	1	1	1	1	1	1	1	1	1	1	1	1	1	1	1	1	1	1	1	1	1	1	1	1	1	1	1	1	1	1	1	1	1	1	1	1	1	1
1142	522.5	ATP5J	cm	N	1	1	1	1	1	1	1	1	1	1	1	1	1	1	1	1	1	1	1	1	1	1	1	1	1	1	1	1	1	1	1	1	1	1	1	1	1	1	1	1
1143	5223.1	PGAM1	c	Y	0.9	0.91	0.92	0.93	0.94	0.95	0.96	0.97	0.98	0.99	1	0.99	0.98	0.97	0.96	0.95	0.94	0.93	0.92	0.91	0.9	0.89	0.88	0.87	0.86	0.85	0.84	0.83	0.82	0.81	0.8	0.78	0.77	0.76	0.75	0.74	0.73	0.72	0.71	0.7
1144	5224.1	PGAM2	c	Y	0.9	0.91	0.92	0.93	0.94	0.95	0.96	0.97	0.98	0.99	1	0.99	0.98	0.97	0.96	0.95	0.94	0.93	0.92	0.91	0.9	0.89	0.88	0.87	0.86	0.85	0.84	0.83	0.82	0.81	0.8	0.78	0.77	0.76	0.75	0.74	0.73	0.72	0.71	0.7
1145	5224.2	PGAM2	c	Y	0.9	0.91	0.92	0.93	0.94	0.95	0.96	0.97	0.98	0.99	1	0.99	0.98	0.97	0.96	0.95	0.94	0.93	0.92	0.91	0.9	0.89	0.88	0.87	0.86	0.85	0.84	0.83	0.82	0.81	0.8	0.78	0.77	0.76	0.75	0.74	0.73	0.72	0.71	0.7
1146	5226.1	PGD	c	Y	0.56	0.57	0.59	0.6	0.62	0.63	0.64	0.66	0.67	0.69	0.7	0.72	0.73	0.75	0.76	0.78	0.79	0.81	0.82	0.84	0.85	0.87	0.88	0.9	0.91	0.93	0.94	0.96	0.97	0.99	1	0.98	0.96	0.94	0.92	0.9	0.88	0.86	0.84	0.82
1147	523.1	ATP6V1A	cl	Y	0.56	0.59	0.61	0.63	0.66	0.68	0.7	0.72	0.75	0.77	0.79	0.82	0.84	0.86	0.89	0.91	0.93	0.95	0.98	1	0.97	0.94	0.91	0.88	0.85	0.82	0.79	0.76	0.74	0.71	0.68	0.65	0.62	0.59	0.56	0.53	0.5	0.45	0.4	0.36
1148	5230.1	PGK1	c	Y	0.65	0.67	0.68	0.7	0.72	0.74	0.75	0.77	0.79	0.81	0.82	0.84	0.86	0.88	0.89	0.91	0.93	0.95	0.96	0.98	1	1	1	0.98	0.97	0.95	0.93	0.91	0.9	0.88	0.86	0.85	0.83	0.81	0.79	0.78	0.76	0.74	0.73	0.71
1149	5232.1	PGK2	c	Y	0.65	0.67	0.68	0.7	0.72	0.74	0.75	0.77	0.79	0.81	0.82	0.84	0.86	0.88	0.89	0.91	0.93	0.95	0.96	0.98	1	1	1	0.98	0.97	0.95	0.93	0.91	0.9	0.88	0.86	0.85	0.83	0.81	0.79	0.78	0.76	0.74	0.73	0.71
1150	5236.1	PGM1	c	Y	0.39	0.43	0.47	0.51	0.53	0.54	0.56	0.58	0.6	0.62	0.64	0.65	0.67	0.69	0.71	0.73	0.74	0.76	0.78	0.8	0.82	0.84	0.85	0.87	0.89	0.91	0.93	0.95	0.96	0.98	1	0.98	0.95	0.93	0.9	0.88	0.85	0.83	0.8	0.78
1151	5238.1	PGM3	c	Y	0.51	0.54	0.57	0.59	0.62	0.65	0.67	0.7	0.73	0.76	0.78	0.81	0.84	0.86	0.89	0.92	0.95	0.97	1	1	1	1	0.98	0.96	0.95	0.93	0.91	0.89	0.88	0.86	0.84	0.82	0.8	0.79	0.77	0.75	0.73	0.72	0.7	0.68
1152	5240.1	PGP	c	Y	1	1	1	1	1	1	1	1	1	1	1	0.99	0.97	0.96	0.95	0.94	0.92	0.91	0.9	0.88	0.87	0.86	0.85	0.83	0.82	0.81	0.79	0.78	0.77	0.76	0.74	0.73	0.72	0.7	0.69	0.68	0.66	0.65	0.64	0.63
1153	5244.1	ABCB4	ce	Y	0.75	0.76	0.78	0.79	0.8	0.82	0.83	0.85	0.86	0.87	0.89	0.9	0.92	0.93	0.94	0.96	0.97	0.99	1	0.98	0.96	0.94	0.93	0.91	0.89	0.87	0.85	0.83	0.82	0.8	0.78	0.76	0.74	0.72	0.71	0.69	0.67	0.65	0.63	0.61
1154	5244.2	ABCB4	ce	Y	0.75	0.76	0.78	0.79	0.8	0.82	0.83	0.85	0.86	0.87	0.89	0.9	0.92	0.93	0.94	0.96	0.97	0.99	1	0.98	0.96	0.94	0.93	0.91	0.89	0.87	0.85	0.83	0.82	0.8	0.78	0.76	0.74	0.72	0.71	0.69	0.67	0.65	0.63	0.61
1155	5244.3	ABCB4	ce	Y	0.75	0.76	0.78	0.79	0.8	0.82	0.83	0.85	0.86	0.87	0.89	0.9	0.92	0.93	0.94	0.96	0.97	0.99	1	0.98	0.96	0.94	0.93	0.91	0.89	0.87	0.85	0.83	0.82	0.8	0.78	0.76	0.74	0.72	0.71	0.69	0.67	0.65	0.63	0.61
1156	525.1	ATP6V1B1	cl	N	1	1	1	1	1	1	1	1	1	1	1	1	1	1	1	1	1	1	1	1	1	1	1	1	1	1	1	1	1	1	1	1	1	1	1	1	1	1	1	1
1157	5250.1	SLC25A3	cm	N	1	1	1	1	1	1	1	1	1	1	1	1	1	1	1	1	1	1	1	1	1	1	1	1	1	1	1	1	1	1	1	1	1	1	1	1	1	1	1	1
1158	5250.2	SLC25A3	cm	N	1	1	1	1	1	1	1	1	1	1	1	1	1	1	1	1	1	1	1	1	1	1	1	1	1	1	1	1	1	1	1	1	1	1	1	1	1	1	1	1
1159	5250.3	SLC25A3	cm	N	1	1	1	1	1	1	1	1	1	1	1	1	1	1	1	1	1	1	1	1	1	1	1	1	1	1	1	1	1	1	1	1	1	1	1	1	1	1	1	1
1160	5250.4	SLC25A3	cm	N	1	1	1	1	1	1	1	1	1	1	1	1	1	1	1	1	1	1	1	1	1	1	1	1	1	1	1	1	1	1	1	1	1	1	1	1	1	1	1	1
1161	526.1	ATP6V1B2	cl	N	1	1	1	1	1	1	1	1	1	1	1	1	1	1	1	1	1	1	1	1	1	1	1	1	1	1	1	1	1	1	1	1	1	1	1	1	1	1	1	1
1162	5264.1	PHYH	x	Y	0.67	0.68	0.7	0.72	0.73	0.75	0.77	0.78	0.8	0.82	0.83	0.85	0.87	0.88	0.9	0.92	0.93	0.95	0.97	0.98	1	0.98	0.95	0.92	0.9	0.88	0.85	0.83	0.8	0.77	0.75	0.72	0.7	0.67	0.65	0.63	0.6	0.58	0.55	0.53
1163	527.1	ATP6V0C	cl	N	1	1	1	1	1	1	1	1	1	1	1	1	1	1	1	1	1	1	1	1	1	1	1	1	1	1	1	1	1	1	1	1	1	1	1	1	1	1	1	1
1164	5277.1	PIGA	c	Y	0.74	0.75	0.77	0.78	0.8	0.81	0.83	0.84	0.85	0.87	0.88	0.9	0.91	0.93	0.94	0.96	0.97	0.99	1	0.98	0.97	0.95	0.94	0.92	0.91	0.89	0.88	0.86	0.84	0.83	0.81	0.8	0.78	0.77	0.75	0.74	0.72	0.7	0.69	0.67
1165	5277.2	PIGA	c	Y	0.74	0.75	0.77	0.78	0.8	0.81	0.83	0.84	0.85	0.87	0.88	0.9	0.91	0.93	0.94	0.96	0.97	0.99	1	0.98	0.97	0.95	0.94	0.92	0.91	0.89	0.88	0.86	0.84	0.83	0.81	0.8	0.78	0.77	0.75	0.74	0.72	0.7	0.69	0.67
1166	5277.3	PIGA	c	Y	0.74	0.75	0.77	0.78	0.8	0.81	0.83	0.84	0.85	0.87	0.88	0.9	0.91	0.93	0.94	0.96	0.97	0.99	1	0.98	0.97	0.95	0.94	0.92	0.91	0.89	0.88	0.86	0.84	0.83	0.81	0.8	0.78	0.77	0.75	0.74	0.72	0.7	0.69	0.67
1167	5279.1	PIGC	c	Y	0.74	0.75	0.77	0.78	0.8	0.81	0.83	0.84	0.85	0.87	0.88	0.9	0.91	0.93	0.94	0.96	0.97	0.99	1	0.98	0.97	0.95	0.94	0.92	0.91	0.89	0.88	0.86	0.84	0.83	0.81	0.8	0.78	0.77	0.75	0.74	0.72	0.7	0.69	0.67
1168	5279.2	PIGC	c	Y	0.74	0.75	0.77	0.78	0.8	0.81	0.83	0.84	0.85	0.87	0.88	0.9	0.91	0.93	0.94	0.96	0.97	0.99	1	0.98	0.97	0.95	0.94	0.92	0.91	0.89	0.88	0.86	0.84	0.83	0.81	0.8	0.78	0.77	0.75	0.74	0.72	0.7	0.69	0.67
1169	528.1	ATP6V1C1	cl	N	1	1	1	1	1	1	1	1	1	1	1	1	1	1	1	1	1	1	1	1	1	1	1	1	1	1	1	1	1	1	1	1	1	1	1	1	1	1	1	1
1170	528.2	ATP6V1C1	cl	N	1	1	1	1	1	1	1	1	1	1	1	1	1	1	1	1	1	1	1	1	1	1	1	1	1	1	1	1	1	1	1	1	1	1	1	1	1	1	1	1
1171	5281.1	PIGF	r	N	1	1	1	1	1	1	1	1	1	1	1	1	1	1	1	1	1	1	1	1	1	1	1	1	1	1	1	1	1	1	1	1	1	1	1	1	1	1	1	1
1172	5281.2	PIGF	r	N	1	1	1	1	1	1	1	1	1	1	1	1	1	1	1	1	1	1	1	1	1	1	1	1	1	1	1	1	1	1	1	1	1	1	1	1	1	1	1	1
1173	5283.1	PIGH	c	Y	0.74	0.75	0.77	0.78	0.8	0.81	0.83	0.84	0.85	0.87	0.88	0.9	0.91	0.93	0.94	0.96	0.97	0.99	1	0.98	0.97	0.95	0.94	0.92	0.91	0.89	0.88	0.86	0.84	0.83	0.81	0.8	0.78	0.77	0.75	0.74	0.72	0.7	0.69	0.67
1174	5286.1	PIK3C2A	c	N	1	1	1	1	1	1	1	1	1	1	1	1	1	1	1	1	1	1	1	1	1	1	1	1	1	1	1	1	1	1	1	1	1	1	1	1	1	1	1	1
1175	5287.1	PIK3C2B	cr	N	1	1	1	1	1	1	1	1	1	1	1	1	1	1	1	1	1	1	1	1	1	1	1	1	1	1	1	1	1	1	1	1	1	1	1	1	1	1	1	1
1176	5288.1	PIK3C2G	c	N	1	1	1	1	1	1	1	1	1	1	1	1	1	1	1	1	1	1	1	1	1	1	1	1	1	1	1	1	1	1	1	1	1	1	1	1	1	1	1	1
1177	5289.1	PIK3C3	c	Y	0.72	0.73	0.75	0.77	0.78	0.8	0.81	0.83	0.84	0.86	0.87	0.89	0.91	0.92	0.94	0.95	0.97	0.98	1	0.98	0.97	0.95	0.93	0.91	0.9	0.88	0.86	0.84	0.83	0.81	0.79	0.77	0.76	0.74	0.72	0.7	0.69	0.67	0.65	0.63
1178	529.1	ATP6V1E1	cl	N	1	1	1	1	1	1	1	1	1	1	1	1	1	1	1	1	1	1	1	1	1	1	1	1	1	1	1	1	1	1	1	1	1	1	1	1	1	1	1	1
1179	5290.1	PIK3CA	c	Y	0.72	0.74	0.75	0.77	0.79	0.8	0.82	0.84	0.85	0.87	0.88	0.9	0.92	0.93	0.95	0.97	0.98	1	0.98	0.96	0.95	0.93	0.91	0.89	0.88	0.86	0.84	0.82	0.8	0.79	0.77	0.75	0.73	0.72	0.7	0.68	0.66	0.65	0.63	0.61
1180	5291.1	PIK3CB	c	Y	0.77	0.78	0.8	0.81	0.83	0.85	0.86	0.88	0.89	0.91	0.92	0.94	0.95	0.97	0.98	1	0.98	0.97	0.95	0.93	0.92	0.9	0.88	0.87	0.85	0.83	0.82	0.8	0.78	0.77	0.75	0.74	0.72	0.7	0.69	0.67	0.65	0.64	0.62	0.6
1181	5293.1	PIK3CD	c	Y	0.77	0.78	0.8	0.81	0.83	0.85	0.86	0.88	0.89	0.91	0.92	0.94	0.95	0.97	0.98	1	0.98	0.97	0.95	0.93	0.92	0.9	0.88	0.87	0.85	0.83	0.82	0.8	0.78	0.77	0.75	0.74	0.72	0.7	0.69	0.67	0.65	0.64	0.62	0.6
1182	5294.1	PIK3CG	c	Y	0.72	0.74	0.75	0.77	0.79	0.8	0.82	0.84	0.85	0.87	0.88	0.9	0.92	0.93	0.95	0.97	0.98	1	0.98	0.96	0.95	0.93	0.91	0.89	0.88	0.86	0.84	0.82	0.8	0.79	0.77	0.75	0.73	0.72	0.7	0.68	0.66	0.65	0.63	0.61
1183	5295.1	PIK3R1	c	N	1	1	1	1	1	1	1	1	1	1	1	1	1	1	1	1	1	1	1	1	1	1	1	1	1	1	1	1	1	1	1	1	1	1	1	1	1	1	1	1
1184	5295.2	PIK3R1	c	N	1	1	1	1	1	1	1	1	1	1	1	1	1	1	1	1	1	1	1	1	1	1	1	1	1	1	1	1	1	1	1	1	1	1	1	1	1	1	1	1
1185	5295.3	PIK3R1	c	N	1	1	1	1	1	1	1	1	1	1	1	1	1	1	1	1	1	1	1	1	1	1	1	1	1	1	1	1	1	1	1	1	1	1	1	1	1	1	1	1
1186	5296.1	PIK3R2	c	N	1	1	1	1	1	1	1	1	1	1	1	1	1	1	1	1	1	1	1	1	1	1	1	1	1	1	1	1	1	1	1	1	1	1	1	1	1	1	1	1
1187	5297.1	PIK4CA	c	Y	0.75	0.76	0.77	0.79	0.8	0.81	0.82	0.84	0.85	0.86	0.88	0.89	0.9	0.91	0.93	0.94	0.95	0.96	0.98	0.99	1	0.98	0.96	0.95	0.93	0.91	0.89	0.88	0.86	0.84	0.82	0.8	0.79	0.77	0.75	0.73	0.71	0.7	0.68	0.66
1188	5298.1	PIK4CB	c	Y	0.75	0.76	0.77	0.79	0.8	0.81	0.82	0.84	0.85	0.86	0.88	0.89	0.9	0.91	0.93	0.94	0.95	0.96	0.98	0.99	1	0.98	0.96	0.95	0.93	0.91	0.89	0.88	0.86	0.84	0.82	0.8	0.79	0.77	0.75	0.73	0.71	0.7	0.68	0.66
1189	53.1	ACP2	l	Y	0.67	0.65	0.63	0.62	0.6	0.58	0.57	0.55	0.53	0.52	0.5	0.46	0.42	0.38	0.34	0.3	0.27	0.23	0.19	0.15	0.11	0.07	0.03	0	0	0	0	0	0	0	0	0	0	0	0	0	0	0	0	0
1190	5305.1	PIP5K2A	c	Y	0.73	0.74	0.76	0.77	0.79	0.8	0.82	0.83	0.85	0.86	0.88	0.89	0.91	0.92	0.94	0.95	0.97	0.98	1	0.98	0.96	0.94	0.93	0.91	0.89	0.87	0.85	0.83	0.82	0.8	0.78	0.76	0.74	0.72	0.71	0.69	0.67	0.65	0.63	0.61
1191	5313.1	PKLR	c	Y	0.64	0.66	0.68	0.69	0.71	0.73	0.75	0.77	0.79	0.81	0.83	0.85	0.87	0.89	0.9	0.92	0.94	0.96	0.98	1	0.98	0.95	0.93	0.91	0.88	0.86	0.84	0.81	0.79	0.77	0.75	0.72	0.7	0.68	0.65	0.63	0.61	0.58	0.56	0.54
1192	5313.2	PKLR	c	Y	0.64	0.66	0.68	0.69	0.71	0.73	0.75	0.77	0.79	0.81	0.83	0.85	0.87	0.89	0.9	0.92	0.94	0.96	0.98	1	0.98	0.95	0.93	0.91	0.88	0.86	0.84	0.81	0.79	0.77	0.75	0.72	0.7	0.68	0.65	0.63	0.61	0.58	0.56	0.54
1193	5315.1	PKM2	c	Y	0.64	0.66	0.68	0.69	0.71	0.73	0.75	0.77	0.79	0.81	0.83	0.85	0.87	0.89	0.9	0.92	0.94	0.96	0.98	1	0.98	0.95	0.93	0.91	0.88	0.86	0.84	0.81	0.79	0.77	0.75	0.72	0.7	0.68	0.65	0.63	0.61	0.58	0.56	0.54
1194	5315.2	PKM2	c	Y	0.64	0.66	0.68	0.69	0.71	0.73	0.75	0.77	0.79	0.81	0.83	0.85	0.87	0.89	0.9	0.92	0.94	0.96	0.98	1	0.98	0.95	0.93	0.91	0.88	0.86	0.84	0.81	0.79	0.77	0.75	0.72	0.7	0.68	0.65	0.63	0.61	0.58	0.56	0.54
1195	5315.3	PKM2	c	Y	0.64	0.66	0.68	0.69	0.71	0.73	0.75	0.77	0.79	0.81	0.83	0.85	0.87	0.89	0.9	0.92	0.94	0.96	0.98	1	0.98	0.95	0.93	0.91	0.88	0.86	0.84	0.81	0.79	0.77	0.75	0.72	0.7	0.68	0.65	0.63	0.61	0.58	0.56	0.54
1196	5319.1	PLA2G1B	e	Y	0.7	0.71	0.73	0.75	0.77	0.78	0.8	0.82	0.83	0.85	0.87	0.88	0.9	0.92	0.93	0.95	0.97	0.98	1	1	1	0.98	0.97	0.95	0.93	0.92	0.9	0.88	0.87	0.85	0.83	0.82	0.8	0.78	0.77	0.75	0.73	0.72	0.7	0.68
1197	5320.1	PLA2G2A	ce	Y	0.7	0.71	0.73	0.75	0.77	0.78	0.8	0.82	0.83	0.85	0.87	0.88	0.9	0.92	0.93	0.95	0.97	0.98	1	1	1	0.98	0.97	0.95	0.93	0.92	0.9	0.88	0.87	0.85	0.83	0.82	0.8	0.78	0.77	0.75	0.73	0.72	0.7	0.68
1198	5321.1	PLA2G4A	c	Y	0.76	0.78	0.79	0.8	0.81	0.83	0.84	0.85	0.87	0.88	0.89	0.91	0.92	0.93	0.95	0.96	0.97	0.99	1	1	0.99	0.97	0.96	0.94	0.93	0.91	0.9	0.88	0.87	0.85	0.84	0.82	0.81	0.79	0.78	0.76	0.75	0.74	0.72	0.71
1199	5322.1	PLA2G5	e	Y	0.7	0.71	0.73	0.75	0.77	0.78	0.8	0.82	0.83	0.85	0.87	0.88	0.9	0.92	0.93	0.95	0.97	0.98	1	1	1	0.98	0.97	0.95	0.93	0.92	0.9	0.88	0.87	0.85	0.83	0.82	0.8	0.78	0.77	0.75	0.73	0.72	0.7	0.68
1200	533.1	ATP6V0B	cl	N	1	1	1	1	1	1	1	1	1	1	1	1	1	1	1	1	1	1	1	1	1	1	1	1	1	1	1	1	1	1	1	1	1	1	1	1	1	1	1	1
1201	5330.1	PLCB2	c	Y	0.83	0.85	0.87	0.9	0.92	0.94	0.96	0.98	1	0.98	0.95	0.93	0.91	0.89	0.86	0.84	0.82	0.8	0.77	0.75	0.73	0.7	0.68	0.66	0.64	0.61	0.59	0.57	0.55	0.52	0.5	0.47	0.43	0.4	0.37	0.33	0.3	0.27	0.23	0.2
1202	5331.1	PLCB3	c	Y	0.83	0.85	0.87	0.9	0.92	0.94	0.96	0.98	1	0.98	0.95	0.93	0.91	0.89	0.86	0.84	0.82	0.8	0.77	0.75	0.73	0.7	0.68	0.66	0.64	0.61	0.59	0.57	0.55	0.52	0.5	0.47	0.43	0.4	0.37	0.33	0.3	0.27	0.23	0.2
1203	5332.1	PLCB4	c	Y	0.83	0.85	0.87	0.9	0.92	0.94	0.96	0.98	1	0.98	0.95	0.93	0.91	0.89	0.86	0.84	0.82	0.8	0.77	0.75	0.73	0.7	0.68	0.66	0.64	0.61	0.59	0.57	0.55	0.52	0.5	0.47	0.43	0.4	0.37	0.33	0.3	0.27	0.23	0.2
1204	5332.2	PLCB4	c	Y	0.83	0.85	0.87	0.9	0.92	0.94	0.96	0.98	1	0.98	0.95	0.93	0.91	0.89	0.86	0.84	0.82	0.8	0.77	0.75	0.73	0.7	0.68	0.66	0.64	0.61	0.59	0.57	0.55	0.52	0.5	0.47	0.43	0.4	0.37	0.33	0.3	0.27	0.23	0.2
1205	5333.1	PLCD1	c	Y	0.83	0.85	0.87	0.9	0.92	0.94	0.96	0.98	1	0.98	0.95	0.93	0.91	0.89	0.86	0.84	0.82	0.8	0.77	0.75	0.73	0.7	0.68	0.66	0.64	0.61	0.59	0.57	0.55	0.52	0.5	0.47	0.43	0.4	0.37	0.33	0.3	0.27	0.23	0.2
1206	5334.1	PLCL1	c	N	1	1	1	1	1	1	1	1	1	1	1	1	1	1	1	1	1	1	1	1	1	1	1	1	1	1	1	1	1	1	1	1	1	1	1	1	1	1	1	1
1207	53343.1	NUDT9	m	Y	0.82	0.83	0.85	0.86	0.87	0.88	0.9	0.91	0.92	0.94	0.95	0.96	0.97	0.99	1	1	1	1	1	1	1	1	1	1	1	1	1	1	1	1	1	1	1	1	1	1	1	1	1	1
1208	53343.2	NUDT9	m	Y	0.82	0.83	0.85	0.86	0.87	0.88	0.9	0.91	0.92	0.94	0.95	0.96	0.97	0.99	1	1	1	1	1	1	1	1	1	1	1	1	1	1	1	1	1	1	1	1	1	1	1	1	1	1
1209	53343.3	NUDT9	m	Y	0.82	0.83	0.85	0.86	0.87	0.88	0.9	0.91	0.92	0.94	0.95	0.96	0.97	0.99	1	1	1	1	1	1	1	1	1	1	1	1	1	1	1	1	1	1	1	1	1	1	1	1	1	1
1210	5335.1	PLCG1	c	Y	0.83	0.85	0.87	0.9	0.92	0.94	0.96	0.98	1	0.98	0.95	0.93	0.91	0.89	0.86	0.84	0.82	0.8	0.77	0.75	0.73	0.7	0.68	0.66	0.64	0.61	0.59	0.57	0.55	0.52	0.5	0.47	0.43	0.4	0.37	0.33	0.3	0.27	0.23	0.2
1211	5335.2	PLCG1	c	Y	0.83	0.85	0.87	0.9	0.92	0.94	0.96	0.98	1	0.98	0.95	0.93	0.91	0.89	0.86	0.84	0.82	0.8	0.77	0.75	0.73	0.7	0.68	0.66	0.64	0.61	0.59	0.57	0.55	0.52	0.5	0.47	0.43	0.4	0.37	0.33	0.3	0.27	0.23	0.2
1212	53354.1	PANK1	c	Y	0.68	0.7	0.71	0.73	0.74	0.76	0.78	0.79	0.81	0.82	0.84	0.86	0.87	0.89	0.9	0.92	0.94	0.95	0.97	0.98	1	0.98	0.97	0.95	0.93	0.92	0.9	0.88	0.87	0.85	0.84	0.82	0.8	0.79	0.77	0.75	0.74	0.72	0.7	0.69
1213	53354.2	PANK1	c	Y	0.68	0.7	0.71	0.73	0.74	0.76	0.78	0.79	0.81	0.82	0.84	0.86	0.87	0.89	0.9	0.92	0.94	0.95	0.97	0.98	1	0.98	0.97	0.95	0.93	0.92	0.9	0.88	0.87	0.85	0.84	0.82	0.8	0.79	0.77	0.75	0.74	0.72	0.7	0.69
1214	53354.3	PANK1	c	Y	0.68	0.7	0.71	0.73	0.74	0.76	0.78	0.79	0.81	0.82	0.84	0.86	0.87	0.89	0.9	0.92	0.94	0.95	0.97	0.98	1	0.98	0.97	0.95	0.93	0.92	0.9	0.88	0.87	0.85	0.84	0.82	0.8	0.79	0.77	0.75	0.74	0.72	0.7	0.69
1215	5336.1	PLCG2	c	Y	0.83	0.85	0.87	0.9	0.92	0.94	0.96	0.98	1	0.98	0.95	0.93	0.91	0.89	0.86	0.84	0.82	0.8	0.77	0.75	0.73	0.7	0.68	0.66	0.64	0.61	0.59	0.57	0.55	0.52	0.5	0.47	0.43	0.4	0.37	0.33	0.3	0.27	0.23	0.2
1216	5337.1	PLD1	gmr	Y	0.76	0.78	0.79	0.8	0.82	0.83	0.84	0.86	0.87	0.88	0.89	0.91	0.92	0.93	0.95	0.96	0.97	0.99	1	0.96	0.92	0.88	0.83	0.79	0.75	0.71	0.67	0.63	0.58	0.54	0.5	0.48	0.46	0.44	0.42	0.4	0.38	0.36	0.33	0.31
1217	5338.1	PLD2	c	Y	0.76	0.78	0.79	0.8	0.82	0.83	0.84	0.86	0.87	0.88	0.89	0.91	0.92	0.93	0.95	0.96	0.97	0.99	1	0.96	0.92	0.88	0.83	0.79	0.75	0.71	0.67	0.63	0.58	0.54	0.5	0.48	0.46	0.44	0.42	0.4	0.38	0.36	0.33	0.31
1218	534.1	ATP6V1G2	cl	N	1	1	1	1	1	1	1	1	1	1	1	1	1	1	1	1	1	1	1	1	1	1	1	1	1	1	1	1	1	1	1	1	1	1	1	1	1	1	1	1
1219	534.2	ATP6V1G2	cl	N	1	1	1	1	1	1	1	1	1	1	1	1	1	1	1	1	1	1	1	1	1	1	1	1	1	1	1	1	1	1	1	1	1	1	1	1	1	1	1	1
1220	535.1	ATP6V0A1	cl	N	1	1	1	1	1	1	1	1	1	1	1	1	1	1	1	1	1	1	1	1	1	1	1	1	1	1	1	1	1	1	1	1	1	1	1	1	1	1	1	1
1221	5351.1	PLOD1	c	Y	0.73	0.74	0.76	0.77	0.79	0.8	0.81	0.83	0.84	0.86	0.87	0.89	0.9	0.91	0.93	0.94	0.96	0.97	0.99	1	0.99	0.97	0.96	0.94	0.93	0.91	0.9	0.89	0.87	0.86	0.84	0.83	0.81	0.8	0.79	0.77	0.76	0.74	0.73	0.71
1222	5352.1	PLOD2	c	Y	0.73	0.74	0.76	0.77	0.79	0.8	0.81	0.83	0.84	0.86	0.87	0.89	0.9	0.91	0.93	0.94	0.96	0.97	0.99	1	0.99	0.97	0.96	0.94	0.93	0.91	0.9	0.89	0.87	0.86	0.84	0.83	0.81	0.8	0.79	0.77	0.76	0.74	0.73	0.71
1223	5352.2	PLOD2	c	Y	0.73	0.74	0.76	0.77	0.79	0.8	0.81	0.83	0.84	0.86	0.87	0.89	0.9	0.91	0.93	0.94	0.96	0.97	0.99	1	0.99	0.97	0.96	0.94	0.93	0.91	0.9	0.89	0.87	0.86	0.84	0.83	0.81	0.8	0.79	0.77	0.76	0.74	0.73	0.71
1224	53630.1	BCMO1	c	Y	0.48	0.51	0.53	0.54	0.56	0.58	0.59	0.61	0.63	0.65	0.66	0.68	0.7	0.71	0.73	0.75	0.76	0.78	0.8	0.81	0.83	0.85	0.86	0.88	0.9	0.92	0.93	0.95	0.97	0.98	1	0.98	0.96	0.93	0.91	0.89	0.87	0.84	0.82	0.8
1225	5372.1	PMM1	c	Y	1	0.98	0.96	0.94	0.92	0.9	0.88	0.86	0.84	0.82	0.8	0.78	0.76	0.74	0.72	0.7	0.67	0.65	0.63	0.61	0.59	0.57	0.55	0.53	0.51	0.49	0.45	0.42	0.39	0.35	0.32	0.29	0.25	0.22	0.19	0.15	0.12	0.09	0.05	0.02
1226	5373.1	PMM2	c	Y	1	0.98	0.96	0.94	0.92	0.9	0.88	0.86	0.84	0.82	0.8	0.78	0.76	0.74	0.72	0.7	0.67	0.65	0.63	0.61	0.59	0.57	0.55	0.53	0.51	0.49	0.45	0.42	0.39	0.35	0.32	0.29	0.25	0.22	0.19	0.15	0.12	0.09	0.05	0.02
1227	53905.1	DUOX1	c	Y	0.69	0.71	0.72	0.74	0.75	0.77	0.79	0.8	0.82	0.83	0.85	0.86	0.88	0.89	0.91	0.92	0.94	0.95	0.97	0.98	1	1	1	1	1	1	1	1	1	1	1	0.98	0.96	0.95	0.93	0.91	0.89	0.88	0.86	0.84
1228	53905.2	DUOX1	c	Y	0.69	0.71	0.72	0.74	0.75	0.77	0.79	0.8	0.82	0.83	0.85	0.86	0.88	0.89	0.91	0.92	0.94	0.95	0.97	0.98	1	1	1	1	1	1	1	1	1	1	1	0.98	0.96	0.95	0.93	0.91	0.89	0.88	0.86	0.84
1229	53919.1	SLCO1C1	ce	N	1	1	1	1	1	1	1	1	1	1	1	1	1	1	1	1	1	1	1	1	1	1	1	1	1	1	1	1	1	1	1	1	1	1	1	1	1	1	1	1
1230	53947.1	A4GALT	cg	Y	0.75	0.78	0.8	0.83	0.85	0.88	0.9	0.93	0.95	0.98	1	0.98	0.95	0.93	0.9	0.88	0.86	0.83	0.81	0.79	0.76	0.74	0.71	0.69	0.67	0.64	0.62	0.6	0.57	0.55	0.52	0.5	0.46	0.42	0.37	0.33	0.29	0.25	0.2	0.16
1231	5406.1	PNLIP	e	Y	0.5	0.53	0.57	0.6	0.63	0.67	0.7	0.73	0.77	0.8	0.83	0.87	0.9	0.93	0.97	1	1	1	1	1	1	0.95	0.9	0.85	0.8	0.75	0.7	0.65	0.6	0.55	0.5	0.48	0.47	0.45	0.43	0.42	0.4	0.38	0.36	0.35
1232	5407.1	PNLIPRP1	e	N	1	1	1	1	1	1	1	1	1	1	1	1	1	1	1	1	1	1	1	1	1	1	1	1	1	1	1	1	1	1	1	1	1	1	1	1	1	1	1	1
1233	5408.1	PNLIPRP2	e	Y	0.5	0.53	0.57	0.6	0.63	0.67	0.7	0.73	0.77	0.8	0.83	0.87	0.9	0.93	0.97	1	1	1	1	1	1	0.95	0.9	0.85	0.8	0.75	0.7	0.65	0.6	0.55	0.5	0.48	0.47	0.45	0.43	0.42	0.4	0.38	0.36	0.35
1234	5409.1	PNMT	c	Y	0.54	0.56	0.57	0.59	0.6	0.62	0.63	0.65	0.66	0.68	0.69	0.71	0.72	0.74	0.75	0.77	0.79	0.8	0.82	0.83	0.85	0.86	0.88	0.89	0.91	0.92	0.94	0.95	0.97	0.98	1	0.98	0.96	0.94	0.92	0.9	0.88	0.86	0.84	0.82
1235	54187.1	NANS	c	Y	0.67	0.68	0.7	0.72	0.73	0.75	0.77	0.78	0.8	0.82	0.83	0.85	0.87	0.88	0.9	0.92	0.93	0.95	0.97	0.98	1	0.99	0.98	0.96	0.95	0.94	0.93	0.92	0.9	0.89	0.88	0.87	0.85	0.84	0.83	0.82	0.81	0.79	0.78	0.77
1236	54344.1	DPM3	c	N	1	1	1	1	1	1	1	1	1	1	1	1	1	1	1	1	1	1	1	1	1	1	1	1	1	1	1	1	1	1	1	1	1	1	1	1	1	1	1	1
1237	54344.2	DPM3	c	N	1	1	1	1	1	1	1	1	1	1	1	1	1	1	1	1	1	1	1	1	1	1	1	1	1	1	1	1	1	1	1	1	1	1	1	1	1	1	1	1
1238	54363.1	HAO1	x	Y	0.79	0.8	0.81	0.82	0.83	0.84	0.85	0.86	0.87	0.88	0.89	0.9	0.91	0.93	0.94	0.95	0.96	0.97	0.98	0.99	1	0.99	0.97	0.96	0.95	0.94	0.92	0.91	0.9	0.89	0.87	0.86	0.85	0.83	0.82	0.81	0.8	0.78	0.77	0.76
1239	54407.1	SLC38A2	ce	N	1	1	1	1	1	1	1	1	1	1	1	1	1	1	1	1	1	1	1	1	1	1	1	1	1	1	1	1	1	1	1	1	1	1	1	1	1	1	1	1
1240	54480.1	CHPF2	g	Y	1	0.98	0.97	0.95	0.93	0.91	0.9	0.88	0.86	0.84	0.83	0.81	0.79	0.78	0.76	0.74	0.72	0.71	0.69	0.67	0.66	0.64	0.62	0.6	0.59	0.57	0.55	0.53	0.52	0.5	0.44	0.39	0.33	0.28	0.22	0.17	0.11	0.06	0	0
1241	54490.1	UGT2B28	r	Y	0.63	0.65	0.67	0.69	0.71	0.73	0.75	0.77	0.79	0.81	0.83	0.85	0.88	0.9	0.92	0.94	0.96	0.98	1	0.94	0.88	0.81	0.75	0.69	0.63	0.56	0.5	0.48	0.45	0.43	0.4	0.38	0.35	0.33	0.31	0.28	0.26	0.23	0.21	0.18
1242	54511.1	HMGCLL1	m	Y	0	0	0	0	0	0	0	0	0	0	0	0	0	0	0	0	0	0	0	0	0	0	0	0.04	0.11	0.17	0.24	0.3	0.37	0.43	0.5	0.53	0.55	0.58	0.6	0.63	0.65	0.67	0.7	0.72
1243	54575.1	UGT1A10	r	Y	0.63	0.65	0.67	0.69	0.71	0.73	0.75	0.77	0.79	0.81	0.83	0.85	0.88	0.9	0.92	0.94	0.96	0.98	1	0.94	0.88	0.81	0.75	0.69	0.63	0.56	0.5	0.48	0.45	0.43	0.4	0.38	0.35	0.33	0.31	0.28	0.26	0.23	0.21	0.18
1244	54576.1	UGT1A8	r	Y	0.63	0.65	0.67	0.69	0.71	0.73	0.75	0.77	0.79	0.81	0.83	0.85	0.88	0.9	0.92	0.94	0.96	0.98	1	0.94	0.88	0.81	0.75	0.69	0.63	0.56	0.5	0.48	0.45	0.43	0.4	0.38	0.35	0.33	0.31	0.28	0.26	0.23	0.21	0.18
1245	5464.1	PPA1	c	Y	0.57	0.59	0.6	0.62	0.63	0.64	0.66	0.67	0.69	0.7	0.72	0.73	0.74	0.76	0.77	0.79	0.8	0.82	0.83	0.84	0.86	0.87	0.89	0.9	0.91	0.93	0.94	0.96	0.97	0.99	1	0.97	0.95	0.92	0.9	0.88	0.85	0.83	0.8	0.78
1246	54675.1	CRLS1	c	Y	0.67	0.69	0.7	0.72	0.74	0.75	0.77	0.79	0.8	0.82	0.84	0.85	0.87	0.88	0.9	0.92	0.93	0.95	0.97	0.98	1	0.98	0.96	0.94	0.92	0.91	0.89	0.87	0.85	0.83	0.81	0.79	0.77	0.75	0.73	0.72	0.7	0.68	0.66	0.64
1247	54677.1	CROT	x	Y	0.72	0.73	0.74	0.76	0.77	0.78	0.79	0.81	0.82	0.83	0.85	0.86	0.87	0.88	0.9	0.91	0.92	0.94	0.95	0.96	0.97	0.99	1	1	1	1	1	1	1	1	0.99	0.97	0.96	0.94	0.93	0.91	0.89	0.88	0.86	0.85
1248	54682.1	MANSC1	c	N	1	1	1	1	1	1	1	1	1	1	1	1	1	1	1	1	1	1	1	1	1	1	1	1	1	1	1	1	1	1	1	1	1	1	1	1	1	1	1	1
1249	5471.1	PPAT	c	Y	0.95	0.96	0.98	1	1	1	1	1	1	1	1	1	1	1	1	1	1	1	1	1	0.98	0.97	0.95	0.93	0.92	0.9	0.88	0.86	0.85	0.83	0.81	0.8	0.78	0.76	0.75	0.73	0.71	0.7	0.68	0.66
1250	5476.1	PPGB	l	Y	0.92	0.91	0.9	0.88	0.87	0.86	0.85	0.83	0.82	0.81	0.79	0.78	0.77	0.76	0.74	0.73	0.72	0.71	0.69	0.68	0.67	0.65	0.64	0.63	0.62	0.6	0.59	0.58	0.56	0.55	0.54	0.53	0.51	0.5	0.19	0	0	0	0	0
1251	54872.1	PIGG	r	Y	0.68	0.7	0.72	0.74	0.75	0.77	0.79	0.81	0.82	0.84	0.86	0.88	0.89	0.91	0.93	0.95	0.96	0.98	1	1	0.98	0.96	0.94	0.92	0.9	0.89	0.87	0.85	0.83	0.81	0.79	0.77	0.75	0.73	0.71	0.69	0.68	0.66	0.64	0.62
1252	549.1	AUH	m	Y	0.8	0.82	0.84	0.86	0.88	0.9	0.92	0.94	0.96	0.98	1	1	1	1	1	1	1	1	1	1	1	0.98	0.96	0.94	0.92	0.9	0.88	0.86	0.84	0.83	0.81	0.79	0.77	0.75	0.73	0.71	0.69	0.67	0.65	0.63
1253	54965.1	PIGX	r	N	1	1	1	1	1	1	1	1	1	1	1	1	1	1	1	1	1	1	1	1	1	1	1	1	1	1	1	1	1	1	1	1	1	1	1	1	1	1	1	1
1254	5498.1	PPOX	m	Y	0.72	0.73	0.75	0.76	0.78	0.79	0.81	0.82	0.84	0.85	0.87	0.88	0.9	0.91	0.93	0.94	0.96	0.97	0.99	1	0.98	0.97	0.95	0.93	0.91	0.9	0.88	0.86	0.84	0.83	0.81	0.79	0.77	0.76	0.74	0.72	0.7	0.69	0.67	0.65
1255	54981.1	C9ORF95	c	Y	0.53	0.55	0.57	0.59	0.61	0.63	0.65	0.67	0.69	0.71	0.73	0.75	0.77	0.79	0.81	0.83	0.84	0.86	0.88	0.9	0.92	0.94	0.96	0.98	1	0.98	0.96	0.94	0.92	0.9	0.88	0.87	0.85	0.83	0.81	0.79	0.77	0.75	0.73	0.71
1256	55089.1	SLC38A4	ce	N	1	1	1	1	1	1	1	1	1	1	1	1	1	1	1	1	1	1	1	1	1	1	1	1	1	1	1	1	1	1	1	1	1	1	1	1	1	1	1	1
1257	55163.1	PNPO	c	Y	0.4	0.45	0.49	0.51	0.52	0.54	0.55	0.56	0.58	0.59	0.6	0.62	0.63	0.64	0.66	0.67	0.68	0.7	0.71	0.72	0.74	0.75	0.76	0.78	0.79	0.8	0.81	0.83	0.84	0.85	0.87	0.88	0.89	0.91	0.92	0.93	0.95	0.96	0.97	0.99
1258	55191.1	NADSYN1	c	Y	0.81	0.84	0.88	0.91	0.94	0.97	1	1	1	1	1	1	1	1	1	1	1	1	1	0.96	0.92	0.88	0.83	0.79	0.75	0.71	0.67	0.63	0.58	0.54	0.5	0.47	0.44	0.41	0.38	0.35	0.32	0.29	0.26	0.23
1259	55217.1	TMLHE	c	Y	0.9	0.93	0.95	0.97	0.99	1	1	1	1	1	0.98	0.97	0.95	0.93	0.91	0.89	0.87	0.85	0.83	0.81	0.79	0.77	0.76	0.74	0.72	0.7	0.68	0.66	0.64	0.62	0.6	0.58	0.56	0.55	0.53	0.51	0.47	0.42	0.37	0.32
1260	55224.1	ETNK2	c	Y	0.01	0.04	0.07	0.1	0.12	0.15	0.18	0.21	0.24	0.27	0.3	0.32	0.35	0.38	0.41	0.44	0.47	0.49	0.52	0.54	0.57	0.59	0.62	0.64	0.67	0.69	0.72	0.74	0.76	0.79	0.81	0.84	0.86	0.89	0.91	0.94	0.96	0.99	1	1
1261	55229.1	PANK4	c	Y	0.68	0.7	0.71	0.73	0.74	0.76	0.78	0.79	0.81	0.82	0.84	0.86	0.87	0.89	0.9	0.92	0.94	0.95	0.97	0.98	1	0.98	0.97	0.95	0.93	0.92	0.9	0.88	0.87	0.85	0.84	0.82	0.8	0.79	0.77	0.75	0.74	0.72	0.7	0.69
1262	55268.1	ECHDC2	m	N	1	1	1	1	1	1	1	1	1	1	1	1	1	1	1	1	1	1	1	1	1	1	1	1	1	1	1	1	1	1	1	1	1	1	1	1	1	1	1	1
1263	55276.1	PGM2	c	Y	0.39	0.43	0.47	0.51	0.53	0.54	0.56	0.58	0.6	0.62	0.64	0.65	0.67	0.69	0.71	0.73	0.74	0.76	0.78	0.8	0.82	0.84	0.85	0.87	0.89	0.91	0.93	0.95	0.96	0.98	1	0.98	0.95	0.93	0.9	0.88	0.85	0.83	0.8	0.78
1264	55293.1	UEVLD	c	N	1	1	1	1	1	1	1	1	1	1	1	1	1	1	1	1	1	1	1	1	1	1	1	1	1	1	1	1	1	1	1	1	1	1	1	1	1	1	1	1
1265	55301.1	THEDC1	c	Y	0.17	0.19	0.21	0.24	0.26	0.28	0.31	0.33	0.35	0.38	0.4	0.42	0.45	0.47	0.5	0.51	0.53	0.55	0.56	0.58	0.59	0.61	0.63	0.64	0.66	0.68	0.69	0.71	0.72	0.74	0.76	0.77	0.79	0.81	0.82	0.84	0.85	0.87	0.89	0.9
1266	55312.1	RFK	c	Y	0.29	0.31	0.34	0.36	0.39	0.42	0.44	0.47	0.49	0.51	0.53	0.54	0.56	0.58	0.59	0.61	0.62	0.64	0.65	0.67	0.69	0.7	0.72	0.73	0.75	0.76	0.78	0.8	0.81	0.83	0.84	0.86	0.87	0.89	0.91	0.92	0.94	0.95	0.97	0.98
1267	55315.1	SLC29A3	cl	N	1	1	1	1	1	1	1	1	1	1	1	1	1	1	1	1	1	1	1	1	1	1	1	1	1	1	1	1	1	1	1	1	1	1	1	1	1	1	1	1
1268	55326.1	AGPAT5	c	Y	0.7	0.71	0.73	0.75	0.77	0.78	0.8	0.82	0.83	0.85	0.87	0.88	0.9	0.92	0.93	0.95	0.97	0.98	1	0.98	0.96	0.93	0.91	0.89	0.87	0.85	0.83	0.8	0.78	0.76	0.74	0.72	0.7	0.67	0.65	0.63	0.61	0.59	0.57	0.54
1269	55343.1	SLC35C1	cg	N	1	1	1	1	1	1	1	1	1	1	1	1	1	1	1	1	1	1	1	1	1	1	1	1	1	1	1	1	1	1	1	1	1	1	1	1	1	1	1	1
1270	55349.1	CHDH	m	Y	0.18	0.22	0.26	0.3	0.34	0.38	0.42	0.45	0.49	0.51	0.53	0.55	0.56	0.58	0.59	0.61	0.63	0.64	0.66	0.68	0.69	0.71	0.72	0.74	0.76	0.77	0.79	0.81	0.82	0.84	0.85	0.87	0.89	0.9	0.92	0.94	0.95	0.97	0.98	1
1271	55350.1	VNN3	c	Y	0.82	0.84	0.86	0.87	0.89	0.91	0.93	0.95	0.96	0.98	1	1	1	1	1	1	1	1	1	1	1	1	1	1	1	1	0.98	0.97	0.95	0.93	0.92	0.9	0.88	0.86	0.85	0.83	0.81	0.8	0.78	0.76
1272	55350.2	VNN3	c	Y	0.82	0.84	0.86	0.87	0.89	0.91	0.93	0.95	0.96	0.98	1	1	1	1	1	1	1	1	1	1	1	1	1	1	1	1	0.98	0.97	0.95	0.93	0.92	0.9	0.88	0.86	0.85	0.83	0.81	0.8	0.78	0.76
1273	55350.3	VNN3	c	Y	0.82	0.84	0.86	0.87	0.89	0.91	0.93	0.95	0.96	0.98	1	1	1	1	1	1	1	1	1	1	1	1	1	1	1	1	0.98	0.97	0.95	0.93	0.92	0.9	0.88	0.86	0.85	0.83	0.81	0.8	0.78	0.76
1274	55361.1	PI4K2A	c	Y	0.75	0.76	0.77	0.79	0.8	0.81	0.82	0.84	0.85	0.86	0.88	0.89	0.9	0.91	0.93	0.94	0.95	0.96	0.98	0.99	1	0.98	0.96	0.95	0.93	0.91	0.89	0.88	0.86	0.84	0.82	0.8	0.79	0.77	0.75	0.73	0.71	0.7	0.68	0.66
1275	55454.1	CSGALNACT2	g	Y	1	0.98	0.97	0.95	0.94	0.92	0.91	0.89	0.88	0.86	0.85	0.83	0.82	0.8	0.79	0.77	0.76	0.74	0.73	0.71	0.7	0.68	0.67	0.65	0.64	0.62	0.61	0.59	0.58	0.56	0.55	0.53	0.52	0.5	0.45	0.38	0.32	0.26	0.19	0.13
1276	55500.1	ETNK1	c	Y	0	0.01	0.04	0.07	0.1	0.13	0.16	0.2	0.23	0.26	0.29	0.32	0.35	0.38	0.41	0.44	0.47	0.5	0.52	0.55	0.57	0.6	0.62	0.64	0.67	0.69	0.71	0.74	0.76	0.79	0.81	0.83	0.86	0.88	0.9	0.93	0.95	0.98	1	1
1277	55501.1	CHST12	g	Y	0.88	0.9	0.92	0.94	0.96	0.98	1	0.98	0.97	0.95	0.93	0.92	0.9	0.88	0.87	0.85	0.83	0.82	0.8	0.78	0.77	0.75	0.74	0.72	0.7	0.69	0.67	0.65	0.64	0.62	0.6	0.59	0.57	0.55	0.54	0.52	0.5	0.46	0.4	0.34
1278	55512.1	SMPD3	gl	Y	0.83	0.8	0.77	0.73	0.7	0.67	0.63	0.6	0.57	0.53	0.5	0.49	0.48	0.46	0.45	0.44	0.43	0.41	0.4	0.39	0.38	0.36	0.35	0.34	0.32	0.31	0.3	0.29	0.27	0.26	0.25	0.24	0.23	0.21	0.2	0.19	0.17	0.16	0.15	0.14
1279	55512.2	SMPD3	gl	Y	0.83	0.8	0.77	0.73	0.7	0.67	0.63	0.6	0.57	0.53	0.5	0.49	0.48	0.46	0.45	0.44	0.43	0.41	0.4	0.39	0.38	0.36	0.35	0.34	0.32	0.31	0.3	0.29	0.27	0.26	0.25	0.24	0.23	0.21	0.2	0.19	0.17	0.16	0.15	0.14
1280	55568.1	GALNT10	g	Y	0.66	0.68	0.7	0.71	0.73	0.75	0.77	0.78	0.8	0.82	0.83	0.85	0.87	0.88	0.9	0.92	0.93	0.95	0.97	0.98	1	0.98	0.96	0.94	0.92	0.9	0.88	0.86	0.84	0.82	0.8	0.77	0.75	0.73	0.71	0.69	0.67	0.65	0.63	0.61
1281	55568.2	GALNT10	g	Y	0.66	0.68	0.7	0.71	0.73	0.75	0.77	0.78	0.8	0.82	0.83	0.85	0.87	0.88	0.9	0.92	0.93	0.95	0.97	0.98	1	0.98	0.96	0.94	0.92	0.9	0.88	0.86	0.84	0.82	0.8	0.77	0.75	0.73	0.71	0.69	0.67	0.65	0.63	0.61
1282	55577.1	NAGK	c	Y	0.69	0.7	0.71	0.72	0.74	0.75	0.76	0.77	0.78	0.8	0.81	0.82	0.83	0.84	0.86	0.87	0.88	0.89	0.9	0.92	0.93	0.94	0.95	0.96	0.98	0.99	1	1	1	1	1	0.99	0.97	0.96	0.95	0.93	0.92	0.91	0.89	0.88
1283	55586.1	MIOX	c	Y	1	0.99	0.97	0.94	0.91	0.89	0.86	0.83	0.81	0.78	0.75	0.73	0.7	0.67	0.65	0.62	0.59	0.56	0.54	0.51	0.49	0.46	0.44	0.42	0.4	0.38	0.35	0.33	0.31	0.29	0.27	0.24	0.22	0.2	0.18	0.15	0.13	0.11	0.09	0.07
1284	55650.1	PIGV	r	Y	0.81	0.83	0.85	0.87	0.88	0.9	0.92	0.94	0.96	0.98	1	1	1	0.98	0.96	0.94	0.92	0.91	0.89	0.87	0.85	0.83	0.81	0.79	0.77	0.76	0.74	0.72	0.7	0.68	0.66	0.64	0.62	0.61	0.59	0.57	0.55	0.53	0.51	0.48
1285	55790.1	CSGALNACT1	g	Y	1	0.98	0.97	0.95	0.94	0.92	0.91	0.89	0.88	0.86	0.85	0.83	0.82	0.8	0.79	0.77	0.76	0.74	0.73	0.71	0.7	0.68	0.67	0.65	0.64	0.62	0.61	0.59	0.58	0.56	0.55	0.53	0.52	0.5	0.45	0.38	0.32	0.26	0.19	0.13
1286	55808.1	ST6GALNAC1	g	Y	0.61	0.62	0.64	0.66	0.68	0.7	0.71	0.73	0.75	0.77	0.79	0.8	0.82	0.84	0.86	0.88	0.89	0.91	0.93	0.95	0.96	0.98	1	0.97	0.94	0.92	0.89	0.86	0.83	0.81	0.78	0.75	0.72	0.69	0.67	0.64	0.61	0.58	0.56	0.53
1287	55811.1	ADCY10	c	Y	0.71	0.73	0.74	0.76	0.78	0.79	0.81	0.82	0.84	0.86	0.87	0.89	0.9	0.92	0.94	0.95	0.97	0.98	1	0.98	0.96	0.94	0.92	0.9	0.88	0.86	0.84	0.82	0.8	0.78	0.76	0.74	0.72	0.7	0.68	0.66	0.64	0.62	0.6	0.58
1288	55902.1	ACSS2	c	Y	0.59	0.61	0.63	0.64	0.66	0.68	0.7	0.71	0.73	0.75	0.76	0.78	0.8	0.82	0.83	0.85	0.87	0.88	0.9	0.92	0.93	0.95	0.97	0.99	1	0.98	0.96	0.94	0.92	0.9	0.88	0.86	0.85	0.83	0.81	0.79	0.77	0.75	0.73	0.71
1289	55902.2	ACSS2	c	Y	0.59	0.61	0.63	0.64	0.66	0.68	0.7	0.71	0.73	0.75	0.76	0.78	0.8	0.82	0.83	0.85	0.87	0.88	0.9	0.92	0.93	0.95	0.97	0.99	1	0.98	0.96	0.94	0.92	0.9	0.88	0.86	0.85	0.83	0.81	0.79	0.77	0.75	0.73	0.71
1290	55907.1	CMAS	cn	Y	0.15	0.19	0.23	0.26	0.3	0.34	0.38	0.41	0.45	0.49	0.51	0.53	0.55	0.57	0.59	0.61	0.63	0.65	0.67	0.69	0.71	0.73	0.75	0.77	0.79	0.8	0.82	0.84	0.86	0.88	0.9	0.92	0.94	0.96	0.98	1	0.98	0.95	0.93	0.9
1291	55967.1	NDUFA12	cm	N	1	1	1	1	1	1	1	1	1	1	1	1	1	1	1	1	1	1	1	1	1	1	1	1	1	1	1	1	1	1	1	1	1	1	1	1	1	1	1	1
1292	56052.1	ALG1	c	Y	0.82	0.83	0.85	0.87	0.89	0.91	0.93	0.94	0.96	0.98	1	0.98	0.97	0.95	0.93	0.91	0.9	0.88	0.86	0.84	0.83	0.81	0.79	0.78	0.76	0.74	0.72	0.71	0.69	0.67	0.66	0.64	0.62	0.6	0.59	0.57	0.55	0.53	0.52	0.5
1293	5625.1	PRODH	m	N	1	1	1	1	1	1	1	1	1	1	1	1	1	1	1	1	1	1	1	1	1	1	1	1	1	1	1	1	1	1	1	1	1	1	1	1	1	1	1	1
1294	56301.1	SLC7A10	ce	N	1	1	1	1	1	1	1	1	1	1	1	1	1	1	1	1	1	1	1	1	1	1	1	1	1	1	1	1	1	1	1	1	1	1	1	1	1	1	1	1
1295	5631.1	PRPS1	c	Y	0.5	0.53	0.55	0.58	0.61	0.63	0.66	0.68	0.71	0.74	0.76	0.79	0.82	0.84	0.87	0.89	0.92	0.95	0.97	1	0.99	0.97	0.96	0.95	0.93	0.92	0.91	0.89	0.88	0.86	0.85	0.84	0.82	0.81	0.8	0.78	0.77	0.76	0.74	0.73
1296	5634.1	PRPS2	c	Y	0.5	0.53	0.55	0.58	0.61	0.63	0.66	0.68	0.71	0.74	0.76	0.79	0.82	0.84	0.87	0.89	0.92	0.95	0.97	1	0.99	0.97	0.96	0.95	0.93	0.92	0.91	0.89	0.88	0.86	0.85	0.84	0.82	0.81	0.8	0.78	0.77	0.76	0.74	0.73
1297	56474.1	CTPS2	c	Y	0.32	0.37	0.42	0.47	0.51	0.53	0.55	0.56	0.58	0.6	0.62	0.64	0.66	0.68	0.7	0.72	0.73	0.75	0.77	0.79	0.81	0.83	0.85	0.87	0.89	0.91	0.92	0.94	0.96	0.98	1	0.98	0.95	0.93	0.9	0.88	0.85	0.83	0.8	0.78
1298	56474.2	CTPS2	c	Y	0.32	0.37	0.42	0.47	0.51	0.53	0.55	0.56	0.58	0.6	0.62	0.64	0.66	0.68	0.7	0.72	0.73	0.75	0.77	0.79	0.81	0.83	0.85	0.87	0.89	0.91	0.92	0.94	0.96	0.98	1	0.98	0.95	0.93	0.9	0.88	0.85	0.83	0.8	0.78
1299	56548.1	CHST7	g	Y	0.9	0.92	0.94	0.95	0.97	0.98	1	0.99	0.97	0.96	0.95	0.93	0.92	0.91	0.9	0.88	0.87	0.86	0.84	0.83	0.82	0.8	0.79	0.78	0.76	0.75	0.74	0.73	0.71	0.7	0.69	0.67	0.66	0.65	0.63	0.62	0.61	0.59	0.58	0.57
1300	56606.1	SLC2A9	ce	N	1	1	1	1	1	1	1	1	1	1	1	1	1	1	1	1	1	1	1	1	1	1	1	1	1	1	1	1	1	1	1	1	1	1	1	1	1	1	1	1
1301	56606.2	SLC2A9	ce	N	1	1	1	1	1	1	1	1	1	1	1	1	1	1	1	1	1	1	1	1	1	1	1	1	1	1	1	1	1	1	1	1	1	1	1	1	1	1	1	1
1302	56623.1	INPP5E	c	Y	0.68	0.7	0.71	0.73	0.75	0.77	0.79	0.8	0.82	0.84	0.86	0.87	0.89	0.91	0.93	0.95	0.96	0.98	1	0.98	0.96	0.94	0.91	0.89	0.87	0.85	0.83	0.81	0.79	0.76	0.74	0.72	0.7	0.68	0.66	0.64	0.62	0.59	0.57	0.55
1303	56848.1	SPHK2	c	Y	0.55	0.57	0.6	0.63	0.65	0.67	0.7	0.72	0.75	0.77	0.8	0.82	0.85	0.88	0.9	0.92	0.95	0.97	1	0.98	0.95	0.93	0.91	0.89	0.86	0.84	0.82	0.8	0.77	0.75	0.73	0.7	0.68	0.66	0.64	0.61	0.59	0.57	0.55	0.52
1304	56894.1	AGPAT3	c	Y	0.7	0.71	0.73	0.75	0.77	0.78	0.8	0.82	0.83	0.85	0.87	0.88	0.9	0.92	0.93	0.95	0.97	0.98	1	0.98	0.96	0.93	0.91	0.89	0.87	0.85	0.83	0.8	0.78	0.76	0.74	0.72	0.7	0.67	0.65	0.63	0.61	0.59	0.57	0.54
1305	56894.2	AGPAT3	c	Y	0.7	0.71	0.73	0.75	0.77	0.78	0.8	0.82	0.83	0.85	0.87	0.88	0.9	0.92	0.93	0.95	0.97	0.98	1	0.98	0.96	0.93	0.91	0.89	0.87	0.85	0.83	0.8	0.78	0.76	0.74	0.72	0.7	0.67	0.65	0.63	0.61	0.59	0.57	0.54
1306	56895.1	AGPAT4	c	Y	0.7	0.71	0.73	0.75	0.77	0.78	0.8	0.82	0.83	0.85	0.87	0.88	0.9	0.92	0.93	0.95	0.97	0.98	1	0.98	0.96	0.93	0.91	0.89	0.87	0.85	0.83	0.8	0.78	0.76	0.74	0.72	0.7	0.67	0.65	0.63	0.61	0.59	0.57	0.54
1307	56913.1	C1GALT1	g	Y	0.5	0.54	0.58	0.63	0.67	0.71	0.75	0.79	0.83	0.88	0.92	0.96	1	0.92	0.83	0.75	0.67	0.58	0.5	0.48	0.46	0.44	0.43	0.41	0.39	0.37	0.35	0.33	0.31	0.3	0.28	0.26	0.24	0.22	0.2	0.19	0.17	0.15	0.13	0.11
1308	56922.1	MCCC1	m	Y	0.44	0.48	0.51	0.53	0.55	0.56	0.58	0.6	0.62	0.63	0.65	0.67	0.69	0.7	0.72	0.74	0.76	0.77	0.79	0.81	0.83	0.84	0.86	0.88	0.9	0.91	0.93	0.95	0.97	0.98	1	1	1	1	1	0.97	0.95	0.92	0.9	0.88
1309	56953.1	NT5M	m	Y	0.8	0.82	0.84	0.86	0.88	0.9	0.92	0.94	0.96	0.98	1	1	1	1	1	1	1	0.99	0.97	0.96	0.94	0.92	0.9	0.88	0.87	0.85	0.83	0.81	0.79	0.78	0.76	0.74	0.72	0.7	0.68	0.67	0.65	0.63	0.61	0.59
1310	56994.1	CHPT1	c	Y	0.55	0.57	0.58	0.6	0.61	0.63	0.64	0.66	0.67	0.69	0.7	0.72	0.73	0.75	0.76	0.78	0.79	0.81	0.82	0.84	0.85	0.87	0.88	0.9	0.91	0.93	0.94	0.96	0.97	0.99	1	0.98	0.96	0.93	0.91	0.89	0.87	0.85	0.83	0.8
1311	570.1	BAAT	x	Y	0.79	0.8	0.82	0.84	0.85	0.87	0.89	0.9	0.92	0.94	0.96	0.97	0.99	0.99	0.98	0.96	0.94	0.92	0.9	0.89	0.87	0.85	0.83	0.82	0.8	0.78	0.76	0.75	0.73	0.71	0.69	0.68	0.66	0.64	0.62	0.61	0.59	0.57	0.55	0.54
1312	57026.1	PDXP	c	Y	1	1	1	1	1	1	1	1	1	1	1	1	1	1	1	1	1	0.98	0.96	0.93	0.91	0.89	0.87	0.85	0.83	0.8	0.78	0.76	0.74	0.72	0.7	0.67	0.65	0.63	0.61	0.59	0.57	0.54	0.52	0.5
1313	57030.1	SLC17A7	ce	N	1	1	1	1	1	1	1	1	1	1	1	1	1	1	1	1	1	1	1	1	1	1	1	1	1	1	1	1	1	1	1	1	1	1	1	1	1	1	1	1
1314	57084.1	SLC17A6	ce	N	1	1	1	1	1	1	1	1	1	1	1	1	1	1	1	1	1	1	1	1	1	1	1	1	1	1	1	1	1	1	1	1	1	1	1	1	1	1	1	1
1315	57127.1	RHBG	ce	N	1	1	1	1	1	1	1	1	1	1	1	1	1	1	1	1	1	1	1	1	1	1	1	1	1	1	1	1	1	1	1	1	1	1	1	1	1	1	1	1
1316	57134.1	MAN1C1	g	Y	0.92	0.94	0.96	0.98	1	1	1	0.98	0.97	0.95	0.93	0.92	0.9	0.88	0.87	0.85	0.83	0.82	0.8	0.78	0.77	0.75	0.73	0.72	0.7	0.68	0.67	0.65	0.63	0.62	0.6	0.58	0.57	0.55	0.53	0.52	0.5	0.42	0.35	0.27
1317	57171.1	DOLPP1	r	Y	0.49	0.51	0.53	0.55	0.56	0.58	0.6	0.61	0.63	0.65	0.66	0.68	0.7	0.71	0.73	0.75	0.77	0.78	0.8	0.82	0.83	0.85	0.87	0.88	0.9	0.92	0.93	0.95	0.97	0.98	1	0.98	0.97	0.95	0.94	0.92	0.91	0.89	0.87	0.86
1318	57194.1	ATP10A	cem	Y	0.69	0.7	0.72	0.74	0.76	0.77	0.79	0.81	0.83	0.84	0.86	0.88	0.9	0.91	0.93	0.95	0.97	0.98	1	0.98	0.96	0.93	0.91	0.89	0.87	0.85	0.82	0.8	0.78	0.76	0.73	0.71	0.69	0.67	0.65	0.62	0.6	0.58	0.56	0.54
1319	5723.1	PSPH	c	Y	1	1	1	0.98	0.96	0.93	0.91	0.89	0.87	0.85	0.82	0.8	0.78	0.76	0.73	0.71	0.69	0.67	0.65	0.62	0.6	0.58	0.56	0.54	0.51	0.49	0.45	0.42	0.38	0.35	0.31	0.28	0.24	0.21	0.17	0.14	0.1	0.07	0.03	0
1320	5728.1	PTEN	cn	Y	0.9	0.92	0.94	0.96	0.98	1	0.98	0.96	0.94	0.91	0.89	0.87	0.85	0.83	0.81	0.79	0.76	0.74	0.72	0.7	0.68	0.66	0.64	0.62	0.59	0.57	0.55	0.53	0.51	0.48	0.45	0.42	0.39	0.36	0.33	0.29	0.26	0.23	0.2	0.17
1321	57282.1	SLC4A10	ce	N	1	1	1	1	1	1	1	1	1	1	1	1	1	1	1	1	1	1	1	1	1	1	1	1	1	1	1	1	1	1	1	1	1	1	1	1	1	1	1	1
1322	5730.1	PTGDS	cr	Y	0.61	0.63	0.64	0.65	0.66	0.68	0.69	0.7	0.72	0.73	0.74	0.76	0.77	0.78	0.79	0.81	0.82	0.83	0.85	0.86	0.87	0.88	0.9	0.91	0.92	0.94	0.95	0.96	0.97	0.99	1	0.98	0.97	0.95	0.93	0.92	0.9	0.88	0.87	0.85
1323	57379.1	AICDA	cn	Y	0.71	0.73	0.74	0.76	0.77	0.79	0.8	0.82	0.83	0.85	0.86	0.88	0.89	0.91	0.92	0.94	0.95	0.97	0.98	1	1	1	1	1	1	1	1	0.99	0.97	0.96	0.95	0.94	0.92	0.91	0.9	0.89	0.87	0.86	0.85	0.83
1324	5740.1	PTGIS	r	Y	0.64	0.66	0.68	0.7	0.71	0.73	0.75	0.77	0.79	0.8	0.82	0.84	0.86	0.88	0.89	0.91	0.93	0.95	0.96	0.98	1	0.98	0.96	0.94	0.92	0.91	0.89	0.87	0.85	0.83	0.81	0.79	0.77	0.75	0.73	0.72	0.7	0.68	0.66	0.64
1325	57419.1	SLC24A3	ce	N	1	1	1	1	1	1	1	1	1	1	1	1	1	1	1	1	1	1	1	1	1	1	1	1	1	1	1	1	1	1	1	1	1	1	1	1	1	1	1	1
1326	5742.1	PTGS1	cr	Y	0.68	0.69	0.71	0.72	0.74	0.75	0.77	0.78	0.8	0.81	0.82	0.84	0.85	0.87	0.88	0.9	0.91	0.93	0.94	0.96	0.97	0.99	1	0.98	0.96	0.94	0.93	0.91	0.89	0.87	0.85	0.83	0.82	0.8	0.78	0.76	0.74	0.72	0.71	0.69
1327	5743.1	PTGS2	cr	Y	0.68	0.69	0.71	0.72	0.74	0.75	0.77	0.78	0.8	0.81	0.82	0.84	0.85	0.87	0.88	0.9	0.91	0.93	0.94	0.96	0.97	0.99	1	0.98	0.96	0.94	0.93	0.91	0.89	0.87	0.85	0.83	0.82	0.8	0.78	0.76	0.74	0.72	0.71	0.69
1328	57468.1	SLC12A5	ce	N	1	1	1	1	1	1	1	1	1	1	1	1	1	1	1	1	1	1	1	1	1	1	1	1	1	1	1	1	1	1	1	1	1	1	1	1	1	1	1	1
1329	57665.1	RDH14	c	Y	0.7	0.72	0.74	0.75	0.77	0.79	0.8	0.82	0.84	0.85	0.87	0.88	0.9	0.92	0.93	0.95	0.97	0.98	1	0.98	0.97	0.95	0.94	0.92	0.9	0.89	0.87	0.86	0.84	0.82	0.81	0.79	0.78	0.76	0.75	0.73	0.71	0.7	0.68	0.67
1330	57678.1	GPAM	cm	Y	0.63	0.65	0.67	0.69	0.71	0.72	0.74	0.76	0.78	0.8	0.82	0.83	0.85	0.87	0.89	0.91	0.93	0.94	0.96	0.98	1	0.98	0.96	0.94	0.92	0.9	0.88	0.86	0.84	0.82	0.8	0.77	0.75	0.73	0.71	0.69	0.67	0.65	0.63	0.61
1331	57733.1	GBA3	c	Y	0.8	0.79	0.77	0.76	0.74	0.73	0.71	0.7	0.68	0.67	0.65	0.64	0.62	0.61	0.59	0.58	0.56	0.55	0.53	0.52	0.5	0.45	0.39	0.34	0.29	0.23	0.18	0.13	0.07	0.02	0	0	0	0	0	0	0	0	0	0
1332	57818.1	G6PC2	r	Y	1	0.98	0.96	0.95	0.93	0.91	0.89	0.88	0.86	0.84	0.82	0.8	0.79	0.77	0.75	0.73	0.72	0.7	0.68	0.66	0.65	0.63	0.61	0.59	0.57	0.56	0.54	0.52	0.5	0.46	0.41	0.36	0.31	0.26	0.22	0.17	0.12	0.07	0.02	0
1333	57835.1	SLC4A5	ce	N	1	1	1	1	1	1	1	1	1	1	1	1	1	1	1	1	1	1	1	1	1	1	1	1	1	1	1	1	1	1	1	1	1	1	1	1	1	1	1	1
1334	57835.2	SLC4A5	ce	N	1	1	1	1	1	1	1	1	1	1	1	1	1	1	1	1	1	1	1	1	1	1	1	1	1	1	1	1	1	1	1	1	1	1	1	1	1	1	1	1
1335	57835.3	SLC4A5	ce	N	1	1	1	1	1	1	1	1	1	1	1	1	1	1	1	1	1	1	1	1	1	1	1	1	1	1	1	1	1	1	1	1	1	1	1	1	1	1	1	1
1336	57835.4	SLC4A5	ce	N	1	1	1	1	1	1	1	1	1	1	1	1	1	1	1	1	1	1	1	1	1	1	1	1	1	1	1	1	1	1	1	1	1	1	1	1	1	1	1	1
1337	5805.1	PTS	cn	Y	0.72	0.73	0.75	0.76	0.78	0.79	0.8	0.82	0.83	0.85	0.86	0.87	0.89	0.9	0.92	0.93	0.94	0.96	0.97	0.99	1	0.99	0.97	0.96	0.95	0.94	0.92	0.91	0.9	0.88	0.87	0.86	0.85	0.83	0.82	0.81	0.79	0.78	0.77	0.76
1338	5831.1	PYCR1	m	Y	0	0	0	0	0.02	0.06	0.09	0.13	0.16	0.19	0.23	0.26	0.3	0.33	0.37	0.4	0.44	0.47	0.5	0.52	0.53	0.55	0.57	0.58	0.6	0.61	0.63	0.64	0.66	0.67	0.69	0.7	0.72	0.74	0.75	0.77	0.78	0.8	0.81	0.83
1339	5831.2	PYCR1	m	Y	0	0	0	0	0.02	0.06	0.09	0.13	0.16	0.19	0.23	0.26	0.3	0.33	0.37	0.4	0.44	0.47	0.5	0.52	0.53	0.55	0.57	0.58	0.6	0.61	0.63	0.64	0.66	0.67	0.69	0.7	0.72	0.74	0.75	0.77	0.78	0.8	0.81	0.83
1340	5832.1	ALDH18A1	m	Y	0.74	0.76	0.78	0.8	0.83	0.85	0.87	0.89	0.92	0.94	0.96	0.98	1	0.98	0.95	0.93	0.91	0.89	0.87	0.85	0.83	0.81	0.79	0.77	0.75	0.73	0.71	0.69	0.67	0.65	0.63	0.61	0.59	0.57	0.55	0.52	0.5	0.45	0.39	0.33
1341	5833.1	PCYT2	c	Y	0.92	0.94	0.97	0.99	1	1	1	1	1	1	1	1	1	1	1	1	1	1	1	1	1	1	1	1	1	1	0.98	0.95	0.92	0.9	0.87	0.84	0.82	0.79	0.76	0.74	0.71	0.68	0.66	0.63
1342	5834.1	PYGB	c	Y	0.92	0.95	0.97	1	1	1	1	0.97	0.95	0.92	0.89	0.87	0.84	0.82	0.79	0.76	0.74	0.71	0.68	0.66	0.63	0.61	0.58	0.55	0.53	0.5	0.47	0.44	0.41	0.39	0.36	0.33	0.3	0.27	0.24	0.21	0.18	0.16	0.13	0.1
1343	5836.1	PYGL	c	Y	0.92	0.95	0.97	1	1	1	1	0.97	0.95	0.92	0.89	0.87	0.84	0.82	0.79	0.76	0.74	0.71	0.68	0.66	0.63	0.61	0.58	0.55	0.53	0.5	0.47	0.44	0.41	0.39	0.36	0.33	0.3	0.27	0.24	0.21	0.18	0.16	0.13	0.1
1344	5837.1	PYGM	c	Y	0.92	0.95	0.97	1	1	1	1	0.97	0.95	0.92	0.89	0.87	0.84	0.82	0.79	0.76	0.74	0.71	0.68	0.66	0.63	0.61	0.58	0.55	0.53	0.5	0.47	0.44	0.41	0.39	0.36	0.33	0.3	0.27	0.24	0.21	0.18	0.16	0.13	0.1
1345	58508.1	MLL3	n	Y	0	0	0	0	0	0	0.04	0.1	0.16	0.22	0.28	0.34	0.4	0.46	0.51	0.52	0.53	0.54	0.56	0.57	0.58	0.6	0.61	0.62	0.64	0.65	0.66	0.67	0.69	0.7	0.71	0.73	0.74	0.75	0.77	0.78	0.79	0.8	0.82	0.83
1346	58508.2	MLL3	n	Y	0	0	0	0	0	0	0.04	0.1	0.16	0.22	0.28	0.34	0.4	0.46	0.51	0.52	0.53	0.54	0.56	0.57	0.58	0.6	0.61	0.62	0.64	0.65	0.66	0.67	0.69	0.7	0.71	0.73	0.74	0.75	0.77	0.78	0.79	0.8	0.82	0.83
1347	58510.1	PRODH2	c	N	1	1	1	1	1	1	1	1	1	1	1	1	1	1	1	1	1	1	1	1	1	1	1	1	1	1	1	1	1	1	1	1	1	1	1	1	1	1	1	1
1348	586.1	BCAT1	c	Y	0.5	0.51	0.53	0.54	0.56	0.57	0.58	0.6	0.61	0.63	0.64	0.65	0.67	0.68	0.69	0.71	0.72	0.74	0.75	0.76	0.78	0.79	0.81	0.82	0.83	0.85	0.86	0.87	0.89	0.9	0.92	0.93	0.94	0.96	0.97	0.99	1	0.99	0.97	0.96
1349	5860.1	QDPR	c	Y	0.65	0.67	0.69	0.71	0.73	0.75	0.77	0.79	0.81	0.83	0.84	0.86	0.88	0.9	0.92	0.94	0.96	0.98	1	0.98	0.95	0.93	0.91	0.89	0.86	0.84	0.82	0.8	0.77	0.75	0.73	0.71	0.68	0.66	0.64	0.62	0.59	0.57	0.55	0.53
1350	587.1	BCAT2	m	Y	0.5	0.51	0.53	0.54	0.56	0.57	0.58	0.6	0.61	0.63	0.64	0.65	0.67	0.68	0.69	0.71	0.72	0.74	0.75	0.76	0.78	0.79	0.81	0.82	0.83	0.85	0.86	0.87	0.89	0.9	0.92	0.93	0.94	0.96	0.97	0.99	1	0.99	0.97	0.96
1351	593.1	BCKDHA	m	Y	0.71	0.73	0.74	0.76	0.77	0.78	0.8	0.81	0.83	0.84	0.86	0.87	0.89	0.9	0.91	0.93	0.94	0.96	0.97	0.99	1	0.98	0.96	0.93	0.91	0.89	0.87	0.85	0.82	0.8	0.78	0.76	0.73	0.71	0.69	0.67	0.65	0.62	0.6	0.58
1352	594.1	BCKDHB	m	Y	0.71	0.73	0.74	0.76	0.77	0.78	0.8	0.81	0.83	0.84	0.86	0.87	0.89	0.9	0.91	0.93	0.94	0.96	0.97	0.99	1	0.98	0.96	0.93	0.91	0.89	0.87	0.85	0.82	0.8	0.78	0.76	0.73	0.71	0.69	0.67	0.65	0.62	0.6	0.58
1353	594.2	BCKDHB	m	Y	0.71	0.73	0.74	0.76	0.77	0.78	0.8	0.81	0.83	0.84	0.86	0.87	0.89	0.9	0.91	0.93	0.94	0.96	0.97	0.99	1	0.98	0.96	0.93	0.91	0.89	0.87	0.85	0.82	0.8	0.78	0.76	0.73	0.71	0.69	0.67	0.65	0.62	0.6	0.58
1354	5959.1	RDH5	c	Y	0.9	0.92	0.94	0.96	0.99	1	1	1	1	1	1	1	1	1	1	0.98	0.96	0.94	0.91	0.89	0.87	0.84	0.82	0.8	0.77	0.75	0.73	0.7	0.68	0.66	0.63	0.61	0.59	0.56	0.54	0.52	0.49	0.45	0.41	0.36
1355	5973.1	RENBP	c	Y	0.68	0.71	0.74	0.77	0.81	0.84	0.87	0.9	0.94	0.97	1	1	1	1	1	1	1	1	1	1	1	1	1	1	0.99	0.97	0.95	0.93	0.91	0.89	0.88	0.86	0.84	0.82	0.8	0.78	0.77	0.75	0.73	0.71
1356	6005.1	RHAG	ce	N	1	1	1	1	1	1	1	1	1	1	1	1	1	1	1	1	1	1	1	1	1	1	1	1	1	1	1	1	1	1	1	1	1	1	1	1	1	1	1	1
1357	60386.1	SLC25A19	cm	N	1	1	1	1	1	1	1	1	1	1	1	1	1	1	1	1	1	1	1	1	1	1	1	1	1	1	1	1	1	1	1	1	1	1	1	1	1	1	1	1
1358	60482.1	SLC5A7	ce	N	1	1	1	1	1	1	1	1	1	1	1	1	1	1	1	1	1	1	1	1	1	1	1	1	1	1	1	1	1	1	1	1	1	1	1	1	1	1	1	1
1359	60490.1	PPCDC	c	Y	0.57	0.56	0.55	0.54	0.53	0.52	0.51	0.5	0.33	0.17	0	0	0	0	0	0	0	0	0	0	0	0	0	0	0	0	0	0	0	0	0	0	0	0	0	0	0	0	0	0
1360	60559.1	SPCS3	r	Y	0.69	0.7	0.72	0.74	0.75	0.77	0.79	0.8	0.82	0.84	0.85	0.87	0.88	0.9	0.92	0.93	0.95	0.97	0.98	1	1	0.98	0.96	0.94	0.93	0.91	0.89	0.87	0.85	0.83	0.81	0.8	0.78	0.76	0.74	0.72	0.7	0.69	0.67	0.65
1361	6120.1	RPE	c	Y	0.62	0.64	0.66	0.68	0.7	0.71	0.73	0.75	0.77	0.79	0.8	0.82	0.84	0.86	0.88	0.89	0.91	0.93	0.95	0.96	0.98	1	1	1	1	0.98	0.95	0.93	0.91	0.89	0.86	0.84	0.82	0.79	0.77	0.75	0.72	0.7	0.68	0.66
1362	6120.2	RPE	c	Y	0.62	0.64	0.66	0.68	0.7	0.71	0.73	0.75	0.77	0.79	0.8	0.82	0.84	0.86	0.88	0.89	0.91	0.93	0.95	0.96	0.98	1	1	1	1	0.98	0.95	0.93	0.91	0.89	0.86	0.84	0.82	0.79	0.77	0.75	0.72	0.7	0.68	0.66
1363	6184.1	RPN1	r	N	1	1	1	1	1	1	1	1	1	1	1	1	1	1	1	1	1	1	1	1	1	1	1	1	1	1	1	1	1	1	1	1	1	1	1	1	1	1	1	1
1364	6185.1	RPN2	r	N	1	1	1	1	1	1	1	1	1	1	1	1	1	1	1	1	1	1	1	1	1	1	1	1	1	1	1	1	1	1	1	1	1	1	1	1	1	1	1	1
1365	622.1	BDH1	m	Y	0.5	0.52	0.54	0.55	0.57	0.59	0.61	0.62	0.64	0.66	0.67	0.69	0.71	0.72	0.74	0.76	0.78	0.79	0.81	0.83	0.84	0.86	0.88	0.89	0.91	0.93	0.95	0.96	0.98	1	0.98	0.96	0.94	0.91	0.89	0.87	0.84	0.82	0.8	0.77
1366	622.2	BDH1	m	Y	0.5	0.52	0.54	0.55	0.57	0.59	0.61	0.62	0.64	0.66	0.67	0.69	0.71	0.72	0.74	0.76	0.78	0.79	0.81	0.83	0.84	0.86	0.88	0.89	0.91	0.93	0.95	0.96	0.98	1	0.98	0.96	0.94	0.91	0.89	0.87	0.84	0.82	0.8	0.77
1367	622.3	BDH1	m	Y	0.5	0.52	0.54	0.55	0.57	0.59	0.61	0.62	0.64	0.66	0.67	0.69	0.71	0.72	0.74	0.76	0.78	0.79	0.81	0.83	0.84	0.86	0.88	0.89	0.91	0.93	0.95	0.96	0.98	1	0.98	0.96	0.94	0.91	0.89	0.87	0.84	0.82	0.8	0.77
1368	6240.1	RRM1	c	Y	0.78	0.79	0.81	0.82	0.84	0.86	0.87	0.89	0.9	0.92	0.94	0.95	0.97	0.98	1	0.98	0.96	0.94	0.93	0.91	0.89	0.87	0.85	0.83	0.82	0.8	0.78	0.76	0.74	0.72	0.71	0.69	0.67	0.65	0.63	0.61	0.6	0.58	0.56	0.54
1369	6241.1	RRM2	c	Y	0.78	0.79	0.81	0.82	0.84	0.86	0.87	0.89	0.9	0.92	0.94	0.95	0.97	0.98	1	0.98	0.96	0.94	0.93	0.91	0.89	0.87	0.85	0.83	0.82	0.8	0.78	0.76	0.74	0.72	0.71	0.69	0.67	0.65	0.63	0.61	0.6	0.58	0.56	0.54
1370	6303.1	SAT	c	Y	0.36	0.4	0.43	0.47	0.5	0.52	0.55	0.57	0.59	0.61	0.64	0.66	0.68	0.7	0.73	0.75	0.77	0.8	0.82	0.84	0.86	0.89	0.91	0.93	0.95	0.98	1	0.98	0.96	0.94	0.92	0.9	0.88	0.87	0.85	0.83	0.81	0.79	0.77	0.75
1371	6307.1	SC4MOL	r	Y	0.33	0.37	0.4	0.44	0.48	0.51	0.52	0.53	0.55	0.56	0.58	0.59	0.6	0.62	0.63	0.65	0.66	0.68	0.69	0.7	0.72	0.73	0.75	0.76	0.77	0.79	0.8	0.82	0.83	0.84	0.86	0.87	0.89	0.9	0.92	0.93	0.94	0.96	0.97	0.99
1372	6309.1	SC5DL	r	N	1	1	1	1	1	1	1	1	1	1	1	1	1	1	1	1	1	1	1	1	1	1	1	1	1	1	1	1	1	1	1	1	1	1	1	1	1	1	1	1
1373	6319.1	SCD	c	Y	0.73	0.75	0.76	0.78	0.8	0.81	0.83	0.84	0.86	0.87	0.89	0.91	0.92	0.94	0.95	0.97	0.98	1	0.98	0.96	0.94	0.92	0.9	0.88	0.86	0.84	0.83	0.81	0.79	0.77	0.75	0.73	0.71	0.69	0.67	0.65	0.63	0.61	0.59	0.57
1374	6342.1	SCP2	cx	N	1	1	1	1	1	1	1	1	1	1	1	1	1	1	1	1	1	1	1	1	1	1	1	1	1	1	1	1	1	1	1	1	1	1	1	1	1	1	1	1
1375	635.1	BHMT	c	Y	0.44	0.48	0.51	0.53	0.55	0.58	0.6	0.62	0.64	0.67	0.69	0.71	0.73	0.75	0.78	0.8	0.82	0.84	0.87	0.89	0.91	0.93	0.96	0.98	1	0.98	0.96	0.93	0.91	0.89	0.87	0.85	0.83	0.8	0.78	0.76	0.74	0.72	0.7	0.67
1376	6389.1	SDHA	m	Y	0.68	0.7	0.72	0.74	0.76	0.78	0.8	0.82	0.84	0.86	0.88	0.9	0.92	0.94	0.96	0.98	1	0.98	0.96	0.95	0.93	0.91	0.89	0.87	0.86	0.84	0.82	0.8	0.78	0.76	0.75	0.73	0.71	0.69	0.67	0.66	0.64	0.62	0.6	0.58
1377	6390.1	SDHB	m	Y	0.68	0.7	0.72	0.74	0.76	0.78	0.8	0.82	0.84	0.86	0.88	0.9	0.92	0.94	0.96	0.98	1	0.98	0.96	0.95	0.93	0.91	0.89	0.87	0.86	0.84	0.82	0.8	0.78	0.76	0.75	0.73	0.71	0.69	0.67	0.66	0.64	0.62	0.6	0.58
1378	6391.1	SDHC	m	N	1	1	1	1	1	1	1	1	1	1	1	1	1	1	1	1	1	1	1	1	1	1	1	1	1	1	1	1	1	1	1	1	1	1	1	1	1	1	1	1
1379	63917.1	GALNT11	g	Y	0.66	0.68	0.7	0.71	0.73	0.75	0.77	0.78	0.8	0.82	0.83	0.85	0.87	0.88	0.9	0.92	0.93	0.95	0.97	0.98	1	0.98	0.96	0.94	0.92	0.9	0.88	0.86	0.84	0.82	0.8	0.77	0.75	0.73	0.71	0.69	0.67	0.65	0.63	0.61
1380	6392.1	SDHD	m	N	1	1	1	1	1	1	1	1	1	1	1	1	1	1	1	1	1	1	1	1	1	1	1	1	1	1	1	1	1	1	1	1	1	1	1	1	1	1	1	1
1381	64064.1	OXCT2	m	Y	0	0	0.02	0.07	0.13	0.18	0.23	0.29	0.34	0.39	0.45	0.5	0.52	0.54	0.56	0.58	0.6	0.62	0.64	0.66	0.68	0.7	0.72	0.74	0.76	0.78	0.8	0.83	0.85	0.87	0.89	0.91	0.93	0.95	0.97	0.99	1	1	1	1
1382	64078.1	SLC28A3	ce	N	1	1	1	1	1	1	1	1	1	1	1	1	1	1	1	1	1	1	1	1	1	1	1	1	1	1	1	1	1	1	1	1	1	1	1	1	1	1	1	1
1383	64080.1	RBKS	c	Y	0.8	0.82	0.83	0.85	0.87	0.89	0.9	0.92	0.94	0.96	0.97	0.99	1	1	1	1	1	1	1	1	1	1	1	1	1	1	0.99	0.97	0.96	0.94	0.92	0.9	0.89	0.87	0.85	0.83	0.82	0.8	0.78	0.77
1384	64087.1	MCCC2	m	Y	0.41	0.45	0.49	0.51	0.53	0.55	0.57	0.58	0.6	0.62	0.64	0.66	0.67	0.69	0.71	0.73	0.75	0.76	0.78	0.8	0.82	0.84	0.86	0.87	0.89	0.91	0.93	0.95	0.96	0.98	1	1	1	1	1	0.99	0.97	0.95	0.93	0.91
1385	64131.1	XYLT1	r	Y	1	0.99	0.98	0.97	0.95	0.94	0.93	0.92	0.91	0.9	0.88	0.87	0.86	0.85	0.84	0.83	0.82	0.8	0.79	0.78	0.77	0.76	0.75	0.74	0.72	0.71	0.7	0.69	0.68	0.67	0.65	0.64	0.63	0.62	0.61	0.6	0.59	0.57	0.56	0.55
1386	64132.1	XYLT2	r	Y	1	0.99	0.98	0.97	0.95	0.94	0.93	0.92	0.91	0.9	0.88	0.87	0.86	0.85	0.84	0.83	0.82	0.8	0.79	0.78	0.77	0.76	0.75	0.74	0.72	0.71	0.7	0.69	0.68	0.67	0.65	0.64	0.63	0.62	0.61	0.6	0.59	0.57	0.56	0.55
1387	644.1	BLVRA	c	Y	0.74	0.75	0.77	0.79	0.8	0.82	0.84	0.85	0.87	0.88	0.9	0.92	0.93	0.95	0.97	0.98	1	0.98	0.97	0.95	0.93	0.91	0.9	0.88	0.86	0.84	0.83	0.81	0.79	0.78	0.76	0.74	0.72	0.71	0.69	0.67	0.66	0.64	0.62	0.6
1388	6448.1	SGSH	l	Y	0.52	0.51	0.47	0.41	0.36	0.3	0.25	0.2	0.14	0.09	0.03	0	0	0	0	0	0	0	0	0	0	0	0	0	0	0	0	0	0	0	0	0	0	0	0	0	0	0	0	0
1389	645.1	BLVRB	c	Y	0.9	0.89	0.87	0.86	0.85	0.83	0.82	0.81	0.79	0.78	0.77	0.75	0.74	0.73	0.71	0.7	0.69	0.67	0.66	0.65	0.63	0.62	0.6	0.59	0.58	0.56	0.55	0.54	0.52	0.51	0.49	0.45	0.41	0.37	0.33	0.29	0.25	0.21	0.17	0.13
1390	64579.1	NDST4	g	Y	0.82	0.84	0.85	0.87	0.89	0.91	0.93	0.95	0.96	0.98	1	0.98	0.96	0.95	0.93	0.91	0.89	0.87	0.85	0.84	0.82	0.8	0.78	0.76	0.74	0.73	0.71	0.69	0.67	0.65	0.64	0.62	0.6	0.58	0.56	0.54	0.53	0.51	0.47	0.42
1391	64600.1	PLA2G2F	e	Y	0.7	0.71	0.73	0.75	0.77	0.78	0.8	0.82	0.83	0.85	0.87	0.88	0.9	0.92	0.93	0.95	0.97	0.98	1	1	1	0.98	0.97	0.95	0.93	0.92	0.9	0.88	0.87	0.85	0.83	0.82	0.8	0.78	0.77	0.75	0.73	0.72	0.7	0.68
1392	6470.1	SHMT1	c	Y	0.52	0.54	0.55	0.57	0.59	0.61	0.63	0.64	0.66	0.68	0.7	0.71	0.73	0.75	0.77	0.79	0.8	0.82	0.84	0.86	0.88	0.89	0.91	0.93	0.95	0.96	0.98	1	1	1	1	1	0.97	0.95	0.93	0.9	0.88	0.86	0.83	0.81
1393	6470.2	SHMT1	c	Y	0.52	0.54	0.55	0.57	0.59	0.61	0.63	0.64	0.66	0.68	0.7	0.71	0.73	0.75	0.77	0.79	0.8	0.82	0.84	0.86	0.88	0.89	0.91	0.93	0.95	0.96	0.98	1	1	1	1	1	0.97	0.95	0.93	0.9	0.88	0.86	0.83	0.81
1394	64711.1	HS3ST6	g	Y	0.82	0.84	0.85	0.87	0.89	0.91	0.93	0.95	0.96	0.98	1	0.98	0.96	0.95	0.93	0.91	0.89	0.87	0.85	0.84	0.82	0.8	0.78	0.76	0.74	0.73	0.71	0.69	0.67	0.65	0.64	0.62	0.6	0.58	0.56	0.54	0.53	0.51	0.47	0.42
1395	6472.1	SHMT2	m	Y	0.51	0.53	0.55	0.56	0.58	0.6	0.62	0.63	0.65	0.67	0.69	0.71	0.72	0.74	0.76	0.78	0.79	0.81	0.83	0.85	0.87	0.88	0.9	0.92	0.94	0.95	0.97	0.99	1	1	1	1	0.98	0.95	0.93	0.91	0.89	0.86	0.84	0.82
1396	6476.1	SI	e	Y	1	0.98	0.96	0.94	0.92	0.9	0.88	0.87	0.85	0.83	0.81	0.79	0.77	0.75	0.73	0.71	0.69	0.67	0.65	0.63	0.62	0.6	0.58	0.56	0.54	0.52	0.5	0.38	0.25	0.13	0	0	0	0	0	0	0	0	0	0
1397	64772.1	ENGASE	c	Y	0.6	0.59	0.58	0.57	0.56	0.55	0.54	0.53	0.52	0.51	0.5	0.43	0.36	0.3	0.23	0.16	0.09	0.03	0	0	0	0	0	0	0	0	0	0	0	0	0	0	0	0	0	0	0	0	0	0
1398	64781.1	CERK	c	Y	0.71	0.73	0.75	0.77	0.79	0.81	0.83	0.85	0.88	0.9	0.92	0.94	0.96	0.98	1	0.97	0.94	0.91	0.88	0.84	0.81	0.78	0.75	0.72	0.69	0.66	0.63	0.59	0.56	0.53	0.5	0.47	0.44	0.42	0.39	0.36	0.33	0.31	0.28	0.25
1399	64781.2	CERK	c	Y	0.71	0.73	0.75	0.77	0.79	0.81	0.83	0.85	0.88	0.9	0.92	0.94	0.96	0.98	1	0.97	0.94	0.91	0.88	0.84	0.81	0.78	0.75	0.72	0.69	0.66	0.63	0.59	0.56	0.53	0.5	0.47	0.44	0.42	0.39	0.36	0.33	0.31	0.28	0.25
1400	6480.1	ST6GAL1	g	Y	1	0.97	0.94	0.92	0.89	0.86	0.83	0.81	0.78	0.75	0.72	0.69	0.67	0.64	0.61	0.58	0.56	0.53	0.5	0.48	0.45	0.43	0.41	0.38	0.36	0.34	0.31	0.29	0.27	0.25	0.22	0.2	0.18	0.15	0.13	0.11	0.08	0.06	0.04	0.01
1401	6480.2	ST6GAL1	g	Y	1	0.97	0.94	0.92	0.89	0.86	0.83	0.81	0.78	0.75	0.72	0.69	0.67	0.64	0.61	0.58	0.56	0.53	0.5	0.48	0.45	0.43	0.41	0.38	0.36	0.34	0.31	0.29	0.27	0.25	0.22	0.2	0.18	0.15	0.13	0.11	0.08	0.06	0.04	0.01
1402	6480.3	ST6GAL1	g	Y	1	0.97	0.94	0.92	0.89	0.86	0.83	0.81	0.78	0.75	0.72	0.69	0.67	0.64	0.61	0.58	0.56	0.53	0.5	0.48	0.45	0.43	0.41	0.38	0.36	0.34	0.31	0.29	0.27	0.25	0.22	0.2	0.18	0.15	0.13	0.11	0.08	0.06	0.04	0.01
1403	64802.1	NMNAT1	n	Y	1	1	1	1	1	1	1	1	1	1	1	1	1	1	1	1	1	1	1	1	1	1	1	1	1	1	1	1	1	1	1	1	1	1	1	1	1	1	1	1
1404	64816.1	CYP3A43	r	Y	0.68	0.7	0.72	0.74	0.75	0.77	0.79	0.81	0.82	0.84	0.86	0.88	0.89	0.91	0.93	0.95	0.96	0.98	1	0.98	0.95	0.93	0.9	0.88	0.85	0.83	0.8	0.78	0.75	0.73	0.71	0.68	0.66	0.63	0.61	0.58	0.56	0.53	0.51	0.48
1405	64816.2	CYP3A43	r	Y	0.68	0.7	0.72	0.74	0.75	0.77	0.79	0.81	0.82	0.84	0.86	0.88	0.89	0.91	0.93	0.95	0.96	0.98	1	0.98	0.95	0.93	0.9	0.88	0.85	0.83	0.8	0.78	0.75	0.73	0.71	0.68	0.66	0.63	0.61	0.58	0.56	0.53	0.51	0.48
1406	64816.3	CYP3A43	r	Y	0.68	0.7	0.72	0.74	0.75	0.77	0.79	0.81	0.82	0.84	0.86	0.88	0.89	0.91	0.93	0.95	0.96	0.98	1	0.98	0.95	0.93	0.9	0.88	0.85	0.83	0.8	0.78	0.75	0.73	0.71	0.68	0.66	0.63	0.61	0.58	0.56	0.53	0.51	0.48
1407	6482.1	ST3GAL1	g	Y	0.85	0.84	0.82	0.81	0.79	0.78	0.76	0.75	0.74	0.72	0.71	0.69	0.68	0.66	0.65	0.63	0.62	0.6	0.59	0.57	0.56	0.54	0.53	0.51	0.5	0.42	0.34	0.27	0.19	0.11	0.03	0	0	0	0	0	0	0	0	0
1408	6482.2	ST3GAL1	g	Y	0.85	0.84	0.82	0.81	0.79	0.78	0.76	0.75	0.74	0.72	0.71	0.69	0.68	0.66	0.65	0.63	0.62	0.6	0.59	0.57	0.56	0.54	0.53	0.51	0.5	0.42	0.34	0.27	0.19	0.11	0.03	0	0	0	0	0	0	0	0	0
1409	6483.1	ST3GAL2	g	Y	0.85	0.84	0.82	0.81	0.79	0.78	0.76	0.75	0.74	0.72	0.71	0.69	0.68	0.66	0.65	0.63	0.62	0.6	0.59	0.57	0.56	0.54	0.53	0.51	0.5	0.42	0.34	0.27	0.19	0.11	0.03	0	0	0	0	0	0	0	0	0
1410	6484.1	ST3GAL4	g	Y	0.9	0.88	0.86	0.85	0.83	0.81	0.8	0.78	0.76	0.75	0.73	0.71	0.7	0.68	0.66	0.65	0.63	0.61	0.59	0.58	0.56	0.54	0.53	0.51	0.48	0.43	0.38	0.33	0.28	0.23	0.18	0.13	0.08	0.03	0	0	0	0	0	0
1411	64841.1	GNPNAT1	c	Y	0.61	0.62	0.64	0.65	0.66	0.67	0.69	0.7	0.71	0.73	0.74	0.75	0.77	0.78	0.79	0.8	0.82	0.83	0.84	0.86	0.87	0.88	0.9	0.91	0.92	0.93	0.95	0.96	0.97	0.99	1	0.98	0.96	0.94	0.92	0.9	0.88	0.86	0.84	0.82
1412	64849.1	SLC13A3	ce	N	1	1	1	1	1	1	1	1	1	1	1	1	1	1	1	1	1	1	1	1	1	1	1	1	1	1	1	1	1	1	1	1	1	1	1	1	1	1	1	1
1413	64849.2	SLC13A3	ce	N	1	1	1	1	1	1	1	1	1	1	1	1	1	1	1	1	1	1	1	1	1	1	1	1	1	1	1	1	1	1	1	1	1	1	1	1	1	1	1	1
1414	64850.1	AGXT2L1	m	Y	0.27	0.3	0.32	0.34	0.37	0.39	0.42	0.44	0.47	0.49	0.51	0.54	0.56	0.59	0.61	0.64	0.66	0.68	0.71	0.73	0.76	0.78	0.81	0.83	0.85	0.88	0.9	0.93	0.95	0.98	1	1	1	1	1	1	0.99	0.97	0.95	0.93
1415	6487.1	ST3GAL3	g	Y	0.95	0.93	0.92	0.9	0.88	0.87	0.85	0.83	0.82	0.8	0.78	0.77	0.75	0.73	0.71	0.7	0.68	0.66	0.65	0.63	0.61	0.6	0.58	0.56	0.55	0.53	0.51	0.49	0.44	0.39	0.35	0.3	0.25	0.2	0.15	0.11	0.06	0.01	0	0
1416	6487.1	ST3GAL3	g	Y	0.95	0.93	0.92	0.9	0.88	0.87	0.85	0.83	0.82	0.8	0.78	0.77	0.75	0.73	0.71	0.7	0.68	0.66	0.65	0.63	0.61	0.6	0.58	0.56	0.55	0.53	0.51	0.49	0.44	0.39	0.35	0.3	0.25	0.2	0.15	0.11	0.06	0.01	0	0
1417	6487.11	ST3GAL3	g	Y	0.95	0.93	0.92	0.9	0.88	0.87	0.85	0.83	0.82	0.8	0.78	0.77	0.75	0.73	0.71	0.7	0.68	0.66	0.65	0.63	0.61	0.6	0.58	0.56	0.55	0.53	0.51	0.49	0.44	0.39	0.35	0.3	0.25	0.2	0.15	0.11	0.06	0.01	0	0
1418	6487.2	ST3GAL3	g	Y	0.95	0.93	0.92	0.9	0.88	0.87	0.85	0.83	0.82	0.8	0.78	0.77	0.75	0.73	0.71	0.7	0.68	0.66	0.65	0.63	0.61	0.6	0.58	0.56	0.55	0.53	0.51	0.49	0.44	0.39	0.35	0.3	0.25	0.2	0.15	0.11	0.06	0.01	0	0
1419	6487.3	ST3GAL3	g	Y	0.95	0.93	0.92	0.9	0.88	0.87	0.85	0.83	0.82	0.8	0.78	0.77	0.75	0.73	0.71	0.7	0.68	0.66	0.65	0.63	0.61	0.6	0.58	0.56	0.55	0.53	0.51	0.49	0.44	0.39	0.35	0.3	0.25	0.2	0.15	0.11	0.06	0.01	0	0
1420	6487.4	ST3GAL3	g	Y	0.95	0.93	0.92	0.9	0.88	0.87	0.85	0.83	0.82	0.8	0.78	0.77	0.75	0.73	0.71	0.7	0.68	0.66	0.65	0.63	0.61	0.6	0.58	0.56	0.55	0.53	0.51	0.49	0.44	0.39	0.35	0.3	0.25	0.2	0.15	0.11	0.06	0.01	0	0
1421	6487.5	ST3GAL3	g	Y	0.95	0.93	0.92	0.9	0.88	0.87	0.85	0.83	0.82	0.8	0.78	0.77	0.75	0.73	0.71	0.7	0.68	0.66	0.65	0.63	0.61	0.6	0.58	0.56	0.55	0.53	0.51	0.49	0.44	0.39	0.35	0.3	0.25	0.2	0.15	0.11	0.06	0.01	0	0
1422	6487.6	ST3GAL3	g	Y	0.95	0.93	0.92	0.9	0.88	0.87	0.85	0.83	0.82	0.8	0.78	0.77	0.75	0.73	0.71	0.7	0.68	0.66	0.65	0.63	0.61	0.6	0.58	0.56	0.55	0.53	0.51	0.49	0.44	0.39	0.35	0.3	0.25	0.2	0.15	0.11	0.06	0.01	0	0
1423	6487.7	ST3GAL3	g	Y	0.95	0.93	0.92	0.9	0.88	0.87	0.85	0.83	0.82	0.8	0.78	0.77	0.75	0.73	0.71	0.7	0.68	0.66	0.65	0.63	0.61	0.6	0.58	0.56	0.55	0.53	0.51	0.49	0.44	0.39	0.35	0.3	0.25	0.2	0.15	0.11	0.06	0.01	0	0
1424	6487.8	ST3GAL3	g	Y	0.95	0.93	0.92	0.9	0.88	0.87	0.85	0.83	0.82	0.8	0.78	0.77	0.75	0.73	0.71	0.7	0.68	0.66	0.65	0.63	0.61	0.6	0.58	0.56	0.55	0.53	0.51	0.49	0.44	0.39	0.35	0.3	0.25	0.2	0.15	0.11	0.06	0.01	0	0
1425	6487.9	ST3GAL3	g	Y	0.95	0.93	0.92	0.9	0.88	0.87	0.85	0.83	0.82	0.8	0.78	0.77	0.75	0.73	0.71	0.7	0.68	0.66	0.65	0.63	0.61	0.6	0.58	0.56	0.55	0.53	0.51	0.49	0.44	0.39	0.35	0.3	0.25	0.2	0.15	0.11	0.06	0.01	0	0
1426	6489.1	ST8SIA1	g	Y	1	1	1	1	1	1	1	0.98	0.96	0.95	0.93	0.91	0.9	0.88	0.86	0.85	0.83	0.81	0.8	0.78	0.76	0.75	0.73	0.71	0.7	0.68	0.66	0.65	0.63	0.61	0.6	0.58	0.56	0.55	0.53	0.51	0.48	0.41	0.33	0.26
1427	64902.1	AGXT2	m	Y	0.32	0.34	0.36	0.37	0.39	0.41	0.43	0.45	0.46	0.48	0.5	0.54	0.58	0.62	0.65	0.69	0.73	0.77	0.81	0.85	0.88	0.92	0.96	1	1	1	1	1	1	1	1	1	1	1	1	1	0.98	0.96	0.94	0.92
1428	65010.1	SLC26A6	ce	N	1	1	1	1	1	1	1	1	1	1	1	1	1	1	1	1	1	1	1	1	1	1	1	1	1	1	1	1	1	1	1	1	1	1	1	1	1	1	1	1
1429	65010.2	SLC26A6	ce	N	1	1	1	1	1	1	1	1	1	1	1	1	1	1	1	1	1	1	1	1	1	1	1	1	1	1	1	1	1	1	1	1	1	1	1	1	1	1	1	1
1430	65010.3	SLC26A6	ce	N	1	1	1	1	1	1	1	1	1	1	1	1	1	1	1	1	1	1	1	1	1	1	1	1	1	1	1	1	1	1	1	1	1	1	1	1	1	1	1	1
1431	6505.1	SLC1A1	ce	N	1	1	1	1	1	1	1	1	1	1	1	1	1	1	1	1	1	1	1	1	1	1	1	1	1	1	1	1	1	1	1	1	1	1	1	1	1	1	1	1
1432	6506.1	SLC1A2	ce	N	1	1	1	1	1	1	1	1	1	1	1	1	1	1	1	1	1	1	1	1	1	1	1	1	1	1	1	1	1	1	1	1	1	1	1	1	1	1	1	1
1433	6507.1	SLC1A3	ce	N	1	1	1	1	1	1	1	1	1	1	1	1	1	1	1	1	1	1	1	1	1	1	1	1	1	1	1	1	1	1	1	1	1	1	1	1	1	1	1	1
1434	6508.1	SLC4A3	ce	N	1	1	1	1	1	1	1	1	1	1	1	1	1	1	1	1	1	1	1	1	1	1	1	1	1	1	1	1	1	1	1	1	1	1	1	1	1	1	1	1
1435	6508.2	SLC4A3	ce	N	1	1	1	1	1	1	1	1	1	1	1	1	1	1	1	1	1	1	1	1	1	1	1	1	1	1	1	1	1	1	1	1	1	1	1	1	1	1	1	1
1436	6509.1	SLC1A4	ce	N	1	1	1	1	1	1	1	1	1	1	1	1	1	1	1	1	1	1	1	1	1	1	1	1	1	1	1	1	1	1	1	1	1	1	1	1	1	1	1	1
1437	6510.1	SLC1A5	ce	N	1	1	1	1	1	1	1	1	1	1	1	1	1	1	1	1	1	1	1	1	1	1	1	1	1	1	1	1	1	1	1	1	1	1	1	1	1	1	1	1
1438	6511.1	SLC1A6	ce	N	1	1	1	1	1	1	1	1	1	1	1	1	1	1	1	1	1	1	1	1	1	1	1	1	1	1	1	1	1	1	1	1	1	1	1	1	1	1	1	1
1439	6512.1	SLC1A7	ce	N	1	1	1	1	1	1	1	1	1	1	1	1	1	1	1	1	1	1	1	1	1	1	1	1	1	1	1	1	1	1	1	1	1	1	1	1	1	1	1	1
1440	6513.1	SLC2A1	ceg	N	1	1	1	1	1	1	1	1	1	1	1	1	1	1	1	1	1	1	1	1	1	1	1	1	1	1	1	1	1	1	1	1	1	1	1	1	1	1	1	1
1441	6514.1	SLC2A2	ce	N	1	1	1	1	1	1	1	1	1	1	1	1	1	1	1	1	1	1	1	1	1	1	1	1	1	1	1	1	1	1	1	1	1	1	1	1	1	1	1	1
1442	6515.1	SLC2A3	ce	N	1	1	1	1	1	1	1	1	1	1	1	1	1	1	1	1	1	1	1	1	1	1	1	1	1	1	1	1	1	1	1	1	1	1	1	1	1	1	1	1
1443	6517.1	SLC2A4	ce	N	1	1	1	1	1	1	1	1	1	1	1	1	1	1	1	1	1	1	1	1	1	1	1	1	1	1	1	1	1	1	1	1	1	1	1	1	1	1	1	1
1444	6518.1	SLC2A5	ce	N	1	1	1	1	1	1	1	1	1	1	1	1	1	1	1	1	1	1	1	1	1	1	1	1	1	1	1	1	1	1	1	1	1	1	1	1	1	1	1	1
1445	6519.1	SLC3A1	ce	N	1	1	1	1	1	1	1	1	1	1	1	1	1	1	1	1	1	1	1	1	1	1	1	1	1	1	1	1	1	1	1	1	1	1	1	1	1	1	1	1
1446	6520.1	SLC3A2	ce	N	1	1	1	1	1	1	1	1	1	1	1	1	1	1	1	1	1	1	1	1	1	1	1	1	1	1	1	1	1	1	1	1	1	1	1	1	1	1	1	1
1447	6521.1	SLC4A1	ce	N	1	1	1	1	1	1	1	1	1	1	1	1	1	1	1	1	1	1	1	1	1	1	1	1	1	1	1	1	1	1	1	1	1	1	1	1	1	1	1	1
1448	6522.1	SLC4A2	ce	N	1	1	1	1	1	1	1	1	1	1	1	1	1	1	1	1	1	1	1	1	1	1	1	1	1	1	1	1	1	1	1	1	1	1	1	1	1	1	1	1
1449	65220.1	NADK	c	Y	0.51	0.53	0.55	0.57	0.59	0.61	0.63	0.65	0.66	0.68	0.7	0.72	0.74	0.76	0.78	0.79	0.81	0.83	0.85	0.87	0.89	0.91	0.93	0.94	0.96	0.98	1	1	1	1	1	0.98	0.96	0.93	0.91	0.89	0.87	0.85	0.82	0.8
1450	6523.1	SLC5A1	ce	N	1	1	1	1	1	1	1	1	1	1	1	1	1	1	1	1	1	1	1	1	1	1	1	1	1	1	1	1	1	1	1	1	1	1	1	1	1	1	1	1
1451	6524.1	SLC5A2	ce	N	1	1	1	1	1	1	1	1	1	1	1	1	1	1	1	1	1	1	1	1	1	1	1	1	1	1	1	1	1	1	1	1	1	1	1	1	1	1	1	1
1452	6526.1	SLC5A3	ce	N	1	1	1	1	1	1	1	1	1	1	1	1	1	1	1	1	1	1	1	1	1	1	1	1	1	1	1	1	1	1	1	1	1	1	1	1	1	1	1	1
1453	65263.1	PYCRL	c	Y	0	0	0	0	0.02	0.06	0.09	0.13	0.16	0.19	0.23	0.26	0.3	0.33	0.37	0.4	0.44	0.47	0.5	0.52	0.53	0.55	0.57	0.58	0.6	0.61	0.63	0.64	0.66	0.67	0.69	0.7	0.72	0.74	0.75	0.77	0.78	0.8	0.81	0.83
1454	6528.1	SLC5A5	ce	N	1	1	1	1	1	1	1	1	1	1	1	1	1	1	1	1	1	1	1	1	1	1	1	1	1	1	1	1	1	1	1	1	1	1	1	1	1	1	1	1
1455	6529.1	SLC6A1	ce	N	1	1	1	1	1	1	1	1	1	1	1	1	1	1	1	1	1	1	1	1	1	1	1	1	1	1	1	1	1	1	1	1	1	1	1	1	1	1	1	1
1456	6530.1	SLC6A2	ce	N	1	1	1	1	1	1	1	1	1	1	1	1	1	1	1	1	1	1	1	1	1	1	1	1	1	1	1	1	1	1	1	1	1	1	1	1	1	1	1	1
1457	6531.1	SLC6A3	ce	N	1	1	1	1	1	1	1	1	1	1	1	1	1	1	1	1	1	1	1	1	1	1	1	1	1	1	1	1	1	1	1	1	1	1	1	1	1	1	1	1
1458	6532.1	SLC6A4	ce	N	1	1	1	1	1	1	1	1	1	1	1	1	1	1	1	1	1	1	1	1	1	1	1	1	1	1	1	1	1	1	1	1	1	1	1	1	1	1	1	1
1459	6533.1	SLC6A6	cex	N	1	1	1	1	1	1	1	1	1	1	1	1	1	1	1	1	1	1	1	1	1	1	1	1	1	1	1	1	1	1	1	1	1	1	1	1	1	1	1	1
1460	6534.1	SLC6A7	ce	N	1	1	1	1	1	1	1	1	1	1	1	1	1	1	1	1	1	1	1	1	1	1	1	1	1	1	1	1	1	1	1	1	1	1	1	1	1	1	1	1
1461	6535.1	SLC6A8	ce	N	1	1	1	1	1	1	1	1	1	1	1	1	1	1	1	1	1	1	1	1	1	1	1	1	1	1	1	1	1	1	1	1	1	1	1	1	1	1	1	1
1462	6536.1	SLC6A9	ce	N	1	1	1	1	1	1	1	1	1	1	1	1	1	1	1	1	1	1	1	1	1	1	1	1	1	1	1	1	1	1	1	1	1	1	1	1	1	1	1	1
1463	6536.2	SLC6A9	ce	N	1	1	1	1	1	1	1	1	1	1	1	1	1	1	1	1	1	1	1	1	1	1	1	1	1	1	1	1	1	1	1	1	1	1	1	1	1	1	1	1
1464	6537.1	6537	ce	N	1	1	1	1	1	1	1	1	1	1	1	1	1	1	1	1	1	1	1	1	1	1	1	1	1	1	1	1	1	1	1	1	1	1	1	1	1	1	1	1
1465	6538.1	SLC6A11	ce	N	1	1	1	1	1	1	1	1	1	1	1	1	1	1	1	1	1	1	1	1	1	1	1	1	1	1	1	1	1	1	1	1	1	1	1	1	1	1	1	1
1466	6539.1	SLC6A12	ce	N	1	1	1	1	1	1	1	1	1	1	1	1	1	1	1	1	1	1	1	1	1	1	1	1	1	1	1	1	1	1	1	1	1	1	1	1	1	1	1	1
1467	6540.1	SLC6A13	ce	N	1	1	1	1	1	1	1	1	1	1	1	1	1	1	1	1	1	1	1	1	1	1	1	1	1	1	1	1	1	1	1	1	1	1	1	1	1	1	1	1
1468	6541.1	SLC7A1	ce	N	1	1	1	1	1	1	1	1	1	1	1	1	1	1	1	1	1	1	1	1	1	1	1	1	1	1	1	1	1	1	1	1	1	1	1	1	1	1	1	1
1469	6542.1	SLC7A2	ce	N	1	1	1	1	1	1	1	1	1	1	1	1	1	1	1	1	1	1	1	1	1	1	1	1	1	1	1	1	1	1	1	1	1	1	1	1	1	1	1	1
1470	6543.1	SLC8A2	ce	N	1	1	1	1	1	1	1	1	1	1	1	1	1	1	1	1	1	1	1	1	1	1	1	1	1	1	1	1	1	1	1	1	1	1	1	1	1	1	1	1
1471	6546.1	SLC8A1	ce	N	1	1	1	1	1	1	1	1	1	1	1	1	1	1	1	1	1	1	1	1	1	1	1	1	1	1	1	1	1	1	1	1	1	1	1	1	1	1	1	1
1472	6547.1	SLC8A3	ce	N	1	1	1	1	1	1	1	1	1	1	1	1	1	1	1	1	1	1	1	1	1	1	1	1	1	1	1	1	1	1	1	1	1	1	1	1	1	1	1	1
1473	6547.2	SLC8A3	ce	N	1	1	1	1	1	1	1	1	1	1	1	1	1	1	1	1	1	1	1	1	1	1	1	1	1	1	1	1	1	1	1	1	1	1	1	1	1	1	1	1
1474	6547.3	SLC8A3	ce	N	1	1	1	1	1	1	1	1	1	1	1	1	1	1	1	1	1	1	1	1	1	1	1	1	1	1	1	1	1	1	1	1	1	1	1	1	1	1	1	1
1475	6547.4	SLC8A3	ce	N	1	1	1	1	1	1	1	1	1	1	1	1	1	1	1	1	1	1	1	1	1	1	1	1	1	1	1	1	1	1	1	1	1	1	1	1	1	1	1	1
1476	6547.5	SLC8A3	ce	N	1	1	1	1	1	1	1	1	1	1	1	1	1	1	1	1	1	1	1	1	1	1	1	1	1	1	1	1	1	1	1	1	1	1	1	1	1	1	1	1
1477	6547.6	SLC8A3	ce	N	1	1	1	1	1	1	1	1	1	1	1	1	1	1	1	1	1	1	1	1	1	1	1	1	1	1	1	1	1	1	1	1	1	1	1	1	1	1	1	1
1478	6548.1	SLC9A1	ce	N	1	1	1	1	1	1	1	1	1	1	1	1	1	1	1	1	1	1	1	1	1	1	1	1	1	1	1	1	1	1	1	1	1	1	1	1	1	1	1	1
1479	6549.1	SLC9A2	ce	N	1	1	1	1	1	1	1	1	1	1	1	1	1	1	1	1	1	1	1	1	1	1	1	1	1	1	1	1	1	1	1	1	1	1	1	1	1	1	1	1
1480	6550.1	SLC9A3	ce	N	1	1	1	1	1	1	1	1	1	1	1	1	1	1	1	1	1	1	1	1	1	1	1	1	1	1	1	1	1	1	1	1	1	1	1	1	1	1	1	1
1481	6553.1	SLC9A5	ce	N	1	1	1	1	1	1	1	1	1	1	1	1	1	1	1	1	1	1	1	1	1	1	1	1	1	1	1	1	1	1	1	1	1	1	1	1	1	1	1	1
1482	6554.1	SLC10A1	ce	N	1	1	1	1	1	1	1	1	1	1	1	1	1	1	1	1	1	1	1	1	1	1	1	1	1	1	1	1	1	1	1	1	1	1	1	1	1	1	1	1
1483	6555.1	SLC10A2	ce	N	1	1	1	1	1	1	1	1	1	1	1	1	1	1	1	1	1	1	1	1	1	1	1	1	1	1	1	1	1	1	1	1	1	1	1	1	1	1	1	1
1484	6557.1	SLC12A1	ce	N	1	1	1	1	1	1	1	1	1	1	1	1	1	1	1	1	1	1	1	1	1	1	1	1	1	1	1	1	1	1	1	1	1	1	1	1	1	1	1	1
1485	6558.1	SLC12A2	ce	N	1	1	1	1	1	1	1	1	1	1	1	1	1	1	1	1	1	1	1	1	1	1	1	1	1	1	1	1	1	1	1	1	1	1	1	1	1	1	1	1
1486	6559.1	SLC12A3	ce	N	1	1	1	1	1	1	1	1	1	1	1	1	1	1	1	1	1	1	1	1	1	1	1	1	1	1	1	1	1	1	1	1	1	1	1	1	1	1	1	1
1487	6560.1	SLC12A4	ce	N	1	1	1	1	1	1	1	1	1	1	1	1	1	1	1	1	1	1	1	1	1	1	1	1	1	1	1	1	1	1	1	1	1	1	1	1	1	1	1	1
1488	6561.1	SLC13A1	ce	N	1	1	1	1	1	1	1	1	1	1	1	1	1	1	1	1	1	1	1	1	1	1	1	1	1	1	1	1	1	1	1	1	1	1	1	1	1	1	1	1
1489	6563.1	SLC14A1	ce	N	1	1	1	1	1	1	1	1	1	1	1	1	1	1	1	1	1	1	1	1	1	1	1	1	1	1	1	1	1	1	1	1	1	1	1	1	1	1	1	1
1490	6565.1	SLC15A2	ce	N	1	1	1	1	1	1	1	1	1	1	1	1	1	1	1	1	1	1	1	1	1	1	1	1	1	1	1	1	1	1	1	1	1	1	1	1	1	1	1	1
1491	6566.1	SLC16A1	cemx	N	1	1	1	1	1	1	1	1	1	1	1	1	1	1	1	1	1	1	1	1	1	1	1	1	1	1	1	1	1	1	1	1	1	1	1	1	1	1	1	1
1492	6567.1	SLC16A2	ce	N	1	1	1	1	1	1	1	1	1	1	1	1	1	1	1	1	1	1	1	1	1	1	1	1	1	1	1	1	1	1	1	1	1	1	1	1	1	1	1	1
1493	6568.1	SLC17A1	ce	N	1	1	1	1	1	1	1	1	1	1	1	1	1	1	1	1	1	1	1	1	1	1	1	1	1	1	1	1	1	1	1	1	1	1	1	1	1	1	1	1
1494	6569.1	SLC34A1	ce	N	1	1	1	1	1	1	1	1	1	1	1	1	1	1	1	1	1	1	1	1	1	1	1	1	1	1	1	1	1	1	1	1	1	1	1	1	1	1	1	1
1495	6570.1	SLC18A1	ce	N	1	1	1	1	1	1	1	1	1	1	1	1	1	1	1	1	1	1	1	1	1	1	1	1	1	1	1	1	1	1	1	1	1	1	1	1	1	1	1	1
1496	6571.1	SLC18A2	ce	N	1	1	1	1	1	1	1	1	1	1	1	1	1	1	1	1	1	1	1	1	1	1	1	1	1	1	1	1	1	1	1	1	1	1	1	1	1	1	1	1
1497	6572.1	SLC18A3	ce	N	1	1	1	1	1	1	1	1	1	1	1	1	1	1	1	1	1	1	1	1	1	1	1	1	1	1	1	1	1	1	1	1	1	1	1	1	1	1	1	1
1498	6573.1	SLC19A1	ce	N	1	1	1	1	1	1	1	1	1	1	1	1	1	1	1	1	1	1	1	1	1	1	1	1	1	1	1	1	1	1	1	1	1	1	1	1	1	1	1	1
1499	6573.2	SLC19A1	ce	N	1	1	1	1	1	1	1	1	1	1	1	1	1	1	1	1	1	1	1	1	1	1	1	1	1	1	1	1	1	1	1	1	1	1	1	1	1	1	1	1
1500	6574.1	SLC20A1	ce	N	1	1	1	1	1	1	1	1	1	1	1	1	1	1	1	1	1	1	1	1	1	1	1	1	1	1	1	1	1	1	1	1	1	1	1	1	1	1	1	1
1501	6575.1	SLC20A2	ce	N	1	1	1	1	1	1	1	1	1	1	1	1	1	1	1	1	1	1	1	1	1	1	1	1	1	1	1	1	1	1	1	1	1	1	1	1	1	1	1	1
1502	6576.1	SLC25A1	cm	N	1	1	1	1	1	1	1	1	1	1	1	1	1	1	1	1	1	1	1	1	1	1	1	1	1	1	1	1	1	1	1	1	1	1	1	1	1	1	1	1
1503	6578.1	SLCO2A1	ce	N	1	1	1	1	1	1	1	1	1	1	1	1	1	1	1	1	1	1	1	1	1	1	1	1	1	1	1	1	1	1	1	1	1	1	1	1	1	1	1	1
1504	6579.1	SLCO1A2	ce	N	1	1	1	1	1	1	1	1	1	1	1	1	1	1	1	1	1	1	1	1	1	1	1	1	1	1	1	1	1	1	1	1	1	1	1	1	1	1	1	1
1505	6580.1	SLC22A1	ce	N	1	1	1	1	1	1	1	1	1	1	1	1	1	1	1	1	1	1	1	1	1	1	1	1	1	1	1	1	1	1	1	1	1	1	1	1	1	1	1	1
1506	6581.1	SLC22A3	ce	N	1	1	1	1	1	1	1	1	1	1	1	1	1	1	1	1	1	1	1	1	1	1	1	1	1	1	1	1	1	1	1	1	1	1	1	1	1	1	1	1
1507	6582.1	SLC22A2	ce	N	1	1	1	1	1	1	1	1	1	1	1	1	1	1	1	1	1	1	1	1	1	1	1	1	1	1	1	1	1	1	1	1	1	1	1	1	1	1	1	1
1508	6582.2	SLC22A2	ce	N	1	1	1	1	1	1	1	1	1	1	1	1	1	1	1	1	1	1	1	1	1	1	1	1	1	1	1	1	1	1	1	1	1	1	1	1	1	1	1	1
1509	6583.1	SLC22A4	ce	N	1	1	1	1	1	1	1	1	1	1	1	1	1	1	1	1	1	1	1	1	1	1	1	1	1	1	1	1	1	1	1	1	1	1	1	1	1	1	1	1
1510	6584.1	SLC22A5	ce	N	1	1	1	1	1	1	1	1	1	1	1	1	1	1	1	1	1	1	1	1	1	1	1	1	1	1	1	1	1	1	1	1	1	1	1	1	1	1	1	1
1511	65985.1	AACS	c	Y	0.58	0.6	0.62	0.64	0.66	0.67	0.69	0.71	0.73	0.75	0.77	0.79	0.81	0.83	0.85	0.87	0.89	0.91	0.93	0.95	0.97	0.98	1	1	1	0.99	0.97	0.95	0.93	0.91	0.89	0.87	0.85	0.83	0.81	0.79	0.78	0.76	0.74	0.72
1512	66002.1	CYP4F12	r	Y	0.68	0.7	0.72	0.74	0.75	0.77	0.79	0.81	0.82	0.84	0.86	0.88	0.89	0.91	0.93	0.95	0.96	0.98	1	0.98	0.95	0.93	0.9	0.88	0.85	0.83	0.8	0.78	0.75	0.73	0.71	0.68	0.66	0.63	0.61	0.58	0.56	0.53	0.51	0.48
1513	66035.1	SLC2A11	ce	N	1	1	1	1	1	1	1	1	1	1	1	1	1	1	1	1	1	1	1	1	1	1	1	1	1	1	1	1	1	1	1	1	1	1	1	1	1	1	1	1
1514	6611.1	SMS	c	Y	0.69	0.7	0.72	0.73	0.75	0.76	0.78	0.8	0.81	0.83	0.84	0.86	0.87	0.89	0.91	0.92	0.94	0.95	0.97	0.98	1	0.97	0.95	0.92	0.89	0.87	0.84	0.81	0.78	0.76	0.73	0.7	0.68	0.65	0.62	0.6	0.57	0.54	0.52	0.49
1515	6646.1	SOAT1	cr	Y	0.5	0.53	0.56	0.58	0.61	0.64	0.67	0.69	0.72	0.75	0.78	0.81	0.83	0.86	0.89	0.92	0.94	0.97	1	0.98	0.95	0.93	0.9	0.88	0.85	0.83	0.8	0.78	0.75	0.73	0.7	0.67	0.65	0.63	0.6	0.58	0.55	0.53	0.5	0.48
1516	6647.1	SOD1	cnx	Y	0.54	0.56	0.58	0.6	0.63	0.65	0.67	0.69	0.71	0.73	0.75	0.77	0.79	0.81	0.83	0.85	0.88	0.9	0.92	0.94	0.96	0.98	1	0.99	0.98	0.97	0.96	0.95	0.94	0.93	0.92	0.9	0.89	0.88	0.87	0.86	0.85	0.84	0.83	0.82
1517	6648.1	SOD2	m	Y	0.54	0.56	0.58	0.6	0.63	0.65	0.67	0.69	0.71	0.73	0.75	0.77	0.79	0.81	0.83	0.85	0.88	0.9	0.92	0.94	0.96	0.98	1	0.99	0.98	0.97	0.96	0.95	0.94	0.93	0.92	0.9	0.89	0.88	0.87	0.86	0.85	0.84	0.83	0.82
1518	6649.1	SOD3	e	Y	0.54	0.56	0.58	0.6	0.63	0.65	0.67	0.69	0.71	0.73	0.75	0.77	0.79	0.81	0.83	0.85	0.88	0.9	0.92	0.94	0.96	0.98	1	0.99	0.98	0.97	0.96	0.95	0.94	0.93	0.92	0.9	0.89	0.88	0.87	0.86	0.85	0.84	0.83	0.82
1519	6652.1	SORD	c	Y	0	0	0	0	0	0	0	0	0	0	0	0	0	0.01	0.04	0.06	0.09	0.12	0.15	0.18	0.21	0.24	0.27	0.3	0.33	0.36	0.39	0.42	0.45	0.48	0.5	0.52	0.53	0.55	0.56	0.58	0.59	0.61	0.62	0.63
1520	6675.1	UAP1	c	Y	0.71	0.73	0.74	0.76	0.77	0.78	0.8	0.81	0.82	0.84	0.85	0.87	0.88	0.89	0.91	0.92	0.93	0.95	0.96	0.98	0.99	1	1	1	1	1	1	1	1	1	1	0.98	0.96	0.94	0.93	0.91	0.89	0.87	0.85	0.83
1521	669.1	BPGM	c	Y	0.9	0.91	0.92	0.93	0.94	0.95	0.96	0.97	0.98	0.99	1	0.99	0.98	0.97	0.96	0.95	0.94	0.93	0.92	0.91	0.9	0.89	0.88	0.87	0.86	0.85	0.84	0.83	0.82	0.81	0.8	0.78	0.77	0.76	0.75	0.74	0.73	0.72	0.71	0.7
1522	669.2	BPGM	c	Y	0.9	0.91	0.92	0.93	0.94	0.95	0.96	0.97	0.98	0.99	1	0.99	0.98	0.97	0.96	0.95	0.94	0.93	0.92	0.91	0.9	0.89	0.88	0.87	0.86	0.85	0.84	0.83	0.82	0.81	0.8	0.78	0.77	0.76	0.75	0.74	0.73	0.72	0.71	0.7
1523	6697.1	SPR	cn	Y	0.97	0.96	0.94	0.93	0.92	0.9	0.89	0.87	0.86	0.84	0.83	0.82	0.8	0.79	0.77	0.76	0.75	0.73	0.72	0.7	0.69	0.68	0.66	0.65	0.63	0.62	0.6	0.59	0.58	0.56	0.55	0.53	0.52	0.51	0.25	0	0	0	0	0
1524	6713.1	SQLE	r	N	1	1	1	1	1	1	1	1	1	1	1	1	1	1	1	1	1	1	1	1	1	1	1	1	1	1	1	1	1	1	1	1	1	1	1	1	1	1	1	1
1525	6715.1	SRD5A1	r	Y	1	1	1	1	1	1	1	1	1	1	1	1	0.98	0.96	0.94	0.91	0.89	0.87	0.85	0.83	0.81	0.78	0.76	0.74	0.72	0.7	0.68	0.66	0.63	0.61	0.59	0.57	0.55	0.53	0.5	0.46	0.41	0.36	0.31	0.26
1526	6716.1	SRD5A2	r	Y	1	1	1	1	1	1	1	1	1	1	1	1	0.98	0.96	0.94	0.91	0.89	0.87	0.85	0.83	0.81	0.78	0.76	0.74	0.72	0.7	0.68	0.66	0.63	0.61	0.59	0.57	0.55	0.53	0.5	0.46	0.41	0.36	0.31	0.26
1527	6718.1	AKR1D1	c	Y	0.85	0.83	0.82	0.8	0.79	0.77	0.75	0.74	0.72	0.71	0.69	0.68	0.66	0.65	0.63	0.62	0.6	0.59	0.57	0.56	0.54	0.52	0.51	0.47	0.39	0.32	0.24	0.17	0.09	0.02	0	0	0	0	0	0	0	0	0	0
1528	6723.1	SRM	c	Y	0.68	0.7	0.71	0.73	0.75	0.76	0.78	0.8	0.81	0.83	0.85	0.86	0.88	0.9	0.92	0.93	0.95	0.97	0.98	1	0.97	0.94	0.91	0.88	0.85	0.82	0.79	0.76	0.73	0.7	0.67	0.64	0.61	0.58	0.55	0.52	0.49	0.47	0.44	0.41
1529	6783.1	SULT1E1	c	Y	0.92	0.93	0.95	0.97	0.98	1	0.99	0.97	0.96	0.94	0.93	0.91	0.9	0.88	0.87	0.85	0.84	0.82	0.81	0.79	0.78	0.76	0.75	0.74	0.72	0.71	0.69	0.68	0.66	0.65	0.63	0.62	0.6	0.59	0.57	0.56	0.54	0.53	0.51	0.5
1530	6785.1	ELOVL4	c	N	1	1	1	1	1	1	1	1	1	1	1	1	1	1	1	1	1	1	1	1	1	1	1	1	1	1	1	1	1	1	1	1	1	1	1	1	1	1	1	1
1531	6799.1	SULT1A2	c	Y	0.5	0.55	0.6	0.65	0.7	0.75	0.8	0.85	0.9	0.95	1	0.98	0.97	0.95	0.93	0.92	0.9	0.88	0.87	0.85	0.83	0.82	0.8	0.78	0.77	0.75	0.73	0.72	0.7	0.68	0.67	0.65	0.63	0.62	0.6	0.58	0.57	0.55	0.53	0.52
1532	6799.2	SULT1A2	c	Y	0.5	0.55	0.6	0.65	0.7	0.75	0.8	0.85	0.9	0.95	1	0.98	0.97	0.95	0.93	0.92	0.9	0.88	0.87	0.85	0.83	0.82	0.8	0.78	0.77	0.75	0.73	0.72	0.7	0.68	0.67	0.65	0.63	0.62	0.6	0.58	0.57	0.55	0.53	0.52
1533	6817.1	SULT1A1	c	Y	0.5	0.55	0.6	0.65	0.7	0.75	0.8	0.85	0.9	0.95	1	0.98	0.97	0.95	0.93	0.92	0.9	0.88	0.87	0.85	0.83	0.82	0.8	0.78	0.77	0.75	0.73	0.72	0.7	0.68	0.67	0.65	0.63	0.62	0.6	0.58	0.57	0.55	0.53	0.52
1534	6817.2	SULT1A1	c	Y	0.5	0.55	0.6	0.65	0.7	0.75	0.8	0.85	0.9	0.95	1	0.98	0.97	0.95	0.93	0.92	0.9	0.88	0.87	0.85	0.83	0.82	0.8	0.78	0.77	0.75	0.73	0.72	0.7	0.68	0.67	0.65	0.63	0.62	0.6	0.58	0.57	0.55	0.53	0.52
1535	6817.3	SULT1A1	c	Y	0.5	0.55	0.6	0.65	0.7	0.75	0.8	0.85	0.9	0.95	1	0.98	0.97	0.95	0.93	0.92	0.9	0.88	0.87	0.85	0.83	0.82	0.8	0.78	0.77	0.75	0.73	0.72	0.7	0.68	0.67	0.65	0.63	0.62	0.6	0.58	0.57	0.55	0.53	0.52
1536	6817.4	SULT1A1	c	Y	0.5	0.55	0.6	0.65	0.7	0.75	0.8	0.85	0.9	0.95	1	0.98	0.97	0.95	0.93	0.92	0.9	0.88	0.87	0.85	0.83	0.82	0.8	0.78	0.77	0.75	0.73	0.72	0.7	0.68	0.67	0.65	0.63	0.62	0.6	0.58	0.57	0.55	0.53	0.52
1537	6817.5	SULT1A1	c	Y	0.5	0.55	0.6	0.65	0.7	0.75	0.8	0.85	0.9	0.95	1	0.98	0.97	0.95	0.93	0.92	0.9	0.88	0.87	0.85	0.83	0.82	0.8	0.78	0.77	0.75	0.73	0.72	0.7	0.68	0.67	0.65	0.63	0.62	0.6	0.58	0.57	0.55	0.53	0.52
1538	6818.1	SULT1A3	c	Y	0.5	0.55	0.6	0.65	0.7	0.75	0.8	0.85	0.9	0.95	1	0.98	0.97	0.95	0.93	0.92	0.9	0.88	0.87	0.85	0.83	0.82	0.8	0.78	0.77	0.75	0.73	0.72	0.7	0.68	0.67	0.65	0.63	0.62	0.6	0.58	0.57	0.55	0.53	0.52
1539	6818.2	SULT1A3	c	Y	0.5	0.55	0.6	0.65	0.7	0.75	0.8	0.85	0.9	0.95	1	0.98	0.97	0.95	0.93	0.92	0.9	0.88	0.87	0.85	0.83	0.82	0.8	0.78	0.77	0.75	0.73	0.72	0.7	0.68	0.67	0.65	0.63	0.62	0.6	0.58	0.57	0.55	0.53	0.52
1540	6818.3	SULT1A3	c	Y	0.5	0.55	0.6	0.65	0.7	0.75	0.8	0.85	0.9	0.95	1	0.98	0.97	0.95	0.93	0.92	0.9	0.88	0.87	0.85	0.83	0.82	0.8	0.78	0.77	0.75	0.73	0.72	0.7	0.68	0.67	0.65	0.63	0.62	0.6	0.58	0.57	0.55	0.53	0.52
1541	6820.1	SULT2B1	c	Y	0.85	0.86	0.88	0.89	0.91	0.92	0.94	0.95	0.97	0.98	1	1	1	1	1	1	1	1	1	1	0.99	0.97	0.96	0.94	0.93	0.91	0.9	0.88	0.87	0.85	0.84	0.82	0.81	0.79	0.78	0.76	0.75	0.73	0.72	0.7
1542	6820.2	SULT2B1	c	Y	0.85	0.86	0.88	0.89	0.91	0.92	0.94	0.95	0.97	0.98	1	1	1	1	1	1	1	1	1	1	0.99	0.97	0.96	0.94	0.93	0.91	0.9	0.88	0.87	0.85	0.84	0.82	0.81	0.79	0.78	0.76	0.75	0.73	0.72	0.7
1543	6821.1	SUOX	cm	Y	0.75	0.77	0.8	0.83	0.85	0.88	0.9	0.92	0.95	0.98	1	0.99	0.97	0.96	0.95	0.94	0.92	0.91	0.9	0.88	0.87	0.86	0.85	0.83	0.82	0.81	0.79	0.78	0.77	0.76	0.74	0.73	0.72	0.71	0.69	0.68	0.67	0.65	0.64	0.63
1544	6822.1	SULT2A1	c	Y	0.81	0.83	0.85	0.87	0.89	0.91	0.93	0.94	0.96	0.98	1	1	1	1	1	1	1	1	1	1	1	1	1	1	1	1	0.99	0.98	0.97	0.95	0.94	0.93	0.92	0.91	0.9	0.89	0.88	0.86	0.85	0.84
1545	6839.1	SUV39H1	n	Y	0	0	0	0	0	0	0.04	0.1	0.16	0.22	0.28	0.34	0.4	0.46	0.51	0.52	0.53	0.54	0.56	0.57	0.58	0.6	0.61	0.62	0.64	0.65	0.66	0.67	0.69	0.7	0.71	0.73	0.74	0.75	0.77	0.78	0.79	0.8	0.82	0.83
1546	686.1	BTD	cemn	Y	1	1	1	1	1	1	1	0.98	0.96	0.94	0.92	0.91	0.89	0.87	0.85	0.83	0.81	0.79	0.77	0.76	0.74	0.72	0.7	0.68	0.66	0.64	0.62	0.61	0.59	0.57	0.55	0.53	0.51	0.38	0.06	0	0	0	0	0
1547	6888.1	TALDO1	c	Y	0.41	0.44	0.47	0.5	0.52	0.53	0.54	0.56	0.57	0.58	0.6	0.61	0.62	0.64	0.65	0.66	0.68	0.69	0.7	0.72	0.73	0.74	0.76	0.77	0.78	0.8	0.81	0.83	0.84	0.85	0.87	0.88	0.89	0.91	0.92	0.93	0.95	0.96	0.97	0.99
1548	6898.1	TAT	m	Y	0.72	0.74	0.75	0.77	0.78	0.8	0.82	0.83	0.85	0.86	0.88	0.9	0.91	0.93	0.95	0.96	0.98	0.99	0.99	0.97	0.96	0.94	0.92	0.91	0.89	0.87	0.85	0.84	0.82	0.8	0.79	0.77	0.75	0.74	0.72	0.7	0.69	0.67	0.65	0.64
1549	6916.1	TBXAS1	r	Y	0.63	0.65	0.67	0.69	0.71	0.73	0.75	0.77	0.79	0.81	0.83	0.86	0.88	0.9	0.92	0.94	0.96	0.98	1	0.98	0.96	0.94	0.92	0.89	0.87	0.85	0.83	0.81	0.79	0.77	0.75	0.72	0.7	0.68	0.66	0.64	0.62	0.6	0.58	0.56
1550	6999.1	TDO2	c	Y	1	0.98	0.96	0.94	0.92	0.89	0.87	0.85	0.83	0.81	0.79	0.77	0.75	0.72	0.7	0.68	0.66	0.64	0.62	0.6	0.58	0.56	0.53	0.51	0.48	0.43	0.38	0.34	0.29	0.24	0.19	0.14	0.1	0.05	0	0	0	0	0	0
1551	7001.1	PRDX2	c	Y	0.85	0.87	0.88	0.9	0.91	0.93	0.94	0.96	0.97	0.99	1	0.99	0.97	0.96	0.94	0.93	0.92	0.9	0.89	0.87	0.86	0.85	0.83	0.82	0.8	0.79	0.78	0.76	0.75	0.73	0.72	0.71	0.69	0.68	0.66	0.65	0.64	0.62	0.61	0.59
1552	7001.2	PRDX2	c	Y	0.85	0.87	0.88	0.9	0.91	0.93	0.94	0.96	0.97	0.99	1	0.99	0.97	0.96	0.94	0.93	0.92	0.9	0.89	0.87	0.86	0.85	0.83	0.82	0.8	0.79	0.78	0.76	0.75	0.73	0.72	0.71	0.69	0.68	0.66	0.65	0.64	0.62	0.61	0.59
1553	7001.3	PRDX2	c	Y	0.85	0.87	0.88	0.9	0.91	0.93	0.94	0.96	0.97	0.99	1	0.99	0.97	0.96	0.94	0.93	0.92	0.9	0.89	0.87	0.86	0.85	0.83	0.82	0.8	0.79	0.78	0.76	0.75	0.73	0.72	0.71	0.69	0.68	0.66	0.65	0.64	0.62	0.61	0.59
1554	7054.1	TH	c	Y	0.88	0.89	0.9	0.91	0.93	0.94	0.95	0.96	0.98	0.99	1	0.98	0.97	0.95	0.93	0.92	0.9	0.88	0.87	0.85	0.83	0.82	0.8	0.78	0.77	0.75	0.73	0.72	0.7	0.68	0.67	0.65	0.63	0.62	0.6	0.58	0.57	0.55	0.53	0.52
1555	7054.2	TH	c	Y	0.88	0.89	0.9	0.91	0.93	0.94	0.95	0.96	0.98	0.99	1	0.98	0.97	0.95	0.93	0.92	0.9	0.88	0.87	0.85	0.83	0.82	0.8	0.78	0.77	0.75	0.73	0.72	0.7	0.68	0.67	0.65	0.63	0.62	0.6	0.58	0.57	0.55	0.53	0.52
1556	7054.3	TH	c	Y	0.88	0.89	0.9	0.91	0.93	0.94	0.95	0.96	0.98	0.99	1	0.98	0.97	0.95	0.93	0.92	0.9	0.88	0.87	0.85	0.83	0.82	0.8	0.78	0.77	0.75	0.73	0.72	0.7	0.68	0.67	0.65	0.63	0.62	0.6	0.58	0.57	0.55	0.53	0.52
1557	7083.1	TK1	c	Y	0.77	0.78	0.79	0.81	0.82	0.83	0.85	0.86	0.87	0.88	0.9	0.91	0.92	0.94	0.95	0.96	0.97	0.99	1	1	1	1	1	1	1	1	1	0.99	0.97	0.96	0.94	0.93	0.91	0.9	0.88	0.87	0.86	0.84	0.83	0.81
1558	7084.1	TK2	cm	Y	0.77	0.78	0.79	0.81	0.82	0.83	0.85	0.86	0.87	0.88	0.9	0.91	0.92	0.94	0.95	0.96	0.97	0.99	1	1	1	1	1	1	1	1	1	0.99	0.97	0.96	0.94	0.93	0.91	0.9	0.88	0.87	0.86	0.84	0.83	0.81
1559	7086.1	TKT	c	Y	0.29	0.31	0.34	0.36	0.38	0.41	0.43	0.45	0.48	0.5	0.54	0.57	0.61	0.64	0.68	0.71	0.75	0.79	0.82	0.86	0.89	0.93	0.96	1	1	1	1	1	1	1	1	1	1	1	1	1	0.97	0.95	0.92	0.9
1560	7108.1	TM7SF2	r	Y	0.62	0.64	0.66	0.68	0.71	0.73	0.75	0.77	0.79	0.81	0.83	0.85	0.87	0.89	0.92	0.94	0.96	0.98	1	0.98	0.97	0.95	0.94	0.92	0.9	0.89	0.87	0.85	0.84	0.82	0.81	0.79	0.77	0.76	0.74	0.72	0.71	0.69	0.68	0.66
1561	7166.1	TPH1	c	Y	0.79	0.81	0.82	0.84	0.86	0.88	0.89	0.91	0.93	0.95	0.96	0.98	1	0.98	0.97	0.95	0.93	0.92	0.9	0.88	0.87	0.85	0.83	0.82	0.8	0.78	0.77	0.75	0.73	0.71	0.7	0.68	0.66	0.65	0.63	0.61	0.6	0.58	0.56	0.55
1562	7167.1	TPI1	c	Y	0.69	0.71	0.73	0.74	0.76	0.78	0.79	0.81	0.83	0.85	0.86	0.88	0.9	0.91	0.93	0.95	0.97	0.98	1	1	1	1	1	1	1	1	1	1	1	1	1	0.98	0.95	0.93	0.91	0.89	0.86	0.84	0.82	0.8
1563	7173.1	TPO	c	Y	0.67	0.66	0.64	0.63	0.62	0.6	0.59	0.58	0.56	0.55	0.54	0.52	0.51	0.49	0.47	0.44	0.41	0.38	0.35	0.32	0.29	0.26	0.24	0.21	0.18	0.15	0.12	0.09	0.06	0.03	0.01	0	0	0	0	0	0	0	0	0
1564	7173.2	TPO	c	Y	0.67	0.66	0.64	0.63	0.62	0.6	0.59	0.58	0.56	0.55	0.54	0.52	0.51	0.49	0.47	0.44	0.41	0.38	0.35	0.32	0.29	0.26	0.24	0.21	0.18	0.15	0.12	0.09	0.06	0.03	0.01	0	0	0	0	0	0	0	0	0
1565	7173.3	TPO	c	Y	0.67	0.66	0.64	0.63	0.62	0.6	0.59	0.58	0.56	0.55	0.54	0.52	0.51	0.49	0.47	0.44	0.41	0.38	0.35	0.32	0.29	0.26	0.24	0.21	0.18	0.15	0.12	0.09	0.06	0.03	0.01	0	0	0	0	0	0	0	0	0
1566	7173.4	TPO	c	Y	0.67	0.66	0.64	0.63	0.62	0.6	0.59	0.58	0.56	0.55	0.54	0.52	0.51	0.49	0.47	0.44	0.41	0.38	0.35	0.32	0.29	0.26	0.24	0.21	0.18	0.15	0.12	0.09	0.06	0.03	0.01	0	0	0	0	0	0	0	0	0
1567	7173.5	TPO	c	Y	0.67	0.66	0.64	0.63	0.62	0.6	0.59	0.58	0.56	0.55	0.54	0.52	0.51	0.49	0.47	0.44	0.41	0.38	0.35	0.32	0.29	0.26	0.24	0.21	0.18	0.15	0.12	0.09	0.06	0.03	0.01	0	0	0	0	0	0	0	0	0
1568	7263.1	TST	m	Y	0.71	0.72	0.74	0.75	0.77	0.78	0.8	0.81	0.82	0.84	0.85	0.87	0.88	0.9	0.91	0.93	0.94	0.96	0.97	0.99	1	1	1	1	1	0.99	0.97	0.95	0.94	0.92	0.9	0.89	0.87	0.85	0.83	0.82	0.8	0.78	0.76	0.75
1569	7264.1	TSTA3	c	Y	0.88	0.89	0.9	0.92	0.93	0.94	0.96	0.97	0.98	1	1	0.99	0.98	0.97	0.95	0.94	0.93	0.91	0.9	0.88	0.87	0.86	0.84	0.83	0.81	0.8	0.79	0.77	0.76	0.74	0.73	0.72	0.7	0.69	0.68	0.66	0.65	0.63	0.62	0.61
1570	7296.1	TXNRD1	c	Y	0.84	0.85	0.87	0.89	0.9	0.92	0.94	0.95	0.97	0.98	1	0.98	0.97	0.95	0.93	0.92	0.9	0.88	0.87	0.85	0.83	0.82	0.8	0.78	0.77	0.75	0.73	0.71	0.7	0.68	0.66	0.65	0.63	0.61	0.6	0.58	0.56	0.55	0.53	0.51
1571	7296.2	TXNRD1	c	Y	0.84	0.85	0.87	0.89	0.9	0.92	0.94	0.95	0.97	0.98	1	0.98	0.97	0.95	0.93	0.92	0.9	0.88	0.87	0.85	0.83	0.82	0.8	0.78	0.77	0.75	0.73	0.71	0.7	0.68	0.66	0.65	0.63	0.61	0.6	0.58	0.56	0.55	0.53	0.51
1572	7296.3	TXNRD1	c	Y	0.84	0.85	0.87	0.89	0.9	0.92	0.94	0.95	0.97	0.98	1	0.98	0.97	0.95	0.93	0.92	0.9	0.88	0.87	0.85	0.83	0.82	0.8	0.78	0.77	0.75	0.73	0.71	0.7	0.68	0.66	0.65	0.63	0.61	0.6	0.58	0.56	0.55	0.53	0.51
1573	7296.4	TXNRD1	c	Y	0.84	0.85	0.87	0.89	0.9	0.92	0.94	0.95	0.97	0.98	1	0.98	0.97	0.95	0.93	0.92	0.9	0.88	0.87	0.85	0.83	0.82	0.8	0.78	0.77	0.75	0.73	0.71	0.7	0.68	0.66	0.65	0.63	0.61	0.6	0.58	0.56	0.55	0.53	0.51
1574	7298.1	TYMS	c	Y	0.8	0.82	0.84	0.86	0.88	0.9	0.92	0.94	0.96	0.98	1	1	1	1	1	1	1	1	1	1	1	1	1	1	1	1	1	1	1	1	1	1	1	0.98	0.96	0.94	0.92	0.9	0.88	0.87
1575	7299.1	TYR	c	Y	0.5	0.53	0.57	0.6	0.63	0.67	0.7	0.73	0.77	0.8	0.83	0.87	0.9	0.93	0.97	1	0.98	0.96	0.94	0.92	0.9	0.88	0.86	0.84	0.82	0.8	0.78	0.76	0.74	0.72	0.7	0.68	0.66	0.64	0.62	0.6	0.58	0.56	0.54	0.52
1576	7306.1	TYRP1	c	Y	0.5	0.53	0.57	0.6	0.63	0.67	0.7	0.73	0.77	0.8	0.83	0.87	0.9	0.93	0.97	1	0.98	0.96	0.94	0.92	0.9	0.88	0.86	0.84	0.82	0.8	0.78	0.76	0.74	0.72	0.7	0.68	0.66	0.64	0.62	0.6	0.58	0.56	0.54	0.52
1577	7350.1	UCP1	cm	N	1	1	1	1	1	1	1	1	1	1	1	1	1	1	1	1	1	1	1	1	1	1	1	1	1	1	1	1	1	1	1	1	1	1	1	1	1	1	1	1
1578	7351.1	UCP2	cm	N	1	1	1	1	1	1	1	1	1	1	1	1	1	1	1	1	1	1	1	1	1	1	1	1	1	1	1	1	1	1	1	1	1	1	1	1	1	1	1	1
1579	7352.1	UCP3	cm	N	1	1	1	1	1	1	1	1	1	1	1	1	1	1	1	1	1	1	1	1	1	1	1	1	1	1	1	1	1	1	1	1	1	1	1	1	1	1	1	1
1580	7352.2	UCP3	cm	N	1	1	1	1	1	1	1	1	1	1	1	1	1	1	1	1	1	1	1	1	1	1	1	1	1	1	1	1	1	1	1	1	1	1	1	1	1	1	1	1
1581	7355.1	SLC35A2	cg	N	1	1	1	1	1	1	1	1	1	1	1	1	1	1	1	1	1	1	1	1	1	1	1	1	1	1	1	1	1	1	1	1	1	1	1	1	1	1	1	1
1582	7357.1	UGCG	r	Y	0.7	0.72	0.73	0.75	0.77	0.78	0.8	0.82	0.83	0.85	0.87	0.88	0.9	0.92	0.93	0.95	0.97	0.98	1	0.98	0.96	0.93	0.91	0.89	0.87	0.85	0.83	0.8	0.78	0.76	0.74	0.72	0.7	0.67	0.65	0.63	0.61	0.59	0.57	0.54
1583	7358.1	UGDH	c	Y	0.04	0.06	0.09	0.11	0.14	0.16	0.19	0.21	0.24	0.26	0.29	0.31	0.34	0.36	0.39	0.41	0.44	0.46	0.49	0.51	0.53	0.55	0.57	0.59	0.61	0.63	0.65	0.67	0.69	0.7	0.72	0.74	0.76	0.78	0.8	0.82	0.84	0.86	0.88	0.9
1584	7359.1	UGP1	c	Y	0.63	0.65	0.66	0.68	0.7	0.72	0.73	0.75	0.77	0.79	0.8	0.82	0.84	0.86	0.88	0.89	0.91	0.93	0.95	0.96	0.98	1	1	1	1	1	1	1	1	1	1	1	1	1	1	1	1	1	1	1
1585	7360.1	UGP2	c	Y	0.63	0.65	0.66	0.68	0.7	0.72	0.73	0.75	0.77	0.79	0.8	0.82	0.84	0.86	0.88	0.89	0.91	0.93	0.95	0.96	0.98	1	1	1	1	1	1	1	1	1	1	1	1	1	1	1	1	1	1	1
1586	7360.2	UGP2	c	Y	0.63	0.65	0.66	0.68	0.7	0.72	0.73	0.75	0.77	0.79	0.8	0.82	0.84	0.86	0.88	0.89	0.91	0.93	0.95	0.96	0.98	1	1	1	1	1	1	1	1	1	1	1	1	1	1	1	1	1	1	1
1587	7363.1	UGT2B4	r	Y	0.63	0.65	0.67	0.69	0.71	0.73	0.75	0.77	0.79	0.81	0.83	0.85	0.88	0.9	0.92	0.94	0.96	0.98	1	0.94	0.88	0.81	0.75	0.69	0.63	0.56	0.5	0.48	0.45	0.43	0.4	0.38	0.35	0.33	0.31	0.28	0.26	0.23	0.21	0.18
1588	7364.1	UGT2B7	r	Y	0.63	0.65	0.67	0.69	0.71	0.73	0.75	0.77	0.79	0.81	0.83	0.85	0.88	0.9	0.92	0.94	0.96	0.98	1	0.94	0.88	0.81	0.75	0.69	0.63	0.56	0.5	0.48	0.45	0.43	0.4	0.38	0.35	0.33	0.31	0.28	0.26	0.23	0.21	0.18
1589	7367.1	UGT2B17	r	Y	0.63	0.65	0.67	0.69	0.71	0.73	0.75	0.77	0.79	0.81	0.83	0.85	0.88	0.9	0.92	0.94	0.96	0.98	1	0.94	0.88	0.81	0.75	0.69	0.63	0.56	0.5	0.48	0.45	0.43	0.4	0.38	0.35	0.33	0.31	0.28	0.26	0.23	0.21	0.18
1590	7371.1	UCK2	c	Y	0.89	0.91	0.92	0.94	0.96	0.97	0.99	1	1	1	1	1	1	1	1	1	0.99	0.98	0.96	0.95	0.93	0.91	0.9	0.88	0.87	0.85	0.83	0.82	0.8	0.79	0.77	0.75	0.74	0.72	0.71	0.69	0.67	0.66	0.64	0.63
1591	7372.1	UMPS	c	Y	0.65	0.67	0.69	0.7	0.72	0.74	0.76	0.77	0.79	0.81	0.83	0.84	0.86	0.88	0.9	0.91	0.93	0.95	0.97	0.98	1	0.97	0.95	0.92	0.9	0.87	0.85	0.82	0.8	0.77	0.74	0.72	0.69	0.67	0.64	0.62	0.59	0.57	0.54	0.52
1592	7378.1	UPP1	c	Y	0.5	0.52	0.55	0.58	0.6	0.63	0.65	0.67	0.7	0.73	0.75	0.77	0.8	0.83	0.85	0.88	0.9	0.92	0.95	0.98	1	0.98	0.95	0.92	0.9	0.88	0.85	0.83	0.8	0.77	0.75	0.72	0.7	0.67	0.65	0.63	0.6	0.58	0.55	0.53
1593	7378.2	UPP1	c	Y	0.5	0.52	0.55	0.58	0.6	0.63	0.65	0.67	0.7	0.73	0.75	0.77	0.8	0.83	0.85	0.88	0.9	0.92	0.95	0.98	1	0.98	0.95	0.92	0.9	0.88	0.85	0.83	0.8	0.77	0.75	0.72	0.7	0.67	0.65	0.63	0.6	0.58	0.55	0.53
1594	7381.1	UQCRB	cm	N	1	1	1	1	1	1	1	1	1	1	1	1	1	1	1	1	1	1	1	1	1	1	1	1	1	1	1	1	1	1	1	1	1	1	1	1	1	1	1	1
1595	7384.1	UQCRC1	cm	N	1	1	1	1	1	1	1	1	1	1	1	1	1	1	1	1	1	1	1	1	1	1	1	1	1	1	1	1	1	1	1	1	1	1	1	1	1	1	1	1
1596	7385.1	UQCRC2	cm	N	1	1	1	1	1	1	1	1	1	1	1	1	1	1	1	1	1	1	1	1	1	1	1	1	1	1	1	1	1	1	1	1	1	1	1	1	1	1	1	1
1597	7386.1	UQCRFS1	cm	Y	0.73	0.75	0.77	0.79	0.8	0.82	0.84	0.86	0.88	0.89	0.91	0.93	0.95	0.97	0.99	1	0.99	0.98	0.96	0.94	0.92	0.91	0.89	0.87	0.86	0.84	0.82	0.8	0.79	0.77	0.75	0.74	0.72	0.7	0.68	0.67	0.65	0.63	0.62	0.6
1598	7388.1	UQCRH	cm	N	1	1	1	1	1	1	1	1	1	1	1	1	1	1	1	1	1	1	1	1	1	1	1	1	1	1	1	1	1	1	1	1	1	1	1	1	1	1	1	1
1599	7389.1	UROD	c	Y	0.86	0.84	0.82	0.8	0.77	0.75	0.73	0.7	0.68	0.66	0.64	0.61	0.59	0.57	0.55	0.52	0.5	0.47	0.44	0.4	0.37	0.34	0.31	0.27	0.24	0.21	0.18	0.14	0.11	0.08	0.05	0.01	0	0	0	0	0	0	0	0
1600	7390.1	UROS	c	Y	0.63	0.64	0.65	0.66	0.68	0.69	0.7	0.71	0.73	0.74	0.75	0.76	0.77	0.79	0.8	0.81	0.82	0.84	0.85	0.86	0.88	0.89	0.9	0.91	0.93	0.94	0.95	0.96	0.98	0.99	1	0.98	0.97	0.95	0.93	0.92	0.9	0.88	0.87	0.85
1601	7498.1	XDH	x	Y	0.69	0.71	0.73	0.74	0.76	0.77	0.79	0.81	0.82	0.84	0.85	0.87	0.89	0.9	0.92	0.94	0.95	0.97	0.98	1	0.98	0.96	0.94	0.92	0.91	0.89	0.87	0.85	0.83	0.81	0.79	0.77	0.75	0.73	0.72	0.7	0.68	0.66	0.64	0.62
1602	759.1	CA1	c	Y	0.78	0.8	0.81	0.82	0.83	0.84	0.85	0.86	0.87	0.88	0.89	0.9	0.91	0.92	0.94	0.95	0.96	0.97	0.98	0.99	1	0.99	0.98	0.96	0.95	0.94	0.93	0.91	0.9	0.89	0.88	0.86	0.85	0.84	0.83	0.81	0.8	0.79	0.77	0.76
1603	760.1	CA2	c	Y	0.78	0.8	0.81	0.82	0.83	0.84	0.85	0.86	0.87	0.88	0.89	0.9	0.91	0.92	0.94	0.95	0.96	0.97	0.98	0.99	1	0.99	0.98	0.96	0.95	0.94	0.93	0.91	0.9	0.89	0.88	0.86	0.85	0.84	0.83	0.81	0.8	0.79	0.77	0.76
1604	761.1	CA3	c	Y	0.78	0.8	0.81	0.82	0.83	0.84	0.85	0.86	0.87	0.88	0.89	0.9	0.91	0.92	0.94	0.95	0.96	0.97	0.98	0.99	1	0.99	0.98	0.96	0.95	0.94	0.93	0.91	0.9	0.89	0.88	0.86	0.85	0.84	0.83	0.81	0.8	0.79	0.77	0.76
1605	762.1	CA4	c	Y	0.78	0.8	0.81	0.82	0.83	0.84	0.85	0.86	0.87	0.88	0.89	0.9	0.91	0.92	0.94	0.95	0.96	0.97	0.98	0.99	1	0.99	0.98	0.96	0.95	0.94	0.93	0.91	0.9	0.89	0.88	0.86	0.85	0.84	0.83	0.81	0.8	0.79	0.77	0.76
1606	763.1	CA5A	m	Y	0.78	0.8	0.81	0.82	0.83	0.84	0.85	0.86	0.87	0.88	0.89	0.9	0.91	0.92	0.94	0.95	0.96	0.97	0.98	0.99	1	0.99	0.98	0.96	0.95	0.94	0.93	0.91	0.9	0.89	0.88	0.86	0.85	0.84	0.83	0.81	0.8	0.79	0.77	0.76
1607	766.1	CA7	c	Y	0.78	0.8	0.81	0.82	0.83	0.84	0.85	0.86	0.87	0.88	0.89	0.9	0.91	0.92	0.94	0.95	0.96	0.97	0.98	0.99	1	0.99	0.98	0.96	0.95	0.94	0.93	0.91	0.9	0.89	0.88	0.86	0.85	0.84	0.83	0.81	0.8	0.79	0.77	0.76
1608	766.2	CA7	c	Y	0.78	0.8	0.81	0.82	0.83	0.84	0.85	0.86	0.87	0.88	0.89	0.9	0.91	0.92	0.94	0.95	0.96	0.97	0.98	0.99	1	0.99	0.98	0.96	0.95	0.94	0.93	0.91	0.9	0.89	0.88	0.86	0.85	0.84	0.83	0.81	0.8	0.79	0.77	0.76
1609	768.1	CA9	c	Y	0.78	0.8	0.81	0.82	0.83	0.84	0.85	0.86	0.87	0.88	0.89	0.9	0.91	0.92	0.94	0.95	0.96	0.97	0.98	0.99	1	0.99	0.98	0.96	0.95	0.94	0.93	0.91	0.9	0.89	0.88	0.86	0.85	0.84	0.83	0.81	0.8	0.79	0.77	0.76
1610	771.1	CA12	c	Y	0.78	0.8	0.81	0.82	0.83	0.84	0.85	0.86	0.87	0.88	0.89	0.9	0.91	0.92	0.94	0.95	0.96	0.97	0.98	0.99	1	0.99	0.98	0.96	0.95	0.94	0.93	0.91	0.9	0.89	0.88	0.86	0.85	0.84	0.83	0.81	0.8	0.79	0.77	0.76
1611	771.2	CA12	c	Y	0.78	0.8	0.81	0.82	0.83	0.84	0.85	0.86	0.87	0.88	0.89	0.9	0.91	0.92	0.94	0.95	0.96	0.97	0.98	0.99	1	0.99	0.98	0.96	0.95	0.94	0.93	0.91	0.9	0.89	0.88	0.86	0.85	0.84	0.83	0.81	0.8	0.79	0.77	0.76
1612	7841.1	MOGS	r	Y	1	1	1	1	1	0.99	0.96	0.92	0.88	0.85	0.81	0.77	0.74	0.7	0.66	0.63	0.59	0.55	0.51	0.48	0.46	0.43	0.4	0.38	0.35	0.32	0.3	0.27	0.24	0.22	0.19	0.16	0.14	0.11	0.09	0.06	0.03	0.01	0	0
1613	788.1	SLC25A20	cm	N	1	1	1	1	1	1	1	1	1	1	1	1	1	1	1	1	1	1	1	1	1	1	1	1	1	1	1	1	1	1	1	1	1	1	1	1	1	1	1	1
1614	790.1	CAD	c	Y	0.67	0.69	0.71	0.73	0.75	0.77	0.79	0.81	0.83	0.86	0.88	0.9	0.92	0.94	0.96	0.98	1	1	1	1	1	1	1	1	1	1	1	1	0.98	0.95	0.91	0.88	0.85	0.82	0.79	0.76	0.73	0.7	0.67	0.64
1615	79053.1	ALG8	r	N	1	1	1	1	1	1	1	1	1	1	1	1	1	1	1	1	1	1	1	1	1	1	1	1	1	1	1	1	1	1	1	1	1	1	1	1	1	1	1	1
1616	79053.2	ALG8	r	N	1	1	1	1	1	1	1	1	1	1	1	1	1	1	1	1	1	1	1	1	1	1	1	1	1	1	1	1	1	1	1	1	1	1	1	1	1	1	1	1
1617	79053.3	ALG8	r	N	1	1	1	1	1	1	1	1	1	1	1	1	1	1	1	1	1	1	1	1	1	1	1	1	1	1	1	1	1	1	1	1	1	1	1	1	1	1	1	1
1618	79087.1	ALG12	r	N	1	1	1	1	1	1	1	1	1	1	1	1	1	1	1	1	1	1	1	1	1	1	1	1	1	1	1	1	1	1	1	1	1	1	1	1	1	1	1	1
1619	7915.1	ALDH5A1	m	Y	0	0	0.05	0.09	0.14	0.19	0.23	0.28	0.32	0.37	0.42	0.46	0.5	0.52	0.54	0.55	0.57	0.59	0.6	0.62	0.64	0.65	0.67	0.69	0.7	0.72	0.74	0.75	0.77	0.78	0.8	0.82	0.83	0.85	0.87	0.88	0.9	0.92	0.93	0.95
1620	7915.2	ALDH5A1	m	Y	0	0	0.05	0.09	0.14	0.19	0.23	0.28	0.32	0.37	0.42	0.46	0.5	0.52	0.54	0.55	0.57	0.59	0.6	0.62	0.64	0.65	0.67	0.69	0.7	0.72	0.74	0.75	0.77	0.78	0.8	0.82	0.83	0.85	0.87	0.88	0.9	0.92	0.93	0.95
1621	79178.1	THTPA	c	Y	0	0	0	0	0	0.07	0.16	0.24	0.33	0.41	0.5	0.51	0.53	0.54	0.55	0.56	0.58	0.59	0.6	0.62	0.63	0.64	0.65	0.67	0.68	0.69	0.71	0.72	0.73	0.74	0.76	0.77	0.78	0.79	0.81	0.82	0.83	0.85	0.86	0.87
1622	7923.1	HSD17B8	c	Y	0.88	0.9	0.91	0.92	0.94	0.95	0.96	0.97	0.99	1	1	1	1	1	1	1	1	1	1	1	1	1	1	1	1	1	1	1	1	1	1	1	1	1	1	0.98	0.96	0.94	0.92	0.9
1623	79369.1	B3GNT4	g	Y	0.81	0.83	0.85	0.87	0.88	0.9	0.92	0.94	0.96	0.98	1	1	1	0.98	0.96	0.94	0.92	0.91	0.89	0.87	0.85	0.83	0.81	0.79	0.77	0.76	0.74	0.72	0.7	0.68	0.66	0.64	0.62	0.61	0.59	0.57	0.55	0.53	0.51	0.48
1624	7941.1	PLA2G7	e	Y	0.77	0.78	0.79	0.81	0.82	0.83	0.85	0.86	0.87	0.88	0.9	0.91	0.92	0.94	0.95	0.96	0.97	0.99	1	0.98	0.97	0.95	0.94	0.92	0.91	0.89	0.88	0.86	0.85	0.83	0.82	0.8	0.79	0.77	0.76	0.74	0.73	0.71	0.7	0.68
1625	79586.1	CHPF	g	Y	1	0.98	0.97	0.95	0.93	0.91	0.9	0.88	0.86	0.84	0.83	0.81	0.79	0.78	0.76	0.74	0.72	0.71	0.69	0.67	0.66	0.64	0.62	0.6	0.59	0.57	0.55	0.53	0.52	0.5	0.44	0.39	0.33	0.28	0.22	0.17	0.11	0.06	0	0
1626	79623.1	GALNT14	g	Y	0.66	0.68	0.7	0.71	0.73	0.75	0.77	0.78	0.8	0.82	0.83	0.85	0.87	0.88	0.9	0.92	0.93	0.95	0.97	0.98	1	0.98	0.96	0.94	0.92	0.9	0.88	0.86	0.84	0.82	0.8	0.77	0.75	0.73	0.71	0.69	0.67	0.65	0.63	0.61
1627	79646.1	PANK3	c	Y	0.68	0.7	0.71	0.73	0.74	0.76	0.78	0.79	0.81	0.82	0.84	0.86	0.87	0.89	0.9	0.92	0.94	0.95	0.97	0.98	1	0.98	0.97	0.95	0.93	0.92	0.9	0.88	0.87	0.85	0.84	0.82	0.8	0.79	0.77	0.75	0.74	0.72	0.7	0.69
1628	79695.1	GALNT12	g	Y	0.66	0.68	0.7	0.71	0.73	0.75	0.77	0.78	0.8	0.82	0.83	0.85	0.87	0.88	0.9	0.92	0.93	0.95	0.97	0.98	1	0.98	0.96	0.94	0.92	0.9	0.88	0.86	0.84	0.82	0.8	0.77	0.75	0.73	0.71	0.69	0.67	0.65	0.63	0.61
1629	79717.1	PPCS	c	Y	0.96	0.95	0.93	0.92	0.91	0.89	0.88	0.86	0.85	0.83	0.82	0.81	0.79	0.78	0.76	0.75	0.73	0.72	0.71	0.69	0.68	0.66	0.65	0.63	0.62	0.61	0.59	0.58	0.56	0.55	0.53	0.52	0.51	0.46	0.39	0.32	0.26	0.19	0.12	0.05
1630	79723.1	SUV39H2	n	Y	0	0	0	0	0	0	0.04	0.1	0.16	0.22	0.28	0.34	0.4	0.46	0.51	0.52	0.53	0.54	0.56	0.57	0.58	0.6	0.61	0.62	0.64	0.65	0.66	0.67	0.69	0.7	0.71	0.73	0.74	0.75	0.77	0.78	0.79	0.8	0.82	0.83
1631	79751.1	SLC25A22	cm	N	1	1	1	1	1	1	1	1	1	1	1	1	1	1	1	1	1	1	1	1	1	1	1	1	1	1	1	1	1	1	1	1	1	1	1	1	1	1	1	1
1632	79813.1	EHMT1	n	Y	0	0	0	0	0	0	0.04	0.1	0.16	0.22	0.28	0.34	0.4	0.46	0.51	0.52	0.53	0.54	0.56	0.57	0.58	0.6	0.61	0.62	0.64	0.65	0.66	0.67	0.69	0.7	0.71	0.73	0.74	0.75	0.77	0.78	0.79	0.8	0.82	0.83
1633	79814.1	AGMAT	m	Y	0.07	0.11	0.16	0.2	0.24	0.28	0.33	0.37	0.41	0.46	0.5	0.51	0.52	0.53	0.54	0.56	0.57	0.58	0.59	0.6	0.61	0.62	0.63	0.65	0.66	0.67	0.68	0.69	0.7	0.71	0.72	0.74	0.75	0.76	0.77	0.78	0.79	0.8	0.81	0.83
1634	79837.1	PIP5K2C	c	Y	0.73	0.74	0.76	0.77	0.79	0.8	0.82	0.83	0.85	0.86	0.88	0.89	0.91	0.92	0.94	0.95	0.97	0.98	1	0.98	0.96	0.94	0.93	0.91	0.89	0.87	0.85	0.83	0.82	0.8	0.78	0.76	0.74	0.72	0.71	0.69	0.67	0.65	0.63	0.61
1635	79896.1	THNSL1	c	N	1	1	1	1	1	1	1	1	1	1	1	1	1	1	1	1	1	1	1	1	1	1	1	1	1	1	1	1	1	1	1	1	1	1	1	1	1	1	1	1
1636	79901.1	CYBRD1	e	Y	0.68	0.7	0.72	0.73	0.75	0.77	0.79	0.8	0.82	0.84	0.86	0.88	0.89	0.91	0.93	0.95	0.96	0.98	1	1	0.98	0.96	0.95	0.93	0.91	0.89	0.87	0.86	0.84	0.82	0.8	0.78	0.76	0.75	0.73	0.71	0.69	0.67	0.66	0.64
1637	7991.1	TUSC3	cm	N	1	1	1	1	1	1	1	1	1	1	1	1	1	1	1	1	1	1	1	1	1	1	1	1	1	1	1	1	1	1	1	1	1	1	1	1	1	1	1	1
1638	7991.2	TUSC3	cm	N	1	1	1	1	1	1	1	1	1	1	1	1	1	1	1	1	1	1	1	1	1	1	1	1	1	1	1	1	1	1	1	1	1	1	1	1	1	1	1	1
1639	80025.1	PANK2	c	Y	0.68	0.7	0.71	0.73	0.74	0.76	0.78	0.79	0.81	0.82	0.84	0.86	0.87	0.89	0.9	0.92	0.94	0.95	0.97	0.98	1	0.98	0.97	0.95	0.93	0.92	0.9	0.88	0.87	0.85	0.84	0.82	0.8	0.79	0.77	0.75	0.74	0.72	0.7	0.69
1640	80025.2	PANK2	c	Y	0.68	0.7	0.71	0.73	0.74	0.76	0.78	0.79	0.81	0.82	0.84	0.86	0.87	0.89	0.9	0.92	0.94	0.95	0.97	0.98	1	0.98	0.97	0.95	0.93	0.92	0.9	0.88	0.87	0.85	0.84	0.82	0.8	0.79	0.77	0.75	0.74	0.72	0.7	0.69
1641	80025.3	PANK2	c	Y	0.68	0.7	0.71	0.73	0.74	0.76	0.78	0.79	0.81	0.82	0.84	0.86	0.87	0.89	0.9	0.92	0.94	0.95	0.97	0.98	1	0.98	0.97	0.95	0.93	0.92	0.9	0.88	0.87	0.85	0.84	0.82	0.8	0.79	0.77	0.75	0.74	0.72	0.7	0.69
1642	80025.4	PANK2	c	Y	0.68	0.7	0.71	0.73	0.74	0.76	0.78	0.79	0.81	0.82	0.84	0.86	0.87	0.89	0.9	0.92	0.94	0.95	0.97	0.98	1	0.98	0.97	0.95	0.93	0.92	0.9	0.88	0.87	0.85	0.84	0.82	0.8	0.79	0.77	0.75	0.74	0.72	0.7	0.69
1643	80025.5	PANK2	m	Y	0.68	0.7	0.71	0.73	0.74	0.76	0.78	0.79	0.81	0.82	0.84	0.86	0.87	0.89	0.9	0.92	0.94	0.95	0.97	0.98	1	0.98	0.97	0.95	0.93	0.92	0.9	0.88	0.87	0.85	0.84	0.82	0.8	0.79	0.77	0.75	0.74	0.72	0.7	0.69
1644	80055.1	PGAP1	r	Y	0.72	0.74	0.75	0.77	0.78	0.8	0.81	0.83	0.85	0.86	0.88	0.89	0.91	0.92	0.94	0.95	0.97	0.98	1	0.98	0.96	0.95	0.93	0.91	0.89	0.88	0.86	0.84	0.82	0.8	0.79	0.77	0.75	0.73	0.71	0.7	0.68	0.66	0.64	0.63
1645	80068.1	MTHFD2L	c	Y	0.71	0.73	0.75	0.77	0.79	0.8	0.82	0.84	0.86	0.88	0.89	0.91	0.93	0.95	0.96	0.98	1	0.99	0.97	0.96	0.94	0.93	0.91	0.9	0.88	0.87	0.85	0.84	0.83	0.81	0.8	0.78	0.77	0.75	0.74	0.72	0.71	0.69	0.68	0.67
1646	80142.1	PTGES2	r	Y	0.76	0.78	0.79	0.8	0.81	0.83	0.84	0.85	0.87	0.88	0.89	0.91	0.92	0.93	0.95	0.96	0.97	0.99	1	0.99	0.97	0.96	0.95	0.93	0.92	0.91	0.89	0.88	0.86	0.85	0.84	0.82	0.81	0.8	0.78	0.77	0.76	0.74	0.73	0.72
1647	80142.2	PTGES2	r	Y	0.76	0.78	0.79	0.8	0.81	0.83	0.84	0.85	0.87	0.88	0.89	0.91	0.92	0.93	0.95	0.96	0.97	0.99	1	0.99	0.97	0.96	0.95	0.93	0.92	0.91	0.89	0.88	0.86	0.85	0.84	0.82	0.81	0.8	0.78	0.77	0.76	0.74	0.73	0.72
1648	80142.3	PTGES2	r	Y	0.76	0.78	0.79	0.8	0.81	0.83	0.84	0.85	0.87	0.88	0.89	0.91	0.92	0.93	0.95	0.96	0.97	0.99	1	0.99	0.97	0.96	0.95	0.93	0.92	0.91	0.89	0.88	0.86	0.85	0.84	0.82	0.81	0.8	0.78	0.77	0.76	0.74	0.73	0.72
1649	80142.4	PTGES2	r	Y	0.76	0.78	0.79	0.8	0.81	0.83	0.84	0.85	0.87	0.88	0.89	0.91	0.92	0.93	0.95	0.96	0.97	0.99	1	0.99	0.97	0.96	0.95	0.93	0.92	0.91	0.89	0.88	0.86	0.85	0.84	0.82	0.81	0.8	0.78	0.77	0.76	0.74	0.73	0.72
1650	80146.1	UXS1	g	Y	1	1	1	1	1	1	0.98	0.97	0.95	0.93	0.91	0.89	0.87	0.85	0.83	0.81	0.79	0.77	0.75	0.73	0.72	0.7	0.68	0.66	0.64	0.62	0.6	0.58	0.56	0.54	0.52	0.5	0.48	0.46	0.44	0.42	0.4	0.38	0.35	0.33
1651	80150.1	ASRGL1	m	Y	0.76	0.77	0.78	0.8	0.81	0.83	0.84	0.86	0.87	0.88	0.9	0.91	0.93	0.94	0.95	0.97	0.98	1	1	1	1	1	1	1	1	1	1	1	1	1	1	1	1	0.99	0.97	0.96	0.94	0.92	0.91	0.89
1652	80162.1	ATHL1	c	Y	0.66	0.64	0.63	0.61	0.59	0.58	0.56	0.55	0.53	0.52	0.5	0.47	0.45	0.42	0.4	0.37	0.35	0.32	0.29	0.27	0.24	0.22	0.19	0.16	0.14	0.11	0.09	0.06	0.04	0.01	0	0	0	0	0	0	0	0	0	0
1653	80168.1	MOGAT2	c	Y	0.69	0.71	0.73	0.74	0.76	0.78	0.79	0.81	0.83	0.85	0.86	0.88	0.9	0.91	0.93	0.95	0.97	0.98	1	0.98	0.97	0.95	0.93	0.91	0.9	0.88	0.86	0.84	0.83	0.81	0.79	0.78	0.76	0.74	0.72	0.71	0.69	0.67	0.66	0.64
1654	80201.1	HKDC1	c	Y	0.28	0.31	0.33	0.35	0.37	0.39	0.41	0.44	0.46	0.48	0.5	0.52	0.55	0.58	0.6	0.63	0.65	0.67	0.7	0.73	0.75	0.77	0.8	0.83	0.85	0.88	0.9	0.92	0.95	0.98	1	1	1	0.98	0.96	0.94	0.92	0.89	0.87	0.85
1655	80235.1	PIGZ	r	Y	0.81	0.83	0.85	0.87	0.88	0.9	0.92	0.94	0.96	0.98	1	1	1	0.98	0.96	0.94	0.92	0.91	0.89	0.87	0.85	0.83	0.81	0.79	0.77	0.76	0.74	0.72	0.7	0.68	0.66	0.64	0.62	0.61	0.59	0.57	0.55	0.53	0.51	0.48
1656	80270.1	HSD3B7	r	Y	0.62	0.64	0.66	0.68	0.7	0.72	0.74	0.76	0.79	0.81	0.83	0.85	0.87	0.89	0.91	0.94	0.96	0.98	1	0.98	0.95	0.93	0.91	0.89	0.86	0.84	0.82	0.79	0.77	0.75	0.72	0.7	0.68	0.66	0.63	0.61	0.59	0.56	0.54	0.52
1657	80271.1	ITPKC	c	Y	0.59	0.61	0.63	0.65	0.67	0.7	0.72	0.74	0.76	0.78	0.8	0.83	0.85	0.87	0.89	0.91	0.93	0.96	0.98	1	0.83	0.67	0.5	0.48	0.46	0.44	0.42	0.4	0.39	0.37	0.35	0.33	0.31	0.29	0.27	0.25	0.23	0.21	0.19	0.18
1658	80308.1	FLAD1	c	Y	0.84	0.86	0.87	0.89	0.91	0.92	0.94	0.95	0.97	0.98	1	0.98	0.96	0.94	0.93	0.91	0.89	0.87	0.85	0.83	0.82	0.8	0.78	0.76	0.74	0.72	0.71	0.69	0.67	0.65	0.63	0.61	0.6	0.58	0.56	0.54	0.52	0.5	0.47	0.43
1659	80308.2	FLAD1	c	Y	0.84	0.86	0.87	0.89	0.91	0.92	0.94	0.95	0.97	0.98	1	0.98	0.96	0.94	0.93	0.91	0.89	0.87	0.85	0.83	0.82	0.8	0.78	0.76	0.74	0.72	0.71	0.69	0.67	0.65	0.63	0.61	0.6	0.58	0.56	0.54	0.52	0.5	0.47	0.43
1660	8034.1	SLC25A16	cm	N	1	1	1	1	1	1	1	1	1	1	1	1	1	1	1	1	1	1	1	1	1	1	1	1	1	1	1	1	1	1	1	1	1	1	1	1	1	1	1	1
1661	80347.1	COASY	c	Y	0.55	0.57	0.58	0.6	0.61	0.63	0.64	0.66	0.67	0.69	0.7	0.72	0.73	0.75	0.76	0.78	0.79	0.81	0.82	0.84	0.85	0.87	0.88	0.9	0.91	0.93	0.94	0.96	0.97	0.99	1	0.98	0.96	0.93	0.91	0.89	0.87	0.85	0.83	0.8
1662	8050.1	PDHX	m	N	1	1	1	1	1	1	1	1	1	1	1	1	1	1	1	1	1	1	1	1	1	1	1	1	1	1	1	1	1	1	1	1	1	1	1	1	1	1	1	1
1663	80704.1	SLC19A3	ce	N	1	1	1	1	1	1	1	1	1	1	1	1	1	1	1	1	1	1	1	1	1	1	1	1	1	1	1	1	1	1	1	1	1	1	1	1	1	1	1	1
1664	80724.1	ACAD10	m	Y	0.95	0.97	0.99	1	1	1	1	1	1	1	1	0.99	0.97	0.95	0.93	0.92	0.9	0.88	0.86	0.84	0.82	0.8	0.78	0.76	0.74	0.72	0.7	0.68	0.67	0.65	0.63	0.61	0.59	0.57	0.55	0.53	0.51	0.48	0.43	0.38
1665	80854.1	SETD7	n	Y	0	0	0	0	0	0	0.04	0.1	0.16	0.22	0.28	0.34	0.4	0.46	0.51	0.52	0.53	0.54	0.56	0.57	0.58	0.6	0.61	0.62	0.64	0.65	0.66	0.67	0.69	0.7	0.71	0.73	0.74	0.75	0.77	0.78	0.79	0.8	0.82	0.83
1666	81031.1	SLC2A10	ce	N	1	1	1	1	1	1	1	1	1	1	1	1	1	1	1	1	1	1	1	1	1	1	1	1	1	1	1	1	1	1	1	1	1	1	1	1	1	1	1	1
1667	8140.1	SLC7A5	ce	N	1	1	1	1	1	1	1	1	1	1	1	1	1	1	1	1	1	1	1	1	1	1	1	1	1	1	1	1	1	1	1	1	1	1	1	1	1	1	1	1
1668	81490.1	PTDSS2	c	Y	0.67	0.69	0.7	0.72	0.74	0.75	0.77	0.79	0.8	0.82	0.84	0.85	0.87	0.88	0.9	0.92	0.93	0.95	0.97	0.98	1	0.98	0.96	0.94	0.92	0.91	0.89	0.87	0.85	0.83	0.81	0.79	0.77	0.75	0.73	0.72	0.7	0.68	0.66	0.64
1669	81537.1	SGPP1	r	Y	0.8	0.82	0.84	0.86	0.88	0.9	0.92	0.94	0.96	0.98	1	1	1	1	1	1	1	0.99	0.97	0.96	0.94	0.92	0.9	0.88	0.87	0.85	0.83	0.81	0.79	0.78	0.76	0.74	0.72	0.7	0.68	0.67	0.65	0.63	0.61	0.59
1670	81539.1	SLC38A1	ce	N	1	1	1	1	1	1	1	1	1	1	1	1	1	1	1	1	1	1	1	1	1	1	1	1	1	1	1	1	1	1	1	1	1	1	1	1	1	1	1	1
1671	81579.1	PLA2G12A	e	Y	0.7	0.71	0.73	0.75	0.77	0.78	0.8	0.82	0.83	0.85	0.87	0.88	0.9	0.92	0.93	0.95	0.97	0.98	1	1	1	0.98	0.97	0.95	0.93	0.92	0.9	0.88	0.87	0.85	0.83	0.82	0.8	0.78	0.77	0.75	0.73	0.72	0.7	0.68
1672	8170.1	SLC14A2	ce	N	1	1	1	1	1	1	1	1	1	1	1	1	1	1	1	1	1	1	1	1	1	1	1	1	1	1	1	1	1	1	1	1	1	1	1	1	1	1	1	1
1673	81849.1	ST6GALNAC5	g	Y	0.9	0.88	0.86	0.85	0.83	0.81	0.8	0.78	0.76	0.75	0.73	0.71	0.7	0.68	0.66	0.65	0.63	0.61	0.59	0.58	0.56	0.54	0.53	0.51	0.48	0.43	0.38	0.33	0.28	0.23	0.18	0.13	0.08	0.03	0	0	0	0	0	0
1674	8228.1	PNPLA4	c	Y	0.5	0.53	0.57	0.6	0.63	0.67	0.7	0.73	0.77	0.8	0.83	0.87	0.9	0.93	0.97	1	1	1	1	1	1	0.95	0.9	0.85	0.8	0.75	0.7	0.65	0.6	0.55	0.5	0.48	0.47	0.45	0.43	0.42	0.4	0.38	0.36	0.35
1675	8277.1	TKTL1	c	Y	0.29	0.31	0.34	0.36	0.38	0.41	0.43	0.45	0.48	0.5	0.54	0.57	0.61	0.64	0.68	0.71	0.75	0.79	0.82	0.86	0.89	0.93	0.96	1	1	1	1	1	1	1	1	1	1	1	1	1	0.97	0.95	0.92	0.9
1676	8288.1	EPX	c	Y	0.61	0.6	0.59	0.58	0.57	0.56	0.55	0.54	0.53	0.52	0.51	0.5	0	0	0	0	0	0	0	0	0	0	0	0	0	0	0	0	0	0	0	0	0	0	0	0	0	0	0	0
1677	8309.1	ACOX2	x	Y	0.39	0.43	0.47	0.5	0.52	0.54	0.57	0.59	0.61	0.63	0.65	0.67	0.69	0.71	0.73	0.75	0.77	0.79	0.81	0.83	0.85	0.87	0.89	0.91	0.93	0.95	0.97	0.99	0.99	0.96	0.94	0.92	0.9	0.87	0.85	0.83	0.81	0.78	0.76	0.74
1678	8310.1	ACOX3	x	Y	0.32	0.35	0.39	0.42	0.46	0.49	0.52	0.54	0.56	0.58	0.6	0.62	0.64	0.66	0.68	0.7	0.72	0.74	0.76	0.78	0.8	0.82	0.84	0.86	0.88	0.9	0.92	0.94	0.96	0.98	1	1	1	1	1	1	1	1	1	1
1679	83549.1	UCK1	c	Y	0.9	0.91	0.93	0.95	0.96	0.98	1	1	1	1	1	1	1	1	1	1	0.99	0.97	0.96	0.94	0.92	0.91	0.89	0.88	0.86	0.84	0.83	0.81	0.8	0.78	0.76	0.75	0.73	0.72	0.7	0.68	0.67	0.65	0.64	0.62
1680	83697.1	SLC4A9	ce	N	1	1	1	1	1	1	1	1	1	1	1	1	1	1	1	1	1	1	1	1	1	1	1	1	1	1	1	1	1	1	1	1	1	1	1	1	1	1	1	1
1681	83733.1	SLC25A18	cm	N	1	1	1	1	1	1	1	1	1	1	1	1	1	1	1	1	1	1	1	1	1	1	1	1	1	1	1	1	1	1	1	1	1	1	1	1	1	1	1	1
1682	83852.1	SETDB2	n	Y	0	0	0	0	0	0	0.04	0.1	0.16	0.22	0.28	0.34	0.4	0.46	0.51	0.52	0.53	0.54	0.56	0.57	0.58	0.6	0.61	0.62	0.64	0.65	0.66	0.67	0.69	0.7	0.71	0.73	0.74	0.75	0.77	0.78	0.79	0.8	0.82	0.83
1683	83884.1	SLC25A2	cm	N	1	1	1	1	1	1	1	1	1	1	1	1	1	1	1	1	1	1	1	1	1	1	1	1	1	1	1	1	1	1	1	1	1	1	1	1	1	1	1	1
1684	8394.1	PIP5K1A	c	Y	0.76	0.77	0.79	0.8	0.81	0.83	0.84	0.85	0.87	0.88	0.89	0.91	0.92	0.93	0.95	0.96	0.97	0.99	1	0.97	0.95	0.92	0.89	0.86	0.84	0.81	0.78	0.76	0.73	0.7	0.67	0.65	0.62	0.59	0.57	0.54	0.51	0.48	0.46	0.43
1685	8395.1	PIP5K1B	c	Y	0.76	0.77	0.79	0.8	0.81	0.83	0.84	0.85	0.87	0.88	0.89	0.91	0.92	0.93	0.95	0.96	0.97	0.99	1	0.97	0.95	0.92	0.89	0.87	0.84	0.81	0.78	0.76	0.73	0.7	0.68	0.65	0.62	0.6	0.57	0.54	0.52	0.49	0.46	0.43
1686	8396.1	PIP5K2B	c	Y	0.73	0.74	0.76	0.77	0.79	0.8	0.82	0.83	0.85	0.86	0.88	0.89	0.91	0.92	0.94	0.95	0.97	0.98	1	0.98	0.96	0.94	0.93	0.91	0.89	0.87	0.85	0.83	0.82	0.8	0.78	0.76	0.74	0.72	0.71	0.69	0.67	0.65	0.63	0.61
1687	8396.2	PIP5K2B	c	Y	0.73	0.74	0.76	0.77	0.79	0.8	0.82	0.83	0.85	0.86	0.88	0.89	0.91	0.92	0.94	0.95	0.97	0.98	1	0.98	0.96	0.94	0.93	0.91	0.89	0.87	0.85	0.83	0.82	0.8	0.78	0.76	0.74	0.72	0.71	0.69	0.67	0.65	0.63	0.61
1688	8398.1	PLA2G6	c	Y	0.7	0.71	0.73	0.75	0.77	0.78	0.8	0.82	0.83	0.85	0.87	0.88	0.9	0.92	0.93	0.95	0.97	0.98	1	1	1	0.98	0.97	0.95	0.93	0.92	0.9	0.88	0.87	0.85	0.83	0.82	0.8	0.78	0.77	0.75	0.73	0.72	0.7	0.68
1689	8398.2	PLA2G6	c	Y	0.7	0.71	0.73	0.75	0.77	0.78	0.8	0.82	0.83	0.85	0.87	0.88	0.9	0.92	0.93	0.95	0.97	0.98	1	1	1	0.98	0.97	0.95	0.93	0.92	0.9	0.88	0.87	0.85	0.83	0.82	0.8	0.78	0.77	0.75	0.73	0.72	0.7	0.68
1690	8399.1	PLA2G10	e	Y	0.7	0.71	0.73	0.75	0.77	0.78	0.8	0.82	0.83	0.85	0.87	0.88	0.9	0.92	0.93	0.95	0.97	0.98	1	1	1	0.98	0.97	0.95	0.93	0.92	0.9	0.88	0.87	0.85	0.83	0.82	0.8	0.78	0.77	0.75	0.73	0.72	0.7	0.68
1691	84002.1	B3GNT5	g	Y	0.81	0.83	0.85	0.87	0.88	0.9	0.92	0.94	0.96	0.98	1	1	1	0.98	0.96	0.94	0.92	0.91	0.89	0.87	0.85	0.83	0.81	0.79	0.77	0.76	0.74	0.72	0.7	0.68	0.66	0.64	0.62	0.61	0.59	0.57	0.55	0.53	0.51	0.48
1692	8402.1	SLC25A11	cm	N	1	1	1	1	1	1	1	1	1	1	1	1	1	1	1	1	1	1	1	1	1	1	1	1	1	1	1	1	1	1	1	1	1	1	1	1	1	1	1	1
1693	84076.1	TKTL2	c	Y	0.29	0.31	0.34	0.36	0.38	0.41	0.43	0.45	0.48	0.5	0.54	0.57	0.61	0.64	0.68	0.71	0.75	0.79	0.82	0.86	0.89	0.93	0.96	1	1	1	1	1	1	1	1	1	1	1	1	1	0.97	0.95	0.92	0.9
1694	84129.1	ACAD11	m	Y	0.95	0.97	0.99	1	1	1	1	1	1	1	1	0.99	0.97	0.95	0.93	0.92	0.9	0.88	0.86	0.84	0.82	0.8	0.78	0.76	0.74	0.72	0.7	0.68	0.67	0.65	0.63	0.61	0.59	0.57	0.55	0.53	0.51	0.48	0.43	0.38
1695	8424.1	BBOX1	c	Y	0.8	0.82	0.84	0.86	0.88	0.9	0.92	0.94	0.96	0.98	1	0.98	0.96	0.94	0.92	0.9	0.88	0.86	0.84	0.83	0.81	0.79	0.77	0.75	0.73	0.71	0.69	0.67	0.65	0.63	0.61	0.59	0.57	0.55	0.53	0.52	0.49	0.44	0.39	0.35
1696	84264.1	HAGHL	c	Y	0.78	0.79	0.81	0.82	0.84	0.85	0.86	0.88	0.89	0.91	0.92	0.93	0.95	0.96	0.98	0.99	1	0.98	0.97	0.95	0.94	0.92	0.91	0.89	0.88	0.86	0.84	0.83	0.81	0.8	0.78	0.77	0.75	0.74	0.72	0.7	0.69	0.67	0.66	0.64
1697	84264.2	HAGHL	c	Y	0.78	0.79	0.81	0.82	0.84	0.85	0.86	0.88	0.89	0.91	0.92	0.93	0.95	0.96	0.98	0.99	1	0.98	0.97	0.95	0.94	0.92	0.91	0.89	0.88	0.86	0.84	0.83	0.81	0.8	0.78	0.77	0.75	0.74	0.72	0.7	0.69	0.67	0.66	0.64
1698	8443.1	GNPAT	cx	Y	0.72	0.71	0.69	0.68	0.67	0.65	0.64	0.63	0.61	0.6	0.58	0.57	0.56	0.54	0.53	0.51	0.5	0.39	0.28	0.17	0.07	0	0	0	0	0	0	0	0	0	0	0	0	0	0	0	0	0	0	0
1699	84444.1	DOT1L	n	Y	0	0	0	0	0	0	0.04	0.1	0.16	0.22	0.28	0.34	0.4	0.46	0.51	0.52	0.53	0.54	0.56	0.57	0.58	0.6	0.61	0.62	0.64	0.65	0.66	0.67	0.69	0.7	0.71	0.73	0.74	0.75	0.77	0.78	0.79	0.8	0.82	0.83
1700	84532.1	ACSS1	m	Y	0.59	0.61	0.63	0.64	0.66	0.68	0.69	0.71	0.73	0.75	0.76	0.78	0.8	0.82	0.83	0.85	0.87	0.89	0.9	0.92	0.94	0.95	0.97	0.99	0.99	0.97	0.96	0.94	0.92	0.9	0.88	0.86	0.84	0.82	0.81	0.79	0.77	0.75	0.73	0.71
1701	84649.1	DGAT2	c	Y	0.67	0.69	0.71	0.73	0.74	0.76	0.78	0.8	0.82	0.84	0.85	0.87	0.89	0.91	0.93	0.95	0.96	0.98	1	0.98	0.97	0.95	0.93	0.91	0.9	0.88	0.86	0.84	0.83	0.81	0.79	0.77	0.76	0.74	0.72	0.7	0.69	0.67	0.65	0.64
1702	84679.1	SLC9A7	cg	N	1	1	1	1	1	1	1	1	1	1	1	1	1	1	1	1	1	1	1	1	1	1	1	1	1	1	1	1	1	1	1	1	1	1	1	1	1	1	1	1
1703	84693.1	MCEE	m	Y	0.86	0.87	0.89	0.9	0.92	0.93	0.95	0.96	0.97	0.99	1	0.98	0.97	0.95	0.94	0.93	0.91	0.9	0.88	0.87	0.85	0.84	0.83	0.81	0.8	0.78	0.77	0.75	0.74	0.73	0.71	0.7	0.68	0.67	0.65	0.64	0.63	0.61	0.6	0.58
1704	847.1	CAT	mx	Y	0.92	0.93	0.94	0.96	0.97	0.99	1	1	1	1	1	1	1	1	1	1	1	1	1	1	1	0.99	0.97	0.96	0.94	0.93	0.91	0.9	0.89	0.87	0.86	0.84	0.83	0.81	0.8	0.79	0.77	0.76	0.74	0.73
1705	84701.1	COX4I2	cm	N	1	1	1	1	1	1	1	1	1	1	1	1	1	1	1	1	1	1	1	1	1	1	1	1	1	1	1	1	1	1	1	1	1	1	1	1	1	1	1	1
1706	84706.1	GPT2	c	Y	0.85	0.86	0.88	0.9	0.91	0.93	0.95	0.97	0.98	1	0.98	0.96	0.94	0.92	0.9	0.88	0.87	0.85	0.83	0.81	0.79	0.77	0.75	0.73	0.71	0.69	0.67	0.65	0.63	0.62	0.6	0.58	0.56	0.54	0.52	0.5	0.45	0.4	0.35	0.3
1707	84720.1	PIGO	r	Y	0.68	0.7	0.72	0.74	0.75	0.77	0.79	0.81	0.82	0.84	0.86	0.88	0.89	0.91	0.93	0.95	0.96	0.98	1	1	0.98	0.96	0.94	0.92	0.9	0.89	0.87	0.85	0.83	0.81	0.79	0.77	0.75	0.73	0.71	0.69	0.68	0.66	0.64	0.62
1708	84720.2	PIGO	r	Y	0.68	0.7	0.72	0.74	0.75	0.77	0.79	0.81	0.82	0.84	0.86	0.88	0.89	0.91	0.93	0.95	0.96	0.98	1	1	0.98	0.96	0.94	0.92	0.9	0.89	0.87	0.85	0.83	0.81	0.79	0.77	0.75	0.73	0.71	0.69	0.68	0.66	0.64	0.62
1709	84735.1	CNDP1	c	Y	0.65	0.67	0.69	0.71	0.72	0.74	0.76	0.78	0.8	0.82	0.83	0.85	0.87	0.89	0.91	0.93	0.94	0.96	0.98	1	1	1	1	1	1	1	1	1	1	1	0.98	0.95	0.93	0.91	0.88	0.86	0.84	0.81	0.79	0.77
1710	84812.1	PLCD4	c	Y	0.83	0.85	0.87	0.9	0.92	0.94	0.96	0.98	1	0.98	0.95	0.93	0.91	0.89	0.86	0.84	0.82	0.8	0.77	0.75	0.73	0.7	0.68	0.66	0.64	0.61	0.59	0.57	0.55	0.52	0.5	0.47	0.43	0.4	0.37	0.33	0.3	0.27	0.23	0.2
1711	84889.1	SLC7A3	ce	N	1	1	1	1	1	1	1	1	1	1	1	1	1	1	1	1	1	1	1	1	1	1	1	1	1	1	1	1	1	1	1	1	1	1	1	1	1	1	1	1
1712	84912.1	SLC35B4	cg	N	1	1	1	1	1	1	1	1	1	1	1	1	1	1	1	1	1	1	1	1	1	1	1	1	1	1	1	1	1	1	1	1	1	1	1	1	1	1	1	1
1713	84920.1	ALG10	r	Y	1	0.98	0.97	0.95	0.94	0.92	0.91	0.89	0.88	0.86	0.84	0.83	0.81	0.8	0.78	0.77	0.75	0.73	0.72	0.7	0.69	0.67	0.66	0.64	0.63	0.61	0.59	0.58	0.56	0.55	0.53	0.52	0.5	0.44	0.38	0.32	0.26	0.2	0.13	0.07
1714	8501.1	SLC43A1	ce	N	1	1	1	1	1	1	1	1	1	1	1	1	1	1	1	1	1	1	1	1	1	1	1	1	1	1	1	1	1	1	1	1	1	1	1	1	1	1	1	1
1715	8503.1	PIK3R3	c	N	1	1	1	1	1	1	1	1	1	1	1	1	1	1	1	1	1	1	1	1	1	1	1	1	1	1	1	1	1	1	1	1	1	1	1	1	1	1	1	1
1716	8509.1	NDST2	g	Y	0.82	0.84	0.85	0.87	0.89	0.91	0.93	0.95	0.96	0.98	1	0.98	0.96	0.95	0.93	0.91	0.89	0.87	0.85	0.84	0.82	0.8	0.78	0.76	0.74	0.73	0.71	0.69	0.67	0.65	0.64	0.62	0.6	0.58	0.56	0.54	0.53	0.51	0.47	0.42
1717	8513.1	LIPF	e	Y	0.5	0.53	0.57	0.6	0.63	0.67	0.7	0.73	0.77	0.8	0.83	0.87	0.9	0.93	0.97	1	1	1	1	1	1	0.95	0.9	0.85	0.8	0.75	0.7	0.65	0.6	0.55	0.5	0.48	0.47	0.45	0.43	0.42	0.4	0.38	0.36	0.35
1718	8525.1	DGKZ	cn	Y	0.75	0.77	0.8	0.83	0.85	0.88	0.9	0.92	0.95	0.98	1	1	1	1	1	1	1	1	1	1	1	1	1	1	1	1	1	1	1	1	1	0.97	0.95	0.92	0.9	0.88	0.85	0.83	0.8	0.78
1719	8525.2	DGKZ	c	Y	0.75	0.77	0.8	0.83	0.85	0.88	0.9	0.92	0.95	0.98	1	1	1	1	1	1	1	1	1	1	1	1	1	1	1	1	1	1	1	1	1	0.97	0.95	0.92	0.9	0.88	0.85	0.83	0.8	0.78
1720	8525.3	DGKZ	c	Y	0.75	0.77	0.8	0.83	0.85	0.88	0.9	0.92	0.95	0.98	1	1	1	1	1	1	1	1	1	1	1	1	1	1	1	1	1	1	1	1	1	0.97	0.95	0.92	0.9	0.88	0.85	0.83	0.8	0.78
1721	8526.1	DGKE	c	Y	0.75	0.77	0.8	0.83	0.85	0.88	0.9	0.92	0.95	0.98	1	1	1	1	1	1	1	1	1	1	1	1	1	1	1	1	1	1	1	1	1	0.97	0.95	0.92	0.9	0.88	0.85	0.83	0.8	0.78
1722	8527.1	DGKD	c	Y	0.75	0.77	0.8	0.83	0.85	0.88	0.9	0.92	0.95	0.98	1	1	1	1	1	1	1	1	1	1	1	1	1	1	1	1	1	1	1	1	1	0.97	0.95	0.92	0.9	0.88	0.85	0.83	0.8	0.78
1723	8527.2	DGKD	c	Y	0.75	0.77	0.8	0.83	0.85	0.88	0.9	0.92	0.95	0.98	1	1	1	1	1	1	1	1	1	1	1	1	1	1	1	1	1	1	1	1	1	0.97	0.95	0.92	0.9	0.88	0.85	0.83	0.8	0.78
1724	8528.1	DDO	x	Y	0.52	0.53	0.55	0.56	0.57	0.59	0.6	0.61	0.63	0.64	0.65	0.67	0.68	0.69	0.71	0.72	0.73	0.75	0.76	0.77	0.79	0.8	0.81	0.83	0.84	0.85	0.87	0.88	0.89	0.91	0.92	0.93	0.95	0.96	0.97	0.99	1	1	1	1
1725	8528.2	DDO	x	Y	0.52	0.53	0.55	0.56	0.57	0.59	0.6	0.61	0.63	0.64	0.65	0.67	0.68	0.69	0.71	0.72	0.73	0.75	0.76	0.77	0.79	0.8	0.81	0.83	0.84	0.85	0.87	0.88	0.89	0.91	0.92	0.93	0.95	0.96	0.97	0.99	1	1	1	1
1726	8529.1	CYP4F2	r	Y	0.37	0.39	0.42	0.44	0.46	0.48	0.5	0.54	0.57	0.61	0.64	0.68	0.71	0.75	0.79	0.82	0.86	0.89	0.93	0.96	1	0.99	0.97	0.96	0.95	0.93	0.92	0.91	0.9	0.88	0.87	0.86	0.84	0.83	0.82	0.8	0.79	0.78	0.76	0.75
1727	8534.1	CHST1	g	Y	0.95	0.97	0.98	1	0.99	0.97	0.96	0.95	0.94	0.92	0.91	0.9	0.89	0.87	0.86	0.85	0.83	0.82	0.81	0.8	0.78	0.77	0.76	0.74	0.73	0.72	0.71	0.69	0.68	0.67	0.66	0.64	0.63	0.62	0.6	0.59	0.58	0.57	0.55	0.54
1728	85365.1	ALG2	c	Y	0.92	0.93	0.95	0.97	0.99	1	1	1	1	1	1	1	1	0.98	0.96	0.95	0.93	0.92	0.9	0.89	0.87	0.85	0.84	0.82	0.81	0.79	0.77	0.76	0.74	0.73	0.71	0.69	0.68	0.66	0.65	0.63	0.61	0.6	0.58	0.57
1729	85365.2	ALG2	c	Y	0.92	0.93	0.95	0.97	0.99	1	1	1	1	1	1	1	1	0.98	0.96	0.95	0.93	0.92	0.9	0.89	0.87	0.85	0.84	0.82	0.81	0.79	0.77	0.76	0.74	0.73	0.71	0.69	0.68	0.66	0.65	0.63	0.61	0.6	0.58	0.57
1730	8540.1	AGPS	x	Y	0.5	0.52	0.53	0.55	0.57	0.58	0.6	0.62	0.63	0.65	0.67	0.68	0.7	0.72	0.73	0.75	0.77	0.78	0.8	0.82	0.83	0.85	0.87	0.88	0.9	0.92	0.93	0.95	0.97	0.98	1	0.97	0.95	0.92	0.9	0.88	0.85	0.83	0.8	0.78
1731	8560.1	DEGS1	c	Y	0.68	0.7	0.71	0.73	0.75	0.77	0.79	0.8	0.82	0.84	0.86	0.87	0.89	0.91	0.93	0.95	0.96	0.98	1	0.98	0.96	0.94	0.92	0.9	0.88	0.86	0.84	0.82	0.8	0.77	0.75	0.73	0.71	0.69	0.67	0.65	0.63	0.61	0.59	0.57
1732	8560.2	DEGS1	c	Y	0.68	0.7	0.71	0.73	0.75	0.77	0.79	0.8	0.82	0.84	0.86	0.87	0.89	0.91	0.93	0.95	0.96	0.98	1	0.98	0.96	0.94	0.92	0.9	0.88	0.86	0.84	0.82	0.8	0.77	0.75	0.73	0.71	0.69	0.67	0.65	0.63	0.61	0.59	0.57
1733	8564.1	KMO	c	Y	0.35	0.37	0.39	0.41	0.43	0.45	0.47	0.49	0.52	0.54	0.57	0.6	0.63	0.66	0.68	0.71	0.74	0.77	0.79	0.82	0.85	0.88	0.91	0.93	0.96	0.99	0.99	0.97	0.95	0.93	0.91	0.9	0.88	0.86	0.84	0.82	0.8	0.78	0.76	0.75
1734	8566.1	PDXK	c	Y	0.5	0.51	0.52	0.54	0.55	0.56	0.57	0.59	0.6	0.61	0.63	0.64	0.65	0.66	0.68	0.69	0.7	0.71	0.73	0.74	0.75	0.76	0.77	0.79	0.8	0.81	0.82	0.84	0.85	0.86	0.88	0.89	0.9	0.91	0.92	0.94	0.95	0.96	0.98	0.99
1735	8574.1	AKR7A2	c	N	1	1	1	1	1	1	1	1	1	1	1	1	1	1	1	1	1	1	1	1	1	1	1	1	1	1	1	1	1	1	1	1	1	1	1	1	1	1	1	1
1736	8604.1	SLC25A12	cm	N	1	1	1	1	1	1	1	1	1	1	1	1	1	1	1	1	1	1	1	1	1	1	1	1	1	1	1	1	1	1	1	1	1	1	1	1	1	1	1	1
1737	8608.1	RDH16	c	Y	0.71	0.73	0.74	0.76	0.78	0.79	0.81	0.82	0.84	0.86	0.87	0.89	0.9	0.92	0.94	0.95	0.97	0.98	1	0.98	0.97	0.95	0.94	0.92	0.9	0.89	0.87	0.86	0.84	0.82	0.81	0.79	0.78	0.76	0.75	0.73	0.71	0.7	0.68	0.67
1738	8611.1	PPAP2A	c	Y	0.74	0.76	0.78	0.79	0.81	0.83	0.84	0.86	0.88	0.9	0.91	0.93	0.95	0.97	0.98	1	0.98	0.96	0.94	0.93	0.91	0.89	0.87	0.85	0.83	0.82	0.8	0.78	0.76	0.74	0.72	0.71	0.69	0.67	0.65	0.63	0.61	0.6	0.58	0.56
1739	8611.2	PPAP2A	c	Y	0.74	0.76	0.78	0.79	0.81	0.83	0.84	0.86	0.88	0.9	0.91	0.93	0.95	0.97	0.98	1	0.98	0.96	0.94	0.93	0.91	0.89	0.87	0.85	0.83	0.82	0.8	0.78	0.76	0.74	0.72	0.71	0.69	0.67	0.65	0.63	0.61	0.6	0.58	0.56
1740	8612.1	PPAP2C	c	Y	0.74	0.76	0.78	0.79	0.81	0.83	0.84	0.86	0.88	0.9	0.91	0.93	0.95	0.97	0.98	1	0.98	0.96	0.94	0.93	0.91	0.89	0.87	0.85	0.83	0.82	0.8	0.78	0.76	0.74	0.72	0.71	0.69	0.67	0.65	0.63	0.61	0.6	0.58	0.56
1741	8613.1	PPAP2B	c	Y	0.74	0.76	0.78	0.79	0.81	0.83	0.84	0.86	0.88	0.9	0.91	0.93	0.95	0.97	0.98	1	0.98	0.96	0.94	0.93	0.91	0.89	0.87	0.85	0.83	0.82	0.8	0.78	0.76	0.74	0.72	0.71	0.69	0.67	0.65	0.63	0.61	0.6	0.58	0.56
1742	8622.1	PDE8B	c	Y	0.23	0.25	0.28	0.31	0.33	0.36	0.38	0.41	0.44	0.46	0.49	0.51	0.53	0.55	0.57	0.59	0.61	0.63	0.65	0.67	0.68	0.7	0.72	0.74	0.76	0.78	0.8	0.82	0.84	0.86	0.88	0.9	0.92	0.93	0.95	0.97	0.99	1	1	1
1743	8639.1	AOC3	c	Y	0.74	0.76	0.77	0.78	0.8	0.81	0.83	0.84	0.86	0.87	0.89	0.9	0.91	0.93	0.94	0.96	0.97	0.99	1	0.98	0.96	0.95	0.93	0.91	0.89	0.87	0.86	0.84	0.82	0.8	0.78	0.77	0.75	0.73	0.71	0.69	0.68	0.66	0.64	0.62
1744	8647.1	ABCB11	ce	N	1	1	1	1	1	1	1	1	1	1	1	1	1	1	1	1	1	1	1	1	1	1	1	1	1	1	1	1	1	1	1	1	1	1	1	1	1	1	1	1
1745	8654.1	PDE5A	c	Y	0.57	0.59	0.62	0.64	0.66	0.68	0.7	0.72	0.74	0.76	0.79	0.81	0.83	0.85	0.87	0.89	0.91	0.94	0.96	0.98	1	0.98	0.95	0.92	0.9	0.88	0.85	0.83	0.8	0.77	0.75	0.72	0.7	0.67	0.65	0.63	0.6	0.58	0.55	0.53
1746	8654.2	PDE5A	c	Y	0.57	0.59	0.62	0.64	0.66	0.68	0.7	0.72	0.74	0.76	0.79	0.81	0.83	0.85	0.87	0.89	0.91	0.94	0.96	0.98	1	0.98	0.95	0.92	0.9	0.88	0.85	0.83	0.8	0.77	0.75	0.72	0.7	0.67	0.65	0.63	0.6	0.58	0.55	0.53
1747	8654.3	PDE5A	c	Y	0.57	0.59	0.62	0.64	0.66	0.68	0.7	0.72	0.74	0.76	0.79	0.81	0.83	0.85	0.87	0.89	0.91	0.94	0.96	0.98	1	0.98	0.95	0.92	0.9	0.88	0.85	0.83	0.8	0.77	0.75	0.72	0.7	0.67	0.65	0.63	0.6	0.58	0.55	0.53
1748	8659.1	ALDH4A1	m	N	1	1	1	1	1	1	1	1	1	1	1	1	1	1	1	1	1	1	1	1	1	1	1	1	1	1	1	1	1	1	1	1	1	1	1	1	1	1	1	1
1749	8659.2	ALDH4A1	m	N	1	1	1	1	1	1	1	1	1	1	1	1	1	1	1	1	1	1	1	1	1	1	1	1	1	1	1	1	1	1	1	1	1	1	1	1	1	1	1	1
1750	8671.1	SLC4A4	ce	N	1	1	1	1	1	1	1	1	1	1	1	1	1	1	1	1	1	1	1	1	1	1	1	1	1	1	1	1	1	1	1	1	1	1	1	1	1	1	1	1
1751	8693.1	GALNT4	g	Y	0.66	0.68	0.7	0.71	0.73	0.75	0.77	0.78	0.8	0.82	0.83	0.85	0.87	0.88	0.9	0.92	0.93	0.95	0.97	0.98	1	0.98	0.96	0.94	0.92	0.9	0.88	0.86	0.84	0.82	0.8	0.77	0.75	0.73	0.71	0.69	0.67	0.65	0.63	0.61
1752	8694.1	DGAT1	c	Y	0.67	0.69	0.71	0.73	0.74	0.76	0.78	0.8	0.82	0.84	0.85	0.87	0.89	0.91	0.93	0.95	0.96	0.98	1	0.98	0.97	0.95	0.93	0.91	0.9	0.88	0.86	0.84	0.83	0.81	0.79	0.77	0.76	0.74	0.72	0.7	0.69	0.67	0.65	0.64
1753	8703.1	B4GALT3	g	Y	0.83	0.84	0.86	0.87	0.89	0.91	0.92	0.94	0.95	0.97	0.98	1	0.98	0.97	0.95	0.94	0.92	0.9	0.89	0.87	0.86	0.84	0.82	0.81	0.79	0.78	0.76	0.74	0.73	0.71	0.7	0.68	0.66	0.65	0.63	0.62	0.6	0.58	0.57	0.55
1754	8704.1	B4GALT2	g	Y	0.83	0.84	0.86	0.87	0.89	0.91	0.92	0.94	0.95	0.97	0.98	1	0.98	0.97	0.95	0.94	0.92	0.9	0.89	0.87	0.86	0.84	0.82	0.81	0.79	0.78	0.76	0.74	0.73	0.71	0.7	0.68	0.66	0.65	0.63	0.62	0.6	0.58	0.57	0.55
1755	8704.2	B4GALT2	g	Y	0.83	0.84	0.86	0.87	0.89	0.91	0.92	0.94	0.95	0.97	0.98	1	0.98	0.97	0.95	0.94	0.92	0.9	0.89	0.87	0.86	0.84	0.82	0.81	0.79	0.78	0.76	0.74	0.73	0.71	0.7	0.68	0.66	0.65	0.63	0.62	0.6	0.58	0.57	0.55
1756	8705.1	B3GALT4	g	Y	0.93	0.96	0.98	1	1	1	1	1	1	1	1	1	1	0.98	0.95	0.93	0.91	0.89	0.86	0.84	0.82	0.8	0.77	0.75	0.73	0.71	0.68	0.66	0.64	0.62	0.59	0.57	0.55	0.53	0.5	0.46	0.42	0.37	0.32	0.27
1757	8706.1	B3GALNT1	g	Y	0.86	0.87	0.89	0.91	0.93	0.95	0.96	0.98	1	0.98	0.96	0.94	0.92	0.9	0.88	0.86	0.84	0.82	0.8	0.78	0.76	0.74	0.72	0.7	0.68	0.66	0.64	0.62	0.6	0.58	0.56	0.54	0.52	0.49	0.45	0.42	0.38	0.34	0.3	0.26
1758	8706.2	B3GALNT1	g	Y	0.86	0.87	0.89	0.91	0.93	0.95	0.96	0.98	1	0.98	0.96	0.94	0.92	0.9	0.88	0.86	0.84	0.82	0.8	0.78	0.76	0.74	0.72	0.7	0.68	0.66	0.64	0.62	0.6	0.58	0.56	0.54	0.52	0.49	0.45	0.42	0.38	0.34	0.3	0.26
1759	8706.3	B3GALNT1	g	Y	0.86	0.87	0.89	0.91	0.93	0.95	0.96	0.98	1	0.98	0.96	0.94	0.92	0.9	0.88	0.86	0.84	0.82	0.8	0.78	0.76	0.74	0.72	0.7	0.68	0.66	0.64	0.62	0.6	0.58	0.56	0.54	0.52	0.49	0.45	0.42	0.38	0.34	0.3	0.26
1760	8706.4	B3GALNT1	g	Y	0.86	0.87	0.89	0.91	0.93	0.95	0.96	0.98	1	0.98	0.96	0.94	0.92	0.9	0.88	0.86	0.84	0.82	0.8	0.78	0.76	0.74	0.72	0.7	0.68	0.66	0.64	0.62	0.6	0.58	0.56	0.54	0.52	0.49	0.45	0.42	0.38	0.34	0.3	0.26
1761	8714.1	ABCC3	ce	N	1	1	1	1	1	1	1	1	1	1	1	1	1	1	1	1	1	1	1	1	1	1	1	1	1	1	1	1	1	1	1	1	1	1	1	1	1	1	1	1
1762	8714.2	ABCC3	ce	N	1	1	1	1	1	1	1	1	1	1	1	1	1	1	1	1	1	1	1	1	1	1	1	1	1	1	1	1	1	1	1	1	1	1	1	1	1	1	1	1
1763	8714.3	ABCC3	ce	N	1	1	1	1	1	1	1	1	1	1	1	1	1	1	1	1	1	1	1	1	1	1	1	1	1	1	1	1	1	1	1	1	1	1	1	1	1	1	1	1
1764	873.1	CBR1	c	Y	0.71	0.73	0.75	0.76	0.78	0.79	0.81	0.82	0.84	0.86	0.87	0.89	0.9	0.92	0.94	0.95	0.97	0.98	1	1	1	1	1	0.99	0.96	0.93	0.9	0.87	0.84	0.81	0.78	0.76	0.73	0.7	0.67	0.64	0.61	0.58	0.55	0.52
1765	8733.1	GPAA1	r	N	1	1	1	1	1	1	1	1	1	1	1	1	1	1	1	1	1	1	1	1	1	1	1	1	1	1	1	1	1	1	1	1	1	1	1	1	1	1	1	1
1766	875.1	CBS	c	Y	0.14	0.16	0.18	0.2	0.23	0.25	0.27	0.3	0.32	0.34	0.36	0.39	0.41	0.43	0.45	0.48	0.5	0.52	0.54	0.56	0.58	0.6	0.62	0.65	0.67	0.69	0.71	0.73	0.75	0.77	0.79	0.81	0.83	0.85	0.87	0.9	0.92	0.94	0.96	0.98
1767	8760.1	CDS2	m	Y	0.79	0.81	0.83	0.86	0.88	0.9	0.92	0.94	0.96	0.98	0.99	0.97	0.94	0.91	0.89	0.86	0.83	0.81	0.78	0.75	0.73	0.7	0.67	0.65	0.62	0.59	0.56	0.54	0.51	0.48	0.45	0.42	0.39	0.36	0.33	0.3	0.27	0.24	0.21	0.18
1768	8781.1	PSPHL	c	N	1	1	1	1	1	1	1	1	1	1	1	1	1	1	1	1	1	1	1	1	1	1	1	1	1	1	1	1	1	1	1	1	1	1	1	1	1	1	1	1
1769	8789.1	FBP2	c	Y	0.57	0.59	0.6	0.62	0.64	0.66	0.67	0.69	0.71	0.72	0.74	0.76	0.78	0.79	0.81	0.83	0.84	0.86	0.88	0.9	0.91	0.93	0.95	0.97	0.98	1	0.98	0.96	0.94	0.92	0.9	0.88	0.86	0.84	0.82	0.8	0.78	0.76	0.74	0.72
1770	8790.1	FPGT	c	Y	0	0	0	0	0	0	0.03	0.07	0.1	0.14	0.17	0.21	0.24	0.27	0.31	0.34	0.38	0.41	0.45	0.48	0.51	0.52	0.54	0.56	0.57	0.59	0.61	0.63	0.64	0.66	0.68	0.69	0.71	0.73	0.74	0.76	0.78	0.8	0.81	0.83
1771	8801.1	SUCLG2	m	Y	0.92	0.9	0.88	0.86	0.84	0.82	0.8	0.78	0.76	0.74	0.72	0.7	0.68	0.66	0.64	0.62	0.6	0.58	0.56	0.54	0.52	0.5	0.48	0.45	0.42	0.39	0.36	0.33	0.3	0.27	0.23	0.2	0.17	0.14	0.11	0.08	0.05	0.02	0	0
1772	8802.1	SUCLG1	m	Y	0.72	0.74	0.76	0.78	0.79	0.81	0.83	0.84	0.86	0.88	0.89	0.91	0.93	0.94	0.96	0.98	0.99	0.99	0.97	0.95	0.93	0.91	0.89	0.87	0.85	0.83	0.8	0.78	0.76	0.74	0.72	0.7	0.68	0.66	0.64	0.62	0.6	0.58	0.56	0.54
1773	8803.1	SUCLA2	m	Y	0.95	0.93	0.91	0.89	0.87	0.85	0.83	0.81	0.79	0.77	0.75	0.73	0.71	0.69	0.67	0.65	0.63	0.62	0.6	0.58	0.56	0.54	0.52	0.49	0.46	0.43	0.4	0.37	0.34	0.31	0.28	0.25	0.22	0.19	0.16	0.13	0.1	0.07	0.04	0.01
1774	8813.1	DPM1	c	Y	0.75	0.77	0.79	0.81	0.83	0.84	0.86	0.88	0.9	0.92	0.93	0.95	0.97	0.99	0.99	0.97	0.96	0.94	0.92	0.9	0.88	0.86	0.85	0.83	0.81	0.79	0.77	0.75	0.74	0.72	0.7	0.68	0.66	0.64	0.63	0.61	0.59	0.57	0.55	0.53
1775	8818.1	DPM2	c	N	1	1	1	1	1	1	1	1	1	1	1	1	1	1	1	1	1	1	1	1	1	1	1	1	1	1	1	1	1	1	1	1	1	1	1	1	1	1	1	1
1776	8818.2	DPM2	c	N	1	1	1	1	1	1	1	1	1	1	1	1	1	1	1	1	1	1	1	1	1	1	1	1	1	1	1	1	1	1	1	1	1	1	1	1	1	1	1	1
1777	8821.1	INPP4B	c	Y	0.79	0.81	0.83	0.85	0.88	0.9	0.92	0.94	0.96	0.98	1	1	1	1	1	1	1	1	1	1	1	1	1	1	1	1	1	1	1	1	1	0.98	0.95	0.93	0.9	0.88	0.85	0.83	0.81	0.78
1778	8824.1	CES2	r	Y	0.83	0.85	0.86	0.87	0.89	0.9	0.91	0.93	0.94	0.95	0.97	0.98	0.99	1	1	1	0.99	0.98	0.97	0.95	0.94	0.93	0.92	0.91	0.9	0.89	0.88	0.86	0.85	0.84	0.83	0.82	0.81	0.8	0.79	0.77	0.76	0.75	0.74	0.73
1779	883.1	CCBL1	c	Y	0	0.04	0.08	0.12	0.16	0.2	0.25	0.29	0.33	0.37	0.41	0.45	0.49	0.51	0.53	0.55	0.57	0.59	0.6	0.62	0.64	0.66	0.68	0.69	0.71	0.73	0.75	0.77	0.78	0.8	0.82	0.84	0.86	0.87	0.89	0.91	0.93	0.95	0.96	0.98
1780	8833.1	GMPS	c	Y	0.5	0.52	0.54	0.56	0.58	0.6	0.63	0.65	0.67	0.69	0.71	0.73	0.75	0.77	0.79	0.81	0.83	0.85	0.88	0.9	0.92	0.94	0.96	0.98	1	1	1	1	1	0.98	0.95	0.93	0.91	0.89	0.86	0.84	0.82	0.8	0.77	0.75
1781	8836.1	GGH	el	Y	0.65	0.63	0.62	0.6	0.59	0.57	0.56	0.54	0.53	0.51	0.5	0.19	0	0	0	0	0	0	0	0	0	0	0	0	0	0	0	0	0	0	0	0	0	0	0	0	0	0	0	0
1782	8854.1	ALDH1A2	c	Y	0.21	0.23	0.26	0.28	0.31	0.33	0.35	0.38	0.4	0.43	0.45	0.48	0.5	0.53	0.56	0.59	0.62	0.65	0.67	0.7	0.73	0.76	0.79	0.82	0.85	0.88	0.91	0.94	0.97	0.99	1	1	1	0.98	0.95	0.93	0.9	0.87	0.84	0.81
1783	8854.2	ALDH1A2	c	Y	0.21	0.23	0.26	0.28	0.31	0.33	0.35	0.38	0.4	0.43	0.45	0.48	0.5	0.53	0.56	0.59	0.62	0.65	0.67	0.7	0.73	0.76	0.79	0.82	0.85	0.88	0.91	0.94	0.97	0.99	1	1	1	0.98	0.95	0.93	0.9	0.87	0.84	0.81
1784	8854.3	ALDH1A2	c	Y	0.21	0.23	0.26	0.28	0.31	0.33	0.35	0.38	0.4	0.43	0.45	0.48	0.5	0.53	0.56	0.59	0.62	0.65	0.67	0.7	0.73	0.76	0.79	0.82	0.85	0.88	0.91	0.94	0.97	0.99	1	1	1	0.98	0.95	0.93	0.9	0.87	0.84	0.81
1785	8867.1	SYNJ1	c	Y	0.68	0.7	0.71	0.73	0.75	0.77	0.79	0.8	0.82	0.84	0.86	0.87	0.89	0.91	0.93	0.95	0.96	0.98	1	0.98	0.96	0.94	0.91	0.89	0.87	0.85	0.83	0.81	0.79	0.76	0.74	0.72	0.7	0.68	0.66	0.64	0.62	0.59	0.57	0.55
1786	8867.2	SYNJ1	c	Y	0.68	0.7	0.71	0.73	0.75	0.77	0.79	0.8	0.82	0.84	0.86	0.87	0.89	0.91	0.93	0.95	0.96	0.98	1	0.98	0.96	0.94	0.91	0.89	0.87	0.85	0.83	0.81	0.79	0.76	0.74	0.72	0.7	0.68	0.66	0.64	0.62	0.59	0.57	0.55
1787	8869.1	ST3GAL5	g	Y	0.9	0.88	0.86	0.84	0.83	0.81	0.79	0.78	0.76	0.74	0.72	0.71	0.69	0.67	0.66	0.64	0.62	0.6	0.59	0.57	0.55	0.53	0.52	0.5	0.45	0.41	0.36	0.31	0.26	0.22	0.17	0.12	0.08	0.03	0	0	0	0	0	0
1788	8871.1	SYNJ2	c	Y	0.68	0.7	0.71	0.73	0.75	0.77	0.79	0.8	0.82	0.84	0.86	0.87	0.89	0.91	0.93	0.95	0.96	0.98	1	0.98	0.96	0.94	0.91	0.89	0.87	0.85	0.83	0.81	0.79	0.76	0.74	0.72	0.7	0.68	0.66	0.64	0.62	0.59	0.57	0.55
1789	8875.1	VNN2	c	Y	0.82	0.84	0.86	0.87	0.89	0.91	0.93	0.95	0.96	0.98	1	1	1	1	1	1	1	1	1	1	1	1	1	1	1	1	0.98	0.97	0.95	0.93	0.92	0.9	0.88	0.86	0.85	0.83	0.81	0.8	0.78	0.76
1790	8875.2	VNN2	c	Y	0.82	0.84	0.86	0.87	0.89	0.91	0.93	0.95	0.96	0.98	1	1	1	1	1	1	1	1	1	1	1	1	1	1	1	1	0.98	0.97	0.95	0.93	0.92	0.9	0.88	0.86	0.85	0.83	0.81	0.8	0.78	0.76
1791	8876.1	VNN1	c	Y	0.82	0.84	0.86	0.87	0.89	0.91	0.93	0.95	0.96	0.98	1	1	1	1	1	1	1	1	1	1	1	1	1	1	1	1	0.98	0.97	0.95	0.93	0.92	0.9	0.88	0.86	0.85	0.83	0.81	0.8	0.78	0.76
1792	8879.1	SGPL1	r	Y	0.78	0.8	0.83	0.85	0.88	0.9	0.93	0.95	0.98	1	1	0.98	0.96	0.94	0.93	0.91	0.89	0.88	0.86	0.84	0.82	0.81	0.79	0.77	0.76	0.74	0.72	0.7	0.69	0.67	0.65	0.63	0.62	0.6	0.58	0.57	0.55	0.53	0.51	0.49
1793	8884.1	SLC5A6	ce	N	1	1	1	1	1	1	1	1	1	1	1	1	1	1	1	1	1	1	1	1	1	1	1	1	1	1	1	1	1	1	1	1	1	1	1	1	1	1	1	1
1794	8897.1	MTMR3	c	Y	0.75	0.73	0.7	0.67	0.65	0.63	0.6	0.58	0.55	0.52	0.5	0.47	0.45	0.42	0.39	0.37	0.34	0.31	0.28	0.26	0.23	0.2	0.18	0.15	0.12	0.1	0.07	0.04	0.02	0	0	0	0	0	0	0	0	0	0	0
1795	8897.2	MTMR3	c	Y	0.75	0.73	0.7	0.67	0.65	0.63	0.6	0.58	0.55	0.52	0.5	0.47	0.45	0.42	0.39	0.37	0.34	0.31	0.28	0.26	0.23	0.2	0.18	0.15	0.12	0.1	0.07	0.04	0.02	0	0	0	0	0	0	0	0	0	0	0
1796	8897.3	MTMR3	c	Y	0.75	0.73	0.7	0.67	0.65	0.63	0.6	0.58	0.55	0.52	0.5	0.47	0.45	0.42	0.39	0.37	0.34	0.31	0.28	0.26	0.23	0.2	0.18	0.15	0.12	0.1	0.07	0.04	0.02	0	0	0	0	0	0	0	0	0	0	0
1797	8908.1	GYG2	c	Y	0.71	0.73	0.74	0.76	0.77	0.78	0.8	0.81	0.83	0.84	0.86	0.87	0.89	0.9	0.91	0.93	0.94	0.96	0.97	0.99	1	0.99	0.97	0.96	0.94	0.93	0.91	0.9	0.88	0.87	0.85	0.84	0.82	0.81	0.8	0.78	0.77	0.75	0.74	0.72
1798	8942.1	KYNU	c	Y	0.68	0.69	0.71	0.72	0.73	0.75	0.76	0.78	0.79	0.8	0.82	0.83	0.85	0.86	0.87	0.89	0.9	0.92	0.93	0.94	0.96	0.97	0.99	1	0.98	0.97	0.95	0.94	0.92	0.91	0.89	0.87	0.86	0.84	0.83	0.81	0.8	0.78	0.77	0.75
1799	8972.1	MGAM	e	Y	0.7	0.68	0.66	0.64	0.62	0.6	0.58	0.56	0.54	0.52	0.5	0.48	0.46	0.43	0.41	0.39	0.37	0.34	0.32	0.3	0.28	0.25	0.23	0.21	0.19	0.17	0.14	0.12	0.1	0.08	0.05	0.03	0.01	0	0	0	0	0	0	0
1800	8974.1	P4HA2	r	Y	0.6	0.61	0.63	0.64	0.66	0.67	0.69	0.7	0.72	0.74	0.75	0.77	0.78	0.8	0.81	0.83	0.84	0.86	0.88	0.89	0.91	0.92	0.94	0.95	0.97	0.98	1	0.98	0.96	0.94	0.92	0.9	0.88	0.86	0.83	0.81	0.79	0.77	0.75	0.73
1801	8985.1	PLOD3	c	Y	0.73	0.74	0.76	0.77	0.79	0.8	0.81	0.83	0.84	0.86	0.87	0.89	0.9	0.91	0.93	0.94	0.96	0.97	0.99	1	0.99	0.97	0.96	0.94	0.93	0.91	0.9	0.89	0.87	0.86	0.84	0.83	0.81	0.8	0.79	0.77	0.76	0.74	0.73	0.71
1802	89869.1	PLCZ1	c	Y	0.83	0.85	0.87	0.9	0.92	0.94	0.96	0.98	1	0.98	0.95	0.93	0.91	0.89	0.86	0.84	0.82	0.8	0.77	0.75	0.73	0.7	0.68	0.66	0.64	0.61	0.59	0.57	0.55	0.52	0.5	0.47	0.43	0.4	0.37	0.33	0.3	0.27	0.23	0.2
1803	89874.1	SLC25A21	cm	N	1	1	1	1	1	1	1	1	1	1	1	1	1	1	1	1	1	1	1	1	1	1	1	1	1	1	1	1	1	1	1	1	1	1	1	1	1	1	1	1
1804	8992.1	ATP6V0E	cl	N	1	1	1	1	1	1	1	1	1	1	1	1	1	1	1	1	1	1	1	1	1	1	1	1	1	1	1	1	1	1	1	1	1	1	1	1	1	1	1	1
1805	9016.1	SLC25A14	cm	N	1	1	1	1	1	1	1	1	1	1	1	1	1	1	1	1	1	1	1	1	1	1	1	1	1	1	1	1	1	1	1	1	1	1	1	1	1	1	1	1
1806	9016.2	SLC25A14	cm	N	1	1	1	1	1	1	1	1	1	1	1	1	1	1	1	1	1	1	1	1	1	1	1	1	1	1	1	1	1	1	1	1	1	1	1	1	1	1	1	1
1807	90161.1	HS6ST2	g	Y	0.88	0.9	0.92	0.94	0.96	0.98	1	1	1	0.98	0.97	0.95	0.94	0.92	0.9	0.89	0.87	0.86	0.84	0.82	0.81	0.79	0.78	0.76	0.75	0.73	0.71	0.7	0.68	0.67	0.65	0.63	0.62	0.6	0.59	0.57	0.55	0.54	0.52	0.51
1808	90161.2	HS6ST2	g	Y	0.88	0.9	0.92	0.94	0.96	0.98	1	1	1	0.98	0.97	0.95	0.94	0.92	0.9	0.89	0.87	0.86	0.84	0.82	0.81	0.79	0.78	0.76	0.75	0.73	0.71	0.7	0.68	0.67	0.65	0.63	0.62	0.6	0.59	0.57	0.55	0.54	0.52	0.51
1809	9023.1	CH25H	r	N	1	1	1	1	1	1	1	1	1	1	1	1	1	1	1	1	1	1	1	1	1	1	1	1	1	1	1	1	1	1	1	1	1	1	1	1	1	1	1	1
1810	90423.1	ATP6V1E2	cl	N	1	1	1	1	1	1	1	1	1	1	1	1	1	1	1	1	1	1	1	1	1	1	1	1	1	1	1	1	1	1	1	1	1	1	1	1	1	1	1	1
1811	9056.1	SLC7A7	ce	N	1	1	1	1	1	1	1	1	1	1	1	1	1	1	1	1	1	1	1	1	1	1	1	1	1	1	1	1	1	1	1	1	1	1	1	1	1	1	1	1
1812	9057.1	SLC7A6	ce	N	1	1	1	1	1	1	1	1	1	1	1	1	1	1	1	1	1	1	1	1	1	1	1	1	1	1	1	1	1	1	1	1	1	1	1	1	1	1	1	1
1813	9058.1	SLC13A2	ce	N	1	1	1	1	1	1	1	1	1	1	1	1	1	1	1	1	1	1	1	1	1	1	1	1	1	1	1	1	1	1	1	1	1	1	1	1	1	1	1	1
1814	9060.1	PAPSS2	c	Y	0.6	0.62	0.64	0.66	0.68	0.7	0.72	0.74	0.76	0.78	0.8	0.82	0.84	0.86	0.88	0.9	0.92	0.94	0.96	0.98	1	0.98	0.95	0.93	0.91	0.88	0.86	0.84	0.81	0.79	0.77	0.75	0.72	0.7	0.68	0.65	0.63	0.61	0.58	0.56
1815	9061.1	PAPSS1	c	Y	0.6	0.62	0.64	0.66	0.68	0.7	0.72	0.74	0.76	0.78	0.8	0.82	0.84	0.86	0.88	0.9	0.92	0.94	0.96	0.98	1	0.98	0.95	0.93	0.91	0.88	0.86	0.84	0.81	0.79	0.77	0.75	0.72	0.7	0.68	0.65	0.63	0.61	0.58	0.56
1816	90701.1	SEC11L3	r	Y	0.36	0.38	0.39	0.4	0.42	0.43	0.44	0.46	0.47	0.48	0.5	0.52	0.54	0.56	0.58	0.6	0.62	0.64	0.66	0.68	0.7	0.72	0.74	0.76	0.78	0.8	0.82	0.84	0.86	0.88	0.9	0.92	0.94	0.96	0.98	1	1	1	1	1
1817	9091.1	PIGQ	c	Y	0.74	0.75	0.77	0.78	0.8	0.81	0.83	0.84	0.85	0.87	0.88	0.9	0.91	0.93	0.94	0.96	0.97	0.99	1	0.98	0.97	0.95	0.94	0.92	0.91	0.89	0.88	0.86	0.84	0.83	0.81	0.8	0.78	0.77	0.75	0.74	0.72	0.7	0.69	0.67
1818	9091.2	PIGQ	c	Y	0.74	0.75	0.77	0.78	0.8	0.81	0.83	0.84	0.85	0.87	0.88	0.9	0.91	0.93	0.94	0.96	0.97	0.99	1	0.98	0.97	0.95	0.94	0.92	0.91	0.89	0.88	0.86	0.84	0.83	0.81	0.8	0.78	0.77	0.75	0.74	0.72	0.7	0.69	0.67
1819	9114.1	ATP6V0D1	cl	N	1	1	1	1	1	1	1	1	1	1	1	1	1	1	1	1	1	1	1	1	1	1	1	1	1	1	1	1	1	1	1	1	1	1	1	1	1	1	1	1
1820	9123.1	SLC16A3	ce	N	1	1	1	1	1	1	1	1	1	1	1	1	1	1	1	1	1	1	1	1	1	1	1	1	1	1	1	1	1	1	1	1	1	1	1	1	1	1	1	1
1821	91373.1	UAP1L1	c	Y	0.55	0.56	0.58	0.59	0.61	0.63	0.64	0.66	0.68	0.69	0.71	0.72	0.74	0.76	0.77	0.79	0.81	0.82	0.84	0.85	0.87	0.89	0.9	0.92	0.94	0.95	0.97	0.98	1	1	1	1	1	1	0.98	0.95	0.93	0.91	0.89	0.86
1822	9152.1	SLC6A5	ce	N	1	1	1	1	1	1	1	1	1	1	1	1	1	1	1	1	1	1	1	1	1	1	1	1	1	1	1	1	1	1	1	1	1	1	1	1	1	1	1	1
1823	9153.1	SLC28A2	ce	N	1	1	1	1	1	1	1	1	1	1	1	1	1	1	1	1	1	1	1	1	1	1	1	1	1	1	1	1	1	1	1	1	1	1	1	1	1	1	1	1
1824	9154.1	SLC28A1	ce	N	1	1	1	1	1	1	1	1	1	1	1	1	1	1	1	1	1	1	1	1	1	1	1	1	1	1	1	1	1	1	1	1	1	1	1	1	1	1	1	1
1825	9154.2	SLC28A1	ce	N	1	1	1	1	1	1	1	1	1	1	1	1	1	1	1	1	1	1	1	1	1	1	1	1	1	1	1	1	1	1	1	1	1	1	1	1	1	1	1	1
1826	9162.1	DGKI	cn	Y	0.75	0.77	0.8	0.83	0.85	0.88	0.9	0.92	0.95	0.98	1	1	1	1	1	1	1	1	1	1	1	1	1	1	1	1	1	1	1	1	1	0.97	0.95	0.92	0.9	0.88	0.85	0.83	0.8	0.78
1827	9167.1	COX7A2L	cm	N	1	1	1	1	1	1	1	1	1	1	1	1	1	1	1	1	1	1	1	1	1	1	1	1	1	1	1	1	1	1	1	1	1	1	1	1	1	1	1	1
1828	91703.1	ACY3	c	Y	0.69	0.7	0.72	0.73	0.75	0.76	0.78	0.8	0.81	0.83	0.84	0.86	0.87	0.89	0.91	0.92	0.94	0.95	0.97	0.98	1	0.98	0.97	0.95	0.93	0.92	0.9	0.88	0.87	0.85	0.83	0.82	0.8	0.78	0.77	0.75	0.73	0.72	0.7	0.68
1829	91734.1	IDI2	x	Y	0.83	0.85	0.87	0.88	0.9	0.92	0.93	0.95	0.97	0.98	1	0.98	0.96	0.95	0.93	0.91	0.89	0.88	0.86	0.84	0.82	0.81	0.79	0.77	0.75	0.74	0.72	0.7	0.68	0.67	0.65	0.63	0.61	0.6	0.58	0.56	0.54	0.52	0.51	0.47
1830	9187.1	SLC24A1	ce	N	1	1	1	1	1	1	1	1	1	1	1	1	1	1	1	1	1	1	1	1	1	1	1	1	1	1	1	1	1	1	1	1	1	1	1	1	1	1	1	1
1831	9194.1	SLC16A7	cex	N	1	1	1	1	1	1	1	1	1	1	1	1	1	1	1	1	1	1	1	1	1	1	1	1	1	1	1	1	1	1	1	1	1	1	1	1	1	1	1	1
1832	9197.1	SLC33A1	cgr	N	1	1	1	1	1	1	1	1	1	1	1	1	1	1	1	1	1	1	1	1	1	1	1	1	1	1	1	1	1	1	1	1	1	1	1	1	1	1	1	1
1833	9227.1	LRAT	c	Y	0.68	0.69	0.71	0.72	0.74	0.76	0.77	0.79	0.81	0.82	0.84	0.85	0.87	0.89	0.9	0.92	0.94	0.95	0.97	0.98	1	0.99	0.97	0.96	0.94	0.93	0.91	0.9	0.89	0.87	0.86	0.84	0.83	0.82	0.8	0.79	0.77	0.76	0.74	0.73
1834	9245.1	GCNT3	g	Y	0.85	0.87	0.89	0.91	0.92	0.94	0.96	0.98	1	1	1	1	1	1	1	1	1	1	1	0.98	0.96	0.94	0.92	0.9	0.88	0.86	0.83	0.81	0.79	0.77	0.75	0.73	0.71	0.69	0.67	0.65	0.63	0.61	0.59	0.57
1835	92483.1	LDHAL6B	c	Y	0.77	0.78	0.8	0.82	0.83	0.85	0.87	0.88	0.9	0.92	0.93	0.95	0.97	0.98	1	0.98	0.97	0.95	0.94	0.92	0.9	0.89	0.87	0.85	0.84	0.82	0.81	0.79	0.77	0.76	0.74	0.73	0.71	0.69	0.68	0.66	0.65	0.63	0.61	0.6
1836	92579.1	G6PC3	r	Y	1	0.98	0.96	0.95	0.93	0.91	0.89	0.88	0.86	0.84	0.82	0.8	0.79	0.77	0.75	0.73	0.72	0.7	0.68	0.66	0.65	0.63	0.61	0.59	0.57	0.56	0.54	0.52	0.5	0.46	0.41	0.36	0.31	0.26	0.22	0.17	0.12	0.07	0.02	0
1837	92745.1	SLC38A5	ce	N	1	1	1	1	1	1	1	1	1	1	1	1	1	1	1	1	1	1	1	1	1	1	1	1	1	1	1	1	1	1	1	1	1	1	1	1	1	1	1	1
1838	9296.1	ATP6V1F	cl	N	1	1	1	1	1	1	1	1	1	1	1	1	1	1	1	1	1	1	1	1	1	1	1	1	1	1	1	1	1	1	1	1	1	1	1	1	1	1	1	1
1839	93010.1	B3GNT7	g	Y	0.81	0.83	0.85	0.87	0.88	0.9	0.92	0.94	0.96	0.98	1	1	1	0.98	0.96	0.94	0.92	0.91	0.89	0.87	0.85	0.83	0.81	0.79	0.77	0.76	0.74	0.72	0.7	0.68	0.66	0.64	0.62	0.61	0.59	0.57	0.55	0.53	0.51	0.48
1840	93034.1	NT5C1B	c	Y	0.71	0.73	0.75	0.77	0.79	0.81	0.83	0.85	0.87	0.89	0.9	0.92	0.94	0.96	0.98	1	1	1	1	1	1	1	1	1	1	1	0.98	0.95	0.93	0.91	0.88	0.86	0.84	0.81	0.79	0.77	0.74	0.72	0.7	0.67
1841	93034.2	NT5C1B	c	Y	0.71	0.73	0.75	0.77	0.79	0.81	0.83	0.85	0.87	0.89	0.9	0.92	0.94	0.96	0.98	1	1	1	1	1	1	1	1	1	1	1	0.98	0.95	0.93	0.91	0.88	0.86	0.84	0.81	0.79	0.77	0.74	0.72	0.7	0.67
1842	93183.1	PIGM	r	Y	0.81	0.83	0.85	0.87	0.88	0.9	0.92	0.94	0.96	0.98	1	1	1	0.98	0.96	0.94	0.92	0.91	0.89	0.87	0.85	0.83	0.81	0.79	0.77	0.76	0.74	0.72	0.7	0.68	0.66	0.64	0.62	0.61	0.59	0.57	0.55	0.53	0.51	0.48
1843	9334.1	B4GALT5	g	Y	0.81	0.83	0.85	0.87	0.88	0.9	0.92	0.94	0.96	0.98	1	1	1	0.98	0.96	0.94	0.92	0.91	0.89	0.87	0.85	0.83	0.81	0.79	0.77	0.76	0.74	0.72	0.7	0.68	0.66	0.64	0.62	0.61	0.59	0.57	0.55	0.53	0.51	0.48
1844	9348.1	NDST3	g	Y	0.82	0.84	0.85	0.87	0.89	0.91	0.93	0.95	0.96	0.98	1	0.98	0.96	0.95	0.93	0.91	0.89	0.87	0.85	0.84	0.82	0.8	0.78	0.76	0.74	0.73	0.71	0.69	0.67	0.65	0.64	0.62	0.6	0.58	0.56	0.54	0.53	0.51	0.47	0.42
1845	9377.1	COX5A	cm	N	1	1	1	1	1	1	1	1	1	1	1	1	1	1	1	1	1	1	1	1	1	1	1	1	1	1	1	1	1	1	1	1	1	1	1	1	1	1	1	1
1846	9380.1	GRHPR	c	Y	0.67	0.69	0.7	0.72	0.74	0.75	0.77	0.78	0.8	0.82	0.83	0.85	0.87	0.88	0.9	0.92	0.93	0.95	0.97	0.98	1	0.98	0.97	0.95	0.93	0.92	0.9	0.88	0.87	0.85	0.83	0.82	0.8	0.78	0.77	0.75	0.74	0.72	0.7	0.69
1847	9388.1	LIPG	e	Y	0.5	0.53	0.57	0.6	0.63	0.67	0.7	0.73	0.77	0.8	0.83	0.87	0.9	0.93	0.97	1	1	1	1	1	1	0.95	0.9	0.85	0.8	0.75	0.7	0.65	0.6	0.55	0.5	0.48	0.47	0.45	0.43	0.42	0.4	0.38	0.36	0.35
1848	9394.1	HS6ST1	g	Y	0.88	0.9	0.92	0.94	0.96	0.98	1	1	1	0.98	0.97	0.95	0.94	0.92	0.9	0.89	0.87	0.86	0.84	0.82	0.81	0.79	0.78	0.76	0.75	0.73	0.71	0.7	0.68	0.67	0.65	0.63	0.62	0.6	0.59	0.57	0.55	0.54	0.52	0.51
1849	94005.1	PIGS	r	N	1	1	1	1	1	1	1	1	1	1	1	1	1	1	1	1	1	1	1	1	1	1	1	1	1	1	1	1	1	1	1	1	1	1	1	1	1	1	1	1
1850	9415.1	FADS2	c	Y	0.73	0.75	0.76	0.78	0.8	0.81	0.83	0.84	0.86	0.87	0.89	0.91	0.92	0.94	0.95	0.97	0.98	1	0.98	0.96	0.94	0.92	0.9	0.88	0.86	0.84	0.83	0.81	0.79	0.77	0.75	0.73	0.71	0.69	0.67	0.65	0.63	0.61	0.59	0.57
1851	9420.1	CYP7B1	r	N	1	1	1	1	1	1	1	1	1	1	1	1	1	1	1	1	1	1	1	1	1	1	1	1	1	1	1	1	1	1	1	1	1	1	1	1	1	1	1	1
1852	9435.1	CHST2	g	Y	0.88	0.9	0.92	0.94	0.96	0.98	1	1	1	0.98	0.97	0.95	0.94	0.92	0.9	0.89	0.87	0.86	0.84	0.82	0.81	0.79	0.78	0.76	0.75	0.73	0.71	0.7	0.68	0.67	0.65	0.63	0.62	0.6	0.59	0.57	0.55	0.54	0.52	0.51
1853	9453.1	GGPS1	c	Y	0.67	0.69	0.71	0.73	0.74	0.76	0.78	0.79	0.81	0.83	0.85	0.86	0.88	0.9	0.91	0.93	0.95	0.97	0.98	1	1	1	1	1	1	1	1	1	1	1	1	1	1	1	1	0.98	0.95	0.93	0.9	0.88
1854	9468.1	PCYT1B	c	Y	0.8	0.82	0.84	0.86	0.88	0.9	0.92	0.94	0.96	0.98	1	1	1	0.99	0.97	0.94	0.92	0.89	0.87	0.84	0.82	0.8	0.77	0.75	0.72	0.7	0.67	0.65	0.63	0.6	0.58	0.55	0.53	0.5	0.47	0.44	0.41	0.37	0.34	0.3
1855	9469.1	CHST3	g	Y	0.9	0.92	0.94	0.95	0.97	0.98	1	0.99	0.97	0.96	0.95	0.93	0.92	0.91	0.9	0.88	0.87	0.86	0.84	0.83	0.82	0.8	0.79	0.78	0.76	0.75	0.74	0.73	0.71	0.7	0.69	0.67	0.66	0.65	0.63	0.62	0.61	0.59	0.58	0.57
1856	9481.1	SLC25A27	cm	N	1	1	1	1	1	1	1	1	1	1	1	1	1	1	1	1	1	1	1	1	1	1	1	1	1	1	1	1	1	1	1	1	1	1	1	1	1	1	1	1
1857	9487.1	PIGL	c	Y	0.98	0.96	0.95	0.93	0.91	0.89	0.88	0.86	0.84	0.82	0.81	0.79	0.77	0.75	0.74	0.72	0.7	0.68	0.67	0.65	0.63	0.61	0.6	0.58	0.56	0.54	0.52	0.51	0.47	0.43	0.39	0.34	0.3	0.26	0.22	0.17	0.13	0.09	0.04	0
1858	9488.1	PIGB	r	Y	0.81	0.83	0.85	0.87	0.88	0.9	0.92	0.94	0.96	0.98	1	1	1	0.98	0.96	0.94	0.92	0.91	0.89	0.87	0.85	0.83	0.81	0.79	0.77	0.76	0.74	0.72	0.7	0.68	0.66	0.64	0.62	0.61	0.59	0.57	0.55	0.53	0.51	0.48
1859	9489.1	PGS1	c	Y	0.74	0.75	0.77	0.79	0.8	0.82	0.84	0.85	0.87	0.88	0.9	0.92	0.93	0.95	0.97	0.98	1	0.98	0.97	0.95	0.93	0.91	0.9	0.88	0.86	0.84	0.83	0.81	0.79	0.77	0.76	0.74	0.72	0.7	0.69	0.67	0.65	0.64	0.62	0.6
1860	9497.1	SLC4A7	ce	N	1	1	1	1	1	1	1	1	1	1	1	1	1	1	1	1	1	1	1	1	1	1	1	1	1	1	1	1	1	1	1	1	1	1	1	1	1	1	1	1
1861	9498.1	SLC4A8	ce	N	1	1	1	1	1	1	1	1	1	1	1	1	1	1	1	1	1	1	1	1	1	1	1	1	1	1	1	1	1	1	1	1	1	1	1	1	1	1	1	1
1862	95.1	ACY1	c	Y	0.66	0.68	0.69	0.71	0.73	0.75	0.77	0.79	0.81	0.83	0.85	0.87	0.89	0.9	0.92	0.94	0.96	0.98	1	0.98	0.96	0.94	0.93	0.91	0.89	0.87	0.85	0.83	0.82	0.8	0.78	0.76	0.74	0.72	0.71	0.69	0.67	0.65	0.63	0.61
1863	9514.1	GAL3ST1	g	Y	1	1	1	1	1	1	1	1	1	1	1	0.98	0.96	0.95	0.93	0.91	0.89	0.87	0.86	0.84	0.82	0.8	0.78	0.77	0.75	0.73	0.71	0.69	0.68	0.66	0.64	0.62	0.6	0.59	0.57	0.55	0.53	0.51	0.49	0.43
1864	9517.1	SPTLC2	c	Y	0.27	0.31	0.35	0.38	0.42	0.45	0.49	0.51	0.53	0.55	0.57	0.59	0.61	0.63	0.65	0.67	0.7	0.72	0.74	0.76	0.78	0.8	0.82	0.84	0.86	0.88	0.9	0.92	0.94	0.96	0.98	1	0.97	0.94	0.92	0.89	0.86	0.83	0.8	0.78
1865	952.1	CD38	ce	Y	0.91	0.93	0.94	0.96	0.97	0.99	1	0.99	0.97	0.96	0.95	0.93	0.92	0.9	0.89	0.88	0.86	0.85	0.84	0.82	0.81	0.8	0.78	0.77	0.76	0.74	0.73	0.71	0.7	0.69	0.67	0.66	0.65	0.63	0.62	0.61	0.59	0.58	0.57	0.55
1866	953.1	ENTPD1	e	Y	0.63	0.64	0.66	0.67	0.69	0.7	0.72	0.73	0.75	0.76	0.78	0.79	0.81	0.82	0.84	0.85	0.87	0.88	0.9	0.91	0.93	0.94	0.96	0.97	0.99	1	0.98	0.96	0.94	0.92	0.9	0.88	0.86	0.84	0.82	0.8	0.78	0.76	0.74	0.72
1867	9536.1	PTGES	r	Y	0.76	0.78	0.79	0.8	0.81	0.83	0.84	0.85	0.87	0.88	0.89	0.91	0.92	0.93	0.95	0.96	0.97	0.99	1	0.99	0.97	0.96	0.95	0.93	0.92	0.91	0.89	0.88	0.86	0.85	0.84	0.82	0.81	0.8	0.78	0.77	0.76	0.74	0.73	0.72
1868	9536.2	PTGES	r	Y	0.76	0.78	0.79	0.8	0.81	0.83	0.84	0.85	0.87	0.88	0.89	0.91	0.92	0.93	0.95	0.96	0.97	0.99	1	0.99	0.97	0.96	0.95	0.93	0.92	0.91	0.89	0.88	0.86	0.85	0.84	0.82	0.81	0.8	0.78	0.77	0.76	0.74	0.73	0.72
1869	954.1	ENTPD2	e	Y	0.61	0.63	0.65	0.66	0.68	0.7	0.72	0.73	0.75	0.77	0.78	0.8	0.82	0.84	0.85	0.87	0.89	0.9	0.92	0.94	0.96	0.97	0.99	1	1	1	1	1	1	1	1	0.98	0.95	0.93	0.9	0.88	0.86	0.83	0.81	0.79
1870	954.2	ENTPD2	e	Y	0.61	0.63	0.65	0.66	0.68	0.7	0.72	0.73	0.75	0.77	0.78	0.8	0.82	0.84	0.85	0.87	0.89	0.9	0.92	0.94	0.96	0.97	0.99	1	1	1	1	1	1	1	1	0.98	0.95	0.93	0.9	0.88	0.86	0.83	0.81	0.79
1871	955.1	ENTPD6	e	Y	0.42	0.44	0.46	0.48	0.5	0.58	0.67	0.75	0.83	0.92	1	1	1	1	1	1	1	1	1	0.98	0.95	0.93	0.91	0.89	0.86	0.84	0.82	0.8	0.77	0.75	0.73	0.71	0.68	0.66	0.64	0.62	0.59	0.57	0.55	0.53
1872	9550.1	ATP6V1G1	cl	N	1	1	1	1	1	1	1	1	1	1	1	1	1	1	1	1	1	1	1	1	1	1	1	1	1	1	1	1	1	1	1	1	1	1	1	1	1	1	1	1
1873	9551.1	ATP5J2	cm	N	1	1	1	1	1	1	1	1	1	1	1	1	1	1	1	1	1	1	1	1	1	1	1	1	1	1	1	1	1	1	1	1	1	1	1	1	1	1	1	1
1874	9551.2	ATP5J2	cm	N	1	1	1	1	1	1	1	1	1	1	1	1	1	1	1	1	1	1	1	1	1	1	1	1	1	1	1	1	1	1	1	1	1	1	1	1	1	1	1	1
1875	9551.3	ATP5J2	cm	N	1	1	1	1	1	1	1	1	1	1	1	1	1	1	1	1	1	1	1	1	1	1	1	1	1	1	1	1	1	1	1	1	1	1	1	1	1	1	1	1
1876	956.1	ENTPD3	e	Y	0.63	0.64	0.66	0.67	0.69	0.7	0.72	0.73	0.75	0.76	0.78	0.79	0.81	0.82	0.84	0.85	0.87	0.88	0.9	0.91	0.93	0.94	0.96	0.97	0.99	1	0.98	0.96	0.94	0.92	0.9	0.88	0.86	0.84	0.82	0.8	0.78	0.76	0.74	0.72
1877	9563.1	H6PD	r	Y	0.82	0.84	0.86	0.88	0.89	0.91	0.93	0.95	0.96	0.98	1	0.98	0.96	0.94	0.92	0.9	0.89	0.87	0.85	0.83	0.81	0.79	0.77	0.75	0.73	0.71	0.69	0.68	0.66	0.64	0.62	0.6	0.58	0.56	0.54	0.52	0.5	0.46	0.42	0.37
1878	957.1	ENTPD5	e	Y	0.56	0.59	0.62	0.65	0.68	0.71	0.74	0.76	0.79	0.82	0.85	0.88	0.91	0.94	0.97	1	1	1	1	1	0.98	0.96	0.93	0.91	0.89	0.87	0.84	0.82	0.8	0.78	0.75	0.73	0.71	0.69	0.67	0.64	0.62	0.6	0.58	0.55
1879	9583.1	ENTPD4	g	Y	0.42	0.44	0.46	0.48	0.5	0.58	0.67	0.75	0.83	0.92	1	1	1	1	1	1	1	1	1	0.98	0.95	0.93	0.91	0.89	0.86	0.84	0.82	0.8	0.77	0.75	0.73	0.71	0.68	0.66	0.64	0.62	0.59	0.57	0.55	0.53
1880	9615.1	GDA	c	Y	0.7	0.71	0.72	0.73	0.74	0.75	0.76	0.77	0.78	0.79	0.8	0.81	0.82	0.83	0.84	0.85	0.86	0.87	0.88	0.89	0.9	0.91	0.92	0.93	0.94	0.95	0.96	0.97	0.98	0.99	1	0.99	0.97	0.96	0.94	0.93	0.91	0.9	0.89	0.87
1881	9651.1	PLCH2	c	Y	0.83	0.85	0.87	0.9	0.92	0.94	0.96	0.98	1	0.98	0.95	0.93	0.91	0.89	0.86	0.84	0.82	0.8	0.77	0.75	0.73	0.7	0.68	0.66	0.64	0.61	0.59	0.57	0.55	0.52	0.5	0.47	0.43	0.4	0.37	0.33	0.3	0.27	0.23	0.2
1882	9653.1	HS2ST1	g	Y	0.88	0.9	0.92	0.94	0.96	0.98	1	1	1	0.98	0.97	0.95	0.94	0.92	0.9	0.89	0.87	0.86	0.84	0.82	0.81	0.79	0.78	0.76	0.75	0.73	0.71	0.7	0.68	0.67	0.65	0.63	0.62	0.6	0.59	0.57	0.55	0.54	0.52	0.51
1883	97.1	ACYP1	c	Y	0.57	0.54	0.52	0.5	0.43	0.36	0.29	0.21	0.14	0.07	0	0	0	0	0	0	0	0	0	0	0	0	0	0	0	0	0	0	0	0	0	0	0	0	0	0	0	0	0	0
1884	97.2	ACYP1	c	Y	0.57	0.54	0.52	0.5	0.43	0.36	0.29	0.21	0.14	0.07	0	0	0	0	0	0	0	0	0	0	0	0	0	0	0	0	0	0	0	0	0	0	0	0	0	0	0	0	0	0
1885	978.1	CDA	c	Y	0.71	0.73	0.74	0.76	0.77	0.79	0.8	0.82	0.83	0.85	0.86	0.88	0.89	0.91	0.92	0.94	0.95	0.97	0.98	1	1	1	1	1	1	1	1	0.99	0.97	0.96	0.95	0.94	0.92	0.91	0.9	0.89	0.87	0.86	0.85	0.83
1886	9789.1	SPCS2	r	Y	0.69	0.7	0.72	0.74	0.75	0.77	0.79	0.8	0.82	0.84	0.85	0.87	0.88	0.9	0.92	0.93	0.95	0.97	0.98	1	1	0.98	0.96	0.94	0.93	0.91	0.89	0.87	0.85	0.83	0.81	0.8	0.78	0.76	0.74	0.72	0.7	0.69	0.67	0.65
1887	9791.1	PTDSS1	c	Y	0.67	0.69	0.7	0.72	0.74	0.75	0.77	0.79	0.8	0.82	0.84	0.85	0.87	0.88	0.9	0.92	0.93	0.95	0.97	0.98	1	0.98	0.96	0.94	0.92	0.91	0.89	0.87	0.85	0.83	0.81	0.79	0.77	0.75	0.73	0.72	0.7	0.68	0.66	0.64
1888	98.1	ACYP2	c	Y	0.57	0.54	0.52	0.5	0.43	0.36	0.29	0.21	0.14	0.07	0	0	0	0	0	0	0	0	0	0	0	0	0	0	0	0	0	0	0	0	0	0	0	0	0	0	0	0	0	0
1889	9807.1	IHPK1	cn	Y	0.75	0.77	0.79	0.8	0.82	0.84	0.85	0.87	0.89	0.9	0.92	0.93	0.95	0.97	0.98	1	0.98	0.96	0.94	0.92	0.9	0.88	0.86	0.84	0.82	0.8	0.78	0.76	0.74	0.72	0.7	0.69	0.67	0.65	0.63	0.61	0.59	0.57	0.55	0.53
1890	9807.2	IHPK1	cn	Y	0.75	0.77	0.79	0.8	0.82	0.84	0.85	0.87	0.89	0.9	0.92	0.93	0.95	0.97	0.98	1	0.98	0.96	0.94	0.92	0.9	0.88	0.86	0.84	0.82	0.8	0.78	0.76	0.74	0.72	0.7	0.69	0.67	0.65	0.63	0.61	0.59	0.57	0.55	0.53
1891	9869.1	SETDB1	n	Y	0	0	0	0	0	0	0.04	0.1	0.16	0.22	0.28	0.34	0.4	0.46	0.51	0.52	0.53	0.54	0.56	0.57	0.58	0.6	0.61	0.62	0.64	0.65	0.66	0.67	0.69	0.7	0.71	0.73	0.74	0.75	0.77	0.78	0.79	0.8	0.82	0.83
1892	9942.1	XYLB	c	Y	0.65	0.66	0.67	0.68	0.7	0.71	0.72	0.74	0.75	0.76	0.77	0.79	0.8	0.81	0.83	0.84	0.85	0.87	0.88	0.89	0.9	0.92	0.93	0.94	0.96	0.97	0.98	0.99	1	1	0.99	0.98	0.96	0.95	0.94	0.92	0.91	0.9	0.88	0.87
1893	9945.1	GFPT2	c	Y	0.81	0.83	0.85	0.87	0.89	0.91	0.93	0.95	0.97	1	1	0.98	0.96	0.94	0.92	0.9	0.88	0.86	0.84	0.83	0.81	0.79	0.77	0.75	0.73	0.71	0.69	0.67	0.65	0.63	0.61	0.59	0.57	0.55	0.53	0.52	0.49	0.43	0.38	0.32
1894	9951.1	HS3ST4	g	Y	0.82	0.84	0.85	0.87	0.89	0.91	0.93	0.95	0.96	0.98	1	0.98	0.96	0.95	0.93	0.91	0.89	0.87	0.85	0.84	0.82	0.8	0.78	0.76	0.74	0.73	0.71	0.69	0.67	0.65	0.64	0.62	0.6	0.58	0.56	0.54	0.53	0.51	0.47	0.42
1895	9952.1	HS3ST3B2	g	N	1	1	1	1	1	1	1	1	1	1	1	1	1	1	1	1	1	1	1	1	1	1	1	1	1	1	1	1	1	1	1	1	1	1	1	1	1	1	1	1
1896	9953.1	HS3ST3B1	g	Y	0.82	0.84	0.85	0.87	0.89	0.91	0.93	0.95	0.96	0.98	1	0.98	0.96	0.95	0.93	0.91	0.89	0.87	0.85	0.84	0.82	0.8	0.78	0.76	0.74	0.73	0.71	0.69	0.67	0.65	0.64	0.62	0.6	0.58	0.56	0.54	0.53	0.51	0.47	0.42
1897	9954.1	HS3ST3A2	g	N	1	1	1	1	1	1	1	1	1	1	1	1	1	1	1	1	1	1	1	1	1	1	1	1	1	1	1	1	1	1	1	1	1	1	1	1	1	1	1	1
1898	9955.1	HS3ST3A1	g	Y	0.82	0.84	0.85	0.87	0.89	0.91	0.93	0.95	0.96	0.98	1	0.98	0.96	0.95	0.93	0.91	0.89	0.87	0.85	0.84	0.82	0.8	0.78	0.76	0.74	0.73	0.71	0.69	0.67	0.65	0.64	0.62	0.6	0.58	0.56	0.54	0.53	0.51	0.47	0.42
1899	9956.1	HS3ST2	g	N	1	1	1	1	1	1	1	1	1	1	1	1	1	1	1	1	1	1	1	1	1	1	1	1	1	1	1	1	1	1	1	1	1	1	1	1	1	1	1	1
1900	9957.1	HS3ST1	g	Y	0.82	0.84	0.85	0.87	0.89	0.91	0.93	0.95	0.96	0.98	1	0.98	0.96	0.95	0.93	0.91	0.89	0.87	0.85	0.84	0.82	0.8	0.78	0.76	0.74	0.73	0.71	0.69	0.67	0.65	0.64	0.62	0.6	0.58	0.56	0.54	0.53	0.51	0.47	0.42
1901	9962.1	SLC23A2	ce	N	1	1	1	1	1	1	1	1	1	1	1	1	1	1	1	1	1	1	1	1	1	1	1	1	1	1	1	1	1	1	1	1	1	1	1	1	1	1	1	1
1902	9962.2	SLC23A2	ce	N	1	1	1	1	1	1	1	1	1	1	1	1	1	1	1	1	1	1	1	1	1	1	1	1	1	1	1	1	1	1	1	1	1	1	1	1	1	1	1	1
1903	9963.1	SLC23A1	ce	N	1	1	1	1	1	1	1	1	1	1	1	1	1	1	1	1	1	1	1	1	1	1	1	1	1	1	1	1	1	1	1	1	1	1	1	1	1	1	1	1
1904	9963.2	SLC23A1	ce	N	1	1	1	1	1	1	1	1	1	1	1	1	1	1	1	1	1	1	1	1	1	1	1	1	1	1	1	1	1	1	1	1	1	1	1	1	1	1	1	1
1905	9990.1	SLC12A6	ce	N	1	1	1	1	1	1	1	1	1	1	1	1	1	1	1	1	1	1	1	1	1	1	1	1	1	1	1	1	1	1	1	1	1	1	1	1	1	1	1	1

## Sheet: Sheet2
RPIA
TALDO1
GPI
G6PD
PGLS
PGD
DLD
DLAT
PDHB
ALDH6A1
ACAT2
SDHA
SDHB
SDHC
SDHD
DLST
GOT1
SORD
GOT2
AACS
HADHA
HADHB
UROC1
HAL
ALDH9A1
ODC1
HAAO
TDO2
KMO
KYNU
ACMSD
HIBADH
MTR
