# Supplementary material for: Systems analysis of intracellular pH vulnerabilities for cancer therapy
Source: Nat Commun. 2018 Jul 31;9:2997. doi: 10.1038/s41467-018-05261-x (PMC6068141; doi:10.1038/s41467-018-05261-x)
Supplement: Supplementary file 5 — Supplementary Software [file 41467_2018_5261_MOESM5_ESM.zip]

Archive with 31 entries (30 files):
- CODE/
- CODE/analyze_bio_met.m
- CODE/analyze_ko_effect_on_target_vs_wt.m
- CODE/analyze_ko_res.m
- CODE/analyze_Warburg.m
- CODE/compare_ko_res_all_pairs.m
- CODE/constrain_model_with_weights.m
- CODE/correct_numerical_percision.m
- CODE/creatMetaboliteDemand.m
- CODE/Dataset S2_READ_ME.docx
- CODE/dead_end_rxns.m
- CODE/evalRule_partialKO.m
- CODE/FVA.m
- CODE/get_gene_compartments.m
- CODE/get_met_compartment.m
- CODE/get_reaction_idx.m
- CODE/get_rxn_compartments.m
- CODE/hallmarks_reversion_score.m
- CODE/INPUT.mat
- CODE/MAIN_ALGO.m
- CODE/MAIN_ANALYSIS.m
- CODE/OUTPUT.mat
- CODE/prd_hallmark_met_change.m
- CODE/printCellArray.m
- CODE/PrintRxn.m
- CODE/RunTomlabLP.m
- CODE/set_bounds.m
- CODE/set_obj_fun.m
- CODE/singleFVA.m
- CODE/singleFVA_on_weight_matrix.m
- CODE/weight_rxns_associated_with_gene.m
