# Supplementary material for: Systems analysis of intracellular pH vulnerabilities for cancer therapy
Source: Nat Commun. 2018 Jul 31;9:2997. doi: 10.1038/s41467-018-05261-x (PMC6068141; doi:10.1038/s41467-018-05261-x)
Supplement: Supplementary file 5 — Supplementary Software [file 41467_2018_5261_MOESM5_ESM.zip › CODE/analyze_bio_met.m]

% SEND:
% --- the structures containing the results of "MAIN_mpko.m" for the two
%     lists of CL models (NCI and HM)
% --- the pH Values used in simulation

% GET:
% --- the behavior of the BIOMASS and Key Metabolits (traget rxn)

% THIS FUNCTION GENERATES FIGURE 2 of the ms

function FLUX = analyze_bio_met(res_nci, res_hm, ph_vals)

% According to the field 'trg_rxn'
trg_rxn_name{1} = 'O2';
trg_rxn_name{2} = 'Glucose';
trg_rxn_name{3} = 'Glutamate';
trg_rxn_name{4} = 'Glutamine';
trg_rxn_name{5} = 'Lactate';
trg_rxn_name{6} = 'ROS';
trg_rxn_name{7} = 'ATP';
trg_rxn_name{8} = 'NADH';
trg_rxn_name{9} = 'NADPH';


% set the range of pH
min_ph = 6.5;
max_ph = 8;
id1 = find(ph_vals == min_ph);
id2 = find(ph_vals == max_ph);
ph_vals = ph_vals(id1:id2);
N_ph = length(ph_vals);

%%%%%%%%%%%%%%%%%%%%%%%%%%%%%%%%%%%%%%%%%%%%%%%%
%%% get the behavior of the BIOMASS and METs %%%
%%%%%%%%%%%%%%%%%%%%%%%%%%%%%%%%%%%%%%%%%%%%%%%%

% --- (1) of NCI cell lines !
N_nci = length(res_nci);
for i = 1:N_nci
    BIO_nci(i,:)       = res_nci(i).bio_vmax(id1:id2)./max(res_nci(i).bio_vmax(id1:id2));
    O2_nci(i,:)        = res_nci(i).trg_vmax(id1:id2,1);
    GLUCOSE_nci(i,:)   = res_nci(i).trg_vmax(id1:id2,2);
    GLUTAMATE_nci(i,:) = res_nci(i).trg_vmax(id1:id2,3);
    GLUTAMINE_nci(i,:) = res_nci(i).trg_vmax(id1:id2,4);
    LACTATE_nci(i,:)   = res_nci(i).trg_vmax(id1:id2,5);
    ROS_nci(i,:)       = res_nci(i).trg_vmax(id1:id2,6);
    ATP_nci(i,:)       = res_nci(i).trg_vmax(id1:id2,7);
    NADH_nci(i,:)      = res_nci(i).trg_vmax(id1:id2,8);
    NADPH_nci(i,:)     = res_nci(i).trg_vmax(id1:id2,9);
end
% get mean and error (!) of the mean (!)
BIO_nci_mu       = mean(BIO_nci);       BIO_nci_err       = std(BIO_nci)./sqrt(N_nci);
O2_nci_mu        = mean(O2_nci);        O2_nci_err        = std(O2_nci)./sqrt(N_nci);
GLUCOSE_nci_mu   = mean(GLUCOSE_nci);   GLUCOSE_nci_err   = std(GLUCOSE_nci)./sqrt(N_nci);
GLUTAMATE_nci_mu = mean(GLUTAMATE_nci); GLUTAMATE_nci_err = std(GLUTAMATE_nci)./sqrt(N_nci);
GLUTAMINE_nci_mu = mean(GLUTAMINE_nci); GLUTAMINE_nci_err = std(GLUTAMINE_nci)./sqrt(N_nci);
LACTATE_nci_mu   = mean(LACTATE_nci);   LACTATE_nci_err   = std(LACTATE_nci)./sqrt(N_nci);
ROS_nci_mu       = mean(ROS_nci);       ROS_nci_err       = std(ROS_nci)./sqrt(N_nci);
ATP_nci_mu       = mean(ATP_nci);       ATP_nci_err       = std(ATP_nci)./sqrt(N_nci);
NADPH_nci_mu     = mean(NADPH_nci);     NADPH_nci_err     = std(NADPH_nci)./sqrt(N_nci);

% --- (2) of HM cell lines !
N_hm = length(res_hm);
for i = 1:N_hm
    BIO_hm(i,:)       = res_hm(i).bio_vmax(id1:id2)./max(res_hm(i).bio_vmax(id1:id2));
    O2_hm(i,:)        = res_hm(i).trg_vmax(id1:id2,1);
    GLUCOSE_hm(i,:)   = res_hm(i).trg_vmax(id1:id2,2);
    GLUTAMATE_hm(i,:) = res_hm(i).trg_vmax(id1:id2,3);
    GLUTAMINE_hm(i,:) = res_hm(i).trg_vmax(id1:id2,4);
    LACTATE_hm(i,:)   = res_hm(i).trg_vmax(id1:id2,5);
    ROS_hm(i,:)       = res_hm(i).trg_vmax(id1:id2,6);
    ATP_hm(i,:)       = res_hm(i).trg_vmax(id1:id2,7);
    NADH_hm(i,:)      = res_hm(i).trg_vmax(id1:id2,8);
    NADPH_hm(i,:)     = res_hm(i).trg_vmax(id1:id2,9);
end
% get mean and error (!) of the mean (!)
BIO_hm_mu       = mean(BIO_hm);       BIO_hm_err       = std(BIO_hm)./sqrt(N_hm);
O2_hm_mu        = mean(O2_hm);        O2_hm_err        = std(O2_hm)./sqrt(N_hm);
GLUCOSE_hm_mu   = mean(GLUCOSE_hm);   GLUCOSE_hm_err   = std(GLUCOSE_hm)./sqrt(N_hm);
GLUTAMATE_hm_mu = mean(GLUTAMATE_hm); GLUTAMATE_hm_err = std(GLUTAMATE_hm)./sqrt(N_hm);
GLUTAMINE_hm_mu = mean(GLUTAMINE_hm); GLUTAMINE_hm_err = std(GLUTAMINE_hm)./sqrt(N_hm);
LACTATE_hm_mu   = mean(LACTATE_hm);   LACTATE_hm_err   = std(LACTATE_hm)./sqrt(N_hm);
ROS_hm_mu       = mean(ROS_hm);       ROS_hm_err       = std(ROS_hm)./sqrt(N_hm);
ATP_hm_mu       = mean(ATP_hm);       ATP_hm_err       = std(ATP_hm)./sqrt(N_hm);
NADPH_hm_mu     = mean(NADPH_hm);     NADPH_hm_err     = std(NADPH_hm)./sqrt(N_hm);

%%%%%%%%%%%%
%%% SAVE %%%
%%%%%%%%%%%%

FLUX.ph_vals = ph_vals;
% --- (1) NCI
FLUX.BIO_nci_mu       = BIO_nci_mu;       FLUX.BIO_nci_err       = BIO_nci_err;
FLUX.O2_nci_mu        = O2_nci_mu;        FLUX.O2_nci_err        = O2_nci_err;
FLUX.GLUCOSE_nci_mu   = GLUCOSE_nci_mu;   FLUX.GLUCOSE_nci_err   = GLUCOSE_nci_err;
FLUX.GLUTAMATE_nci_mu = GLUTAMATE_nci_mu; FLUX.GLUTAMATE_nci_err = GLUTAMATE_nci_err;
FLUX.GLUTAMINE_nci_mu = GLUTAMINE_nci_mu; FLUX.GLUTAMINE_nci_err = GLUTAMINE_nci_err;
FLUX.LACTATE_nci_mu   = LACTATE_nci_mu;   FLUX.LACTATE_nci_err   = LACTATE_nci_err;
FLUX.ROS_nci_mu       = ROS_nci_mu;       FLUX.ROS_nci_err       = ROS_nci_err;
FLUX.ATP_nci_mu       = ATP_nci_mu;       FLUX.ATP_nci_err       = ATP_nci_err;
FLUX.NADPH_nci_mu     = NADPH_nci_mu;     FLUX.NADPH_nci_err     = NADPH_nci_err;

% --- (2) HapMap
FLUX.BIO_hm_mu       = BIO_hm_mu;       FLUX.BIO_hm_err       = BIO_hm_err;
FLUX.O2_hm_mu        = O2_hm_mu;        FLUX.O2_hm_err        = O2_hm_err;
FLUX.GLUCOSE_hm_mu   = GLUCOSE_hm_mu;   FLUX.GLUCOSE_hm_err   = GLUCOSE_hm_err;
FLUX.GLUTAMATE_hm_mu = GLUTAMATE_hm_mu; FLUX.GLUTAMATE_hm_err = GLUTAMATE_hm_err;
FLUX.GLUTAMINE_hm_mu = GLUTAMINE_hm_mu; FLUX.GLUTAMINE_hm_err = GLUTAMINE_hm_err;
FLUX.LACTATE_hm_mu   = LACTATE_hm_mu;   FLUX.LACTATE_hm_err   = LACTATE_hm_err;
FLUX.ROS_hm_mu       = ROS_hm_mu;       FLUX.ROS_hm_err       = ROS_hm_err;
FLUX.ATP_hm_mu       = ATP_hm_mu;       FLUX.ATP_hm_err       = ATP_hm_err;
FLUX.NADPH_hm_mu     = NADPH_hm_mu;     FLUX.NADPH_hm_err     = NADPH_hm_err;

%%%%%%%%%%%%
%%% PLOT %%%
%%%%%%%%%%%%
figure;
subplot(231)
errorbar(ph_vals, BIO_nci_mu, BIO_nci_err, 'r'); hold;
errorbar(ph_vals, BIO_hm_mu, BIO_hm_err, 'g');
xlabel('pH_{i}'); ylabel('normalized BIOMASS');
subplot(232)
errorbar(ph_vals, O2_nci_mu, O2_nci_err, 'r'); hold;
errorbar(ph_vals, O2_hm_mu, O2_hm_err, 'g');
xlabel('pH_{i}'); ylabel('O2');
subplot(233)
errorbar(ph_vals, GLUCOSE_nci_mu, GLUCOSE_nci_err, 'r'); hold;
errorbar(ph_vals, GLUCOSE_hm_mu, GLUCOSE_hm_err, 'g');
xlabel('pH_{i}'); ylabel('Glucose');
subplot(235)
errorbar(ph_vals, ATP_nci_mu, ATP_nci_err, 'r'); hold;
errorbar(ph_vals, ATP_hm_mu, ATP_hm_err, 'g');
xlabel('pH_{i}'); ylabel('ATP');
subplot(236)
errorbar(ph_vals, NADPH_nci_mu, NADPH_nci_err, 'r'); hold;
errorbar(ph_vals, NADPH_hm_mu, NADPH_hm_err, 'g');
xlabel('pH_{i}'); ylabel('NADPH');

figure;
subplot(221)
errorbar(ph_vals, LACTATE_nci_mu, LACTATE_nci_err, 'r'); hold;
errorbar(ph_vals, LACTATE_hm_mu,  LACTATE_hm_err, 'g');
xlabel('pH_{i}'); ylabel('Lactate');
subplot(222)
errorbar(ph_vals, ROS_nci_mu, ROS_nci_err, 'r'); hold;
errorbar(ph_vals, ROS_hm_mu, ROS_hm_err, 'g');
xlabel('pH_{i}'); ylabel('ROS');
subplot(223)
errorbar(ph_vals, GLUTAMATE_nci_mu, GLUTAMATE_nci_err, 'r'); hold;
errorbar(ph_vals, GLUTAMATE_hm_mu, GLUTAMATE_hm_err, 'g');
xlabel('pH_{i}'); ylabel('Glutamate');
subplot(224)
errorbar(ph_vals, GLUTAMINE_nci_mu, GLUTAMINE_nci_err, 'r'); hold;
errorbar(ph_vals, GLUTAMINE_hm_mu, GLUTAMINE_hm_err, 'g');
xlabel('pH_{i}'); ylabel('Glutamine');
