# Supplementary material for: Systems analysis of intracellular pH vulnerabilities for cancer therapy
Source: Nat Commun. 2018 Jul 31;9:2997. doi: 10.1038/s41467-018-05261-x (PMC6068141; doi:10.1038/s41467-018-05261-x)
Supplement: Supplementary file 5 — Supplementary Software [file 41467_2018_5261_MOESM5_ESM.zip › CODE/analyze_ko_effect_on_target_vs_wt.m]

% SEND:
% --- res_nci, res_hm: simulation results 
% --- id_low, id_opt:  the pHs at which u did KO in res_nci, res_hm 
%                     (usualy id_low = 5 <=> pHi=6.7 & id_opt = 17 <=> pHi=7.3)

function D_TRG = analyze_ko_effect_on_target_vs_wt(res_nci, res_hm, id_low, id_opt, trg_rxn_name)


Nc = length(res_nci);
Nn = length(res_hm);
Nt = length(trg_rxn_name);

% go over the targets
for t = 1:Nt
    % CANCER
    tmp_opt = [];
    tmp_low = [];
    for i = 1:Nc
        % at optimal/physiological pH - KO effect relative to WT
        [nci_score, nci_delta] = hallmarks_reversion_score(res_nci(i).trg_vmax(id_opt,:), res_nci(i).ph_opt_trg_vmax);
        tmp_opt(:,i) = nci_delta(:,t);
        % at low pH - KO effect relative to WT
        [nci_score, nci_delta] = hallmarks_reversion_score(res_nci(i).trg_vmax(id_low,:), res_nci(i).ph_low_trg_vmax);
        tmp_low(:,i) = nci_delta(:,t);
    end
    nci_opt(:,t) = mean(tmp_opt,2);
    nci_low(:,t) = mean(tmp_low,2);
    clear tmp*
    
    % NORMAL
    tmp_opt = [];
    tmp_low = [];
    for i = 1:Nn
        % at optimal/physiological pH - KO effect relative to WT
        [hm_score, hm_delta] = hallmarks_reversion_score(res_hm(i).trg_vmax(id_opt,:), res_hm(i).ph_opt_trg_vmax);
        tmp_opt(:,i) = hm_delta(:,t);
        % at low pH - KO effect relative to WT
        [hm_score, hm_delta] = hallmarks_reversion_score(res_hm(i).trg_vmax(id_low,:), res_hm(i).ph_low_trg_vmax);
        tmp_low(:,i) = hm_delta(:,t);
    end
    hm_opt(:,t) = mean(tmp_opt,2);
    hm_low(:,t) = mean(tmp_low,2);
    clear tmp*
end

% SAVE
D_TRG.names   = trg_rxn_name;
D_TRG.hm_opt  = hm_opt;
D_TRG.hm_low  = hm_low;
D_TRG.nci_opt = nci_opt;
D_TRG.nci_low = nci_low;
