# Supplementary material for: Systems analysis of intracellular pH vulnerabilities for cancer therapy
Source: Nat Commun. 2018 Jul 31;9:2997. doi: 10.1038/s41467-018-05261-x (PMC6068141; doi:10.1038/s41467-018-05261-x)
Supplement: Supplementary file 5 — Supplementary Software [file 41467_2018_5261_MOESM5_ESM.zip › CODE/analyze_ko_res.m]

% SEND:
% --- res:    the result structures (of MAIN_mpko.m) for the NCI and HapMap cell-lines
% --- id_low: the index of the low_pH (for low-pH = 6.7 the index is 5)

% GET:
% --- the scores of SELCTIVITY and pH-SEPCIFICITY and the reverse of Hallmarks


% USE:
% --- KO_SCORE = analyze_ko_res(res_nci, res_hm, 5);
%     ! for comparing all pairs see "compare_ko_res_all_pairs.m" !

function KO_PAIR = analyze_ko_res(res_nci, res_hm, id_low)

% NCI normalized BIOMASS following gene KO
nci_nB_opt = res_nci.ph_opt_bio_vmax./max(res_nci.ph_opt_bio_vmax); 
nci_nB_opt = correct_numerical_percision(nci_nB_opt);
nci_nB_low = res_nci.ph_low_bio_vmax./max(res_nci.ph_low_bio_vmax); 
nci_nB_low = correct_numerical_percision(nci_nB_low);

% HM normalized BIOMASS following gene KO
hm_nB_opt  = res_hm.ph_opt_bio_vmax./max(res_hm.ph_opt_bio_vmax); 
hm_nB_opt  = correct_numerical_percision(hm_nB_opt);
hm_nB_low  = res_hm.ph_low_bio_vmax./max(res_hm.ph_low_bio_vmax); 
hm_nB_low  = correct_numerical_percision(hm_nB_low);

% SPECIFICITY-score (SPE)
nci_SPE = nci_nB_opt - nci_nB_low; %nci_SPE = correct_numerical_percision(nci_IND);
hm_SPE  = hm_nB_opt  - hm_nB_low;  %hm_SPE  = correct_numerical_percision(hm_IND);

% SELECTIVITY (SEL)
low_SEL = hm_nB_low - nci_nB_low;  %low_SEL = correct_numerical_percision(low_SEL);
opt_SEL = hm_nB_opt - nci_nB_opt;  %opt_SEL = correct_numerical_percision(opt_SEL);

% HALLMARKS at LOW pH - find the reverse effect of each KO in cancer and normal
[nci_score_hallmarks, nci_delta_hallmarks] = hallmarks_reversion_score(res_nci.trg_vmax(id_low,:), res_nci.ph_low_trg_vmax);
[hm_score_hallmarks,  hm_delta_hallmarks]  = hallmarks_reversion_score(res_hm.trg_vmax(id_low,:),  res_hm.ph_low_trg_vmax);

% SAVE
% --- normalized biomass
KO_PAIR.nci_nB_opt = nci_nB_opt;
KO_PAIR.nci_nB_low = nci_nB_low;
KO_PAIR.hm_nB_opt  = hm_nB_opt;
KO_PAIR.hm_nB_low  = hm_nB_low;
% --- ph-specificity
KO_PAIR.nci_SPE = nci_SPE;
KO_PAIR.hm_SPE  = hm_SPE;
% --- selectivity
KO_PAIR.low_SEL = low_SEL;
KO_PAIR.opt_SEL = opt_SEL;
% --- hallmarks reversing
KO_PAIR.nci_delta_hallmarks = nci_delta_hallmarks; % hallmarks delta
KO_PAIR.nci_score_hallmarks = nci_score_hallmarks; % hallmarks effective score
KO_PAIR.hm_delta_hallmarks  = hm_delta_hallmarks;  % hallmarks delta
KO_PAIR.hm_score_hallmarks  = hm_score_hallmarks;  % hallmarks effective score


% ! OLD VERSION ! %
%nci_inh = -(nci_nB_low - nci_nB_opt)./nci_nB_opt; nci_inh = correct_numerical_percision(nci_inh);
%hm_inh = -(hm_nB_low - hm_nB_opt)./hm_nB_opt; hm_inh = correct_numerical_percision(hm_inh);
%ana.delta_inh       = nci_inh - hm_inh; % difference of inh%

% Deltas at low and opt pH
%Delta_norm_opt = hm_nB_opt - nci_nB_opt;
%Delta_norm_low = hm_nB_low - nci_nB_low;
%Delta_Delta    = Delta_norm_low - Delta_norm_opt;
%ana.Delta_norm_opt = Delta_norm_opt;
%ana.Delta_norm_low = Delta_norm_low;
%ana.DD_low_opt = Delta_Delta;
