# Supplementary material for: Systems analysis of intracellular pH vulnerabilities for cancer therapy
Source: Nat Commun. 2018 Jul 31;9:2997. doi: 10.1038/s41467-018-05261-x (PMC6068141; doi:10.1038/s41467-018-05261-x)
Supplement: Supplementary file 5 — Supplementary Software [file 41467_2018_5261_MOESM5_ESM.zip › CODE/analyze_Warburg.m]

% SEND:
% --- res_nci:  results of simulation of an array of cells/models
% --- id_ocr  = 1 (O2)
% --- id_ecar = 2 (Glucose) or 5  (Lactate)
% --- id_opt  = 17
% --- id_low  = 5;

% GET:
% --- OCR and ECAR (rows) across Cells (columns) in WT and following KO

% USE:
% load res_ko_cytosol.mat
% W = analyze_Warburg(res_nci_ko, 1, 2, 5, 17); % for glucose
% W = analyze_Warburg(res_nci_ko, 1, 5, 5, 17); % for lactate

function W = analyze_Warburg(res, id_ocr, id_ecar, id_low, id_opt)

N = length(res);
for i = 1:N
    
    % WT
    % --- phy pHi
    OCR_wt_opt(1,i)  = res(i).trg_vmax(id_opt, id_ocr);
    ECAR_wt_opt(1,i) = res(i).trg_vmax(id_opt, id_ecar);
    % --- low pHi
    OCR_wt_low(1,i)  = res(i).trg_vmax(id_low, id_ocr);
    ECAR_wt_low(1,i) = res(i).trg_vmax(id_low, id_ecar);
    
    % KO
    % --- phy pHi
    OCR_ko_opt(:,i)  = res(i).ph_opt_trg_vmax(:, id_ocr);
    ECAR_ko_opt(:,i) = res(i).ph_opt_trg_vmax(:, id_ecar);
    % --- low pHi
    OCR_ko_low(:,i)  = res(i).ph_low_trg_vmax(:, id_ocr);
    ECAR_ko_low(:,i) = res(i).ph_low_trg_vmax(:, id_ecar);
    
end

% Mean & it Error of the Ratios OCR/ECAR
% --- at opt pHi
R_wt_opt_mu  = mean(OCR_wt_opt./ECAR_wt_opt);
R_wt_opt_std = std(OCR_wt_opt./ECAR_wt_opt)/sqrt(N);
R_ko_opt_mu  = mean((OCR_ko_opt./ECAR_ko_opt),2);
R_ko_opt_std = std((OCR_ko_opt./ECAR_ko_opt)')'/sqrt(N);

% --- at low pHi
R_wt_low_mu  = mean(OCR_wt_low./ECAR_wt_low);
R_wt_low_std = std(OCR_wt_low./ECAR_wt_low)/sqrt(N);
R_ko_low_mu  = mean((OCR_ko_low./ECAR_ko_low),2);
R_ko_low_std = std((OCR_ko_low./ECAR_ko_low)')'/sqrt(N);

%%% SAVE %%%
% --- at opt pHi, OCR & ECAR, WT & KO
W.OCR_wt_opt  = OCR_wt_opt;
W.ECAR_wt_opt = ECAR_wt_opt;
W.OCR_ko_opt  = OCR_ko_opt;
W.ECAR_ko_opt = ECAR_ko_opt;
% --- at low pHi, OCR & ECAR, WT & KO
W.OCR_wt_low  = OCR_wt_low;
W.ECAR_wt_low = ECAR_wt_low;
W.OCR_ko_low  = OCR_ko_low;
W.ECAR_ko_low = ECAR_ko_low;
% --- at opt pHi, Ratios of OCR/ECAR (R), WT & KO
W.R_wt_opt_mu  = R_wt_opt_mu;
W.R_wt_opt_std = R_wt_opt_std;
W.R_ko_opt_mu  = R_ko_opt_mu;
W.R_ko_opt_std = R_ko_opt_std;
% --- at opt pHi, Ratios of OCR/ECAR (R), WT & KO
W.R_wt_low_mu  = R_wt_low_mu;
W.R_wt_low_std = R_wt_low_std;
W.R_ko_low_mu  = R_ko_low_mu;
W.R_ko_low_std = R_ko_low_std;
