# Supplementary material for: Systems analysis of intracellular pH vulnerabilities for cancer therapy
Source: Nat Commun. 2018 Jul 31;9:2997. doi: 10.1038/s41467-018-05261-x (PMC6068141; doi:10.1038/s41467-018-05261-x)
Supplement: Supplementary file 5 — Supplementary Software [file 41467_2018_5261_MOESM5_ESM.zip › CODE/compare_ko_res_all_pairs.m]

% this function simply goes over all pairs of NCI and HM
% and calls "analyze_ko_res.m" , it saves the final average scores

% THIS FUNCTION GENERATES FIGURE 3 of the ms

function [KO_PAIR, KO_SCORE] = compare_ko_res_all_pairs(res_nci, res_hm, id_low)

eps = 1e-7;
figure;

% go over pairs of NCI and HM
Nc = length(res_nci);
Nh = length(res_hm);
c = 0;
for i = 1:Nc
    for j = 1:Nh
        c = c + 1;
        KO_PAIR(c) = analyze_ko_res(res_nci(i), res_hm(j), id_low);
        % selectivity at low pHi & pH-specificty of cancer cells
        low_SEL(:,c) = KO_PAIR(c).low_SEL;
        nci_SPE(:,c) = KO_PAIR(c).nci_SPE;
        % selectivity at physiological pHi & pH-specificty of normal cells
        opt_SEL(:,c) = KO_PAIR(c).opt_SEL;
        hm_SPE(:,c)  = KO_PAIR(c).hm_SPE;
    end
end

% get the mean and STD (of the mean!) across pair comparisons
% selectivity at low pHi & pH-specificity of cancer
low_SEL     = low_SEL';
nci_SPE     = nci_SPE';
low_SEL_mu  = mean(low_SEL);
low_SEL_err = std(low_SEL)./sqrt(c);
nci_SPE_mu  = mean(nci_SPE);
nci_SPE_err = std(nci_SPE)./sqrt(c);
% selectivity at phy pHi & pH-specificity of normal
opt_SEL = opt_SEL';
hm_SPE  = hm_SPE';
opt_SEL_mu  = mean(opt_SEL);
opt_SEL_err = std(opt_SEL)./sqrt(c);
hm_SPE_mu  = mean(hm_SPE);
hm_SPE_err = std(hm_SPE)./sqrt(c);


% CLUSTER KO & PLOT
% --- predictions: SEL and pH-SPE targets
SEL_SPE_id = find(low_SEL_mu > 0+eps & nci_SPE_mu > 0+eps);
% --- SEL but not pH-SPE
SEL_not_SPE_id = find(low_SEL_mu  > 0+eps & nci_SPE_mu <= 0);
% --- not SEL and not pH-SPE
not_SEL_not_SPE_id = find(low_SEL_mu  <= 0+eps & nci_SPE_mu <= 0+eps);
% --- plot
subplot(221); hold;
plot(low_SEL_mu, nci_SPE_mu, 'o', 'color', [0.5 0.5 0.5]);
plot(low_SEL_mu(SEL_SPE_id), nci_SPE_mu(SEL_SPE_id), 'g.');
plot(low_SEL_mu(SEL_not_SPE_id), nci_SPE_mu(SEL_not_SPE_id), 'b.');
plot(low_SEL_mu(not_SEL_not_SPE_id), nci_SPE_mu(not_SEL_not_SPE_id), 'r.');

% RANK KO & PLOT
% --- sort the average SEL & pH-SPE
prd_id = SEL_SPE_id;
tmp_score = [low_SEL_mu(prd_id); nci_SPE_mu(prd_id)];
tmp_avr = mean(tmp_score);
[prd_avr_score, tmp_id] = sort(tmp_avr, 'descend');
prd_id = prd_id(tmp_id);
% --- sort the average ALL SEL
% prd_id = [SEL_SPE_id SEL_not_SPE_id];
% tmp_score = [low_SEL_mu(prd_id); nci_SPE_mu(prd_id)];
% tmp_avr = tmp_score(2,:);
% [prd_avr_score, tmp_id] = sort(tmp_avr, 'descend');
% prd_id = prd_id(tmp_id);

% --- plot
subplot(222); hold;
errorbar(low_SEL_mu(prd_id), low_SEL_err(prd_id), 'k');
errorbar(nci_SPE_mu(prd_id), nci_SPE_err(prd_id), 'y');

%SAVE
KO_SCORE.low_SEL             = low_SEL;
KO_SCORE.nci_SPE             = nci_SPE;
KO_SCORE.low_SEL_mu          = low_SEL_mu;
KO_SCORE.low_SEL_err         = low_SEL_err;
KO_SCORE.opt_SEL_mu          = opt_SEL_mu;
KO_SCORE.opt_SEL_err         = opt_SEL_err;
KO_SCORE.nci_SPE_mu          = nci_SPE_mu;
KO_SCORE.nci_SPE_err         = nci_SPE_err;
KO_SCORE.hm_SPE_mu           = hm_SPE_mu;
KO_SCORE.hm_SPE_err          = hm_SPE_err;
% based on selectivity at low pHi and pH-specificity of cancer
KO_SCORE.SEL_SPE_id          = SEL_SPE_id; 
KO_SCORE.SEL_not_SPE_id      = SEL_not_SPE_id;
KO_SCORE.not_SEL_not_SPE_id  = not_SEL_not_SPE_id;
KO_SCORE.prd_id              = prd_id;
KO_SCORE.prd_avr_score       = prd_avr_score;
