# Supplementary material for: Systems analysis of intracellular pH vulnerabilities for cancer therapy
Source: Nat Commun. 2018 Jul 31;9:2997. doi: 10.1038/s41467-018-05261-x (PMC6068141; doi:10.1038/s41467-018-05261-x)
Supplement: Supplementary file 5 — Supplementary Software [file 41467_2018_5261_MOESM5_ESM.zip › CODE/constrain_model_with_weights.m]

% Given reaction weights, it corrects vmin and vmax.

% SEND: 
% --- model: the model should include, already, the appropriate lower and upper bounds 
%            (i.e. after an initial FVA). 
% --- rxn_weights: from 0 to 1

% GET:
% --- ko_model: updated models following multi-partial ko

function ko_model = constrain_model_with_weights(model, rxn_weights)

N = length(rxn_weights);

ko_vmin = zeros(N,1);
ko_vmax = zeros(N,1);

for i = 1:N
    
    lb = model.lb(i);
    ub = model.ub(i);
    w  = rxn_weights(i);
    
    if (ub > 0 && lb < 0) || (ub == 0 && lb == 0)
        ko_vmin(i) = w*lb;
        ko_vmax(i) = w*ub;
    elseif ub > 0 && lb >= 0
        ko_vmin(i) = lb;
        ko_vmax(i) = max(w*ub,lb);
    else
        ko_vmin(i) = min(ub, w*lb);
        ko_vmax(i) = ub;
    end
        
end

ko_model    = model;
ko_model.lb = ko_vmin;
ko_model.ub = ko_vmax;

end
