# Supplementary material for: Systems analysis of intracellular pH vulnerabilities for cancer therapy
Source: Nat Commun. 2018 Jul 31;9:2997. doi: 10.1038/s41467-018-05261-x (PMC6068141; doi:10.1038/s41467-018-05261-x)
Supplement: Supplementary file 5 — Supplementary Software [file 41467_2018_5261_MOESM5_ESM.zip › CODE/correct_numerical_percision.m]

% SEND:
% --- a matrix with numerical values

% GET:
% --- the same matrix back puting "0" in places of numerical percision

function Wmat = correct_numerical_percision(Wmat)

% numerical percision
eps = 1e-7;

% # of rxn and samples
Nr = size(Wmat,1);
Nc = size(Wmat,2);

for i = 1:Nr
    for j = 1:Nc
        % clean numerical percision values
         if Wmat(i,j) >= -eps && Wmat(i,j) <= eps
             Wmat(i,j) = 0;
         end
    end
end
