# Supplementary material for: Systems analysis of intracellular pH vulnerabilities for cancer therapy
Source: Nat Commun. 2018 Jul 31;9:2997. doi: 10.1038/s41467-018-05261-x (PMC6068141; doi:10.1038/s41467-018-05261-x)
Supplement: Supplementary file 5 — Supplementary Software [file 41467_2018_5261_MOESM5_ESM.zip › CODE/creatMetaboliteDemand.m]

% SEND
% --- model: the GSMM
% --- met_name: the general name of the metabolite (without the [compartment])
% --- lb, up: upper and lower bound (usually 0-50 or 0-100)

% GET:
% --- model: updated to contain the reactions that converts each metabolite
%            from each compartment to the new generic form of this metabolite
% --- the indexes of all the reactions added. 
%     The LAST ONE IS THE SINK REACTION

function [model addedRxns]= creatMetaboliteDemand(model,met_name,lb,ub)

% index of the added metabolite
l=size(model.S,1)+1;

% find the index of the metabolite using regexp
pat = strcat(met_name, '+\[+[\w]+\]');
tmp = regexp(model.mets, pat);
count = 0;
for i = 1:length(tmp)
    if tmp{i} == 1
        count = count +1;
        mets(count) = i;
    end
end
if isempty(mets)
    disp('ERROR - metabolite not found');
    keyboard;
end

% Expend model
addedRxns=size(model.S,2)+1;
for i=1:length(mets)
    model.S(mets(i),end+1)=-1;
    idx=size(model.S,2);
    model.S(l,idx)=1;
    model.lb(idx)=lb;
    model.ub(idx)=ub;
    model.c(idx)=0;
    model.rev(idx)=lb<0;
    model.rxnNames(idx)={sprintf('%s exchange',model.mets{mets(i)})};
end
model.S(l,end+1)=-1;
idx=size(model.S,2);
model.lb(idx)=lb;
model.ub(idx)=ub;
model.c(idx)=0;
model.rev(idx)=1;

model.b(l)=0;
model.rowlb(l)=0;
model.rowub(l)=0;

metName=model.mets{mets(1)};
metName=metName(1:end-3);

model.mets(l)={sprintf('total %s',metName)};
model.rxnNames(idx)={sprintf('%s total exchange',metName)};
model.metNames(l)={sprintf('total %s',model.metNames{mets(1)})};
addedRxns=(addedRxns:size(model.S,2))';
end
