# Supplementary material for: Systems analysis of intracellular pH vulnerabilities for cancer therapy
Source: Nat Commun. 2018 Jul 31;9:2997. doi: 10.1038/s41467-018-05261-x (PMC6068141; doi:10.1038/s41467-018-05261-x)
Supplement: Supplementary file 5 — Supplementary Software [file 41467_2018_5261_MOESM5_ESM.zip › CODE/dead_end_rxns.m]

% find Dead end reactions (DER)
% send the vmin and vmax results of FVA and identify those with vmin=vmax=0

function DER = dead_end_rxns(vmax, vmin)

epsilon = 1e-7;

DER = find(vmax < epsilon & vmin > -epsilon);
