# Supplementary material for: Systems analysis of intracellular pH vulnerabilities for cancer therapy
Source: Nat Commun. 2018 Jul 31;9:2997. doi: 10.1038/s41467-018-05261-x (PMC6068141; doi:10.1038/s41467-018-05261-x)
Supplement: Supplementary file 5 — Supplementary Software [file 41467_2018_5261_MOESM5_ESM.zip › CODE/evalRule_partialKO.m]

% Perform partial multi KO 
% SEND:
% --- rule: the rule as in the GSMM reconstruction
% --- x: vector at the size of gene, with the partial KO numerical values

% DO: 
% --- use max when the rule is OR
% --- use min when the rule is AND

function [res] = evalRule_partialKO (rule, x)
    if isempty(rule)
        res = NaN;
    else
        res = eval(rule);
    end
end

function [res] = and(a,b)
    res = min(a,b);
end

function [res] = or(a,b)
    res = max(a,b);
end
