# Supplementary material for: Systems analysis of intracellular pH vulnerabilities for cancer therapy
Source: Nat Commun. 2018 Jul 31;9:2997. doi: 10.1038/s41467-018-05261-x (PMC6068141; doi:10.1038/s41467-018-05261-x)
Supplement: Supplementary file 5 — Supplementary Software [file 41467_2018_5261_MOESM5_ESM.zip › CODE/FVA.m]

% Flux Variability Analysis (FVA)

% SEND:
% --- model:       the model structure (AFTER YOU HAD SET ALL PARAMETERS)
% --- obj_fun_idx (optional): index of the objective function (usually the "biomass")

% DO:
% --- go over each reaction, set it as the objective function to max and to min and get its max and min values

function [vmin, vmax] = FVA(model, obj_fun_idx, obj_frac)

% FIRST set bound of "biomass" (or other obj_fun) to the optimal
% ! NOTE: this is not always what you need to do (better to take like 80% of the optimal solution)

if ~isempty(obj_fun_idx)
    if isempty(obj_frac)
        obj_frac = 1;
    end
    model = RunTomlabLP (model, 0);
    model = set_bounds(model, obj_fun_idx, obj_frac*model.result_opt, model.result_opt);
end

% Intialize
N = length(model.rxns);
vmax = zeros(N,1);
vmin = zeros(N,1);

% go over each reaction, and set it as the objective function
for i = 1:N
    
    disp(['getting vmin & vmax for reaction #: ', num2str(i)]);
       
    % --- get max => c(i) = 1;
    model = set_obj_fun(model, i, 1);
    lp_model = RunTomlabLP (model, 0);
    vmax(i) = lp_model.result_opt;
    
    % --- get min => c(i) = -1;
    model = set_obj_fun(model, i, -1);
    lp_model = RunTomlabLP (model, 0);
    vmin(i) = -lp_model.result_opt;
    
    clear tmp
    
end
