# Supplementary material for: Systems analysis of intracellular pH vulnerabilities for cancer therapy
Source: Nat Commun. 2018 Jul 31;9:2997. doi: 10.1038/s41467-018-05261-x (PMC6068141; doi:10.1038/s41467-018-05261-x)
Supplement: Supplementary file 5 — Supplementary Software [file 41467_2018_5261_MOESM5_ESM.zip › CODE/get_gene_compartments.m]

% SEND:
% --- the model

% GET:
% --- the compartments associated with each gene

function gene_c = get_gene_compartments(rxn_c, model)


N = length(model.genes);

for i = 1:N
    
    tmp  = find(model.rxnGeneMat(:,i));
    rxn_gene_id = unique(tmp);
    
    all_c = [];
    for j = 1:length(rxn_gene_id)
        
        tmp_c = rxn_c{rxn_gene_id(j)};
        for k = 1:length(tmp_c)
            all_c = [all_c tmp_c{k}];
        end
        clear tmp_c
    end
    gene_c{i} = all_c;
    
end

        
    
