# Supplementary material for: Systems analysis of intracellular pH vulnerabilities for cancer therapy
Source: Nat Commun. 2018 Jul 31;9:2997. doi: 10.1038/s41467-018-05261-x (PMC6068141; doi:10.1038/s41467-018-05261-x)
Supplement: Supplementary file 5 — Supplementary Software [file 41467_2018_5261_MOESM5_ESM.zip › CODE/get_met_compartment.m]

% SEND:
% --- met: cell array of the metabolites in the model

% GET:
% --- C: the compartment of the metabolites

function C = get_met_compartment(met)

N = length(met);
for i = 1:N
    tmp = regexp(met{i}, '[\w\]', 'match');
    C{i,1} = tmp{1}(2);
end
