# Supplementary material for: Systems analysis of intracellular pH vulnerabilities for cancer therapy
Source: Nat Commun. 2018 Jul 31;9:2997. doi: 10.1038/s41467-018-05261-x (PMC6068141; doi:10.1038/s41467-018-05261-x)
Supplement: Supplementary file 5 — Supplementary Software [file 41467_2018_5261_MOESM5_ESM.zip › CODE/get_reaction_idx.m]

% GET:
% --- model
% --- rxn_name
%
% SEND:
% --- idx

function [idx] = get_reaction_idx(model, rxn_name)

idx = cellfun('length', strfind(model.rxns, rxn_name));
idx = find(idx > 0);

end
