# Supplementary material for: Systems analysis of intracellular pH vulnerabilities for cancer therapy
Source: Nat Commun. 2018 Jul 31;9:2997. doi: 10.1038/s41467-018-05261-x (PMC6068141; doi:10.1038/s41467-018-05261-x)
Supplement: Supplementary file 5 — Supplementary Software [file 41467_2018_5261_MOESM5_ESM.zip › CODE/get_rxn_compartments.m]

% SEND:
% --- rxn_formula: cell array of the reaction formulas that contains the compartments
% --- trg_c:       a char of the compartment of interest

% GET:
% --- rxn_c:   cell array with all compartments associated with each reaction
% --- rxn_v:   binary vector of 1 for the reactions that belong to trg_c (and only trg_c)


% USE:
%    [rxn_c, rxn_v] = get_rxn_compartments(model.rxn_formula, '[c]');

function [rxn_c, rxn_v_all, rxn_v_one] = get_rxn_compartments(rxn_formula, trg_c)

N = length(rxn_formula);

% go over the reactions
rxn_c = cell(N,1);
rxn_v_all = zeros(N,1); % *all* met belong to trg_c
rxn_v_one = zeros(N,1);  % *at least 1* met belong to trg_c 

for i = 1:N
    
    i
    if isempty(rxn_formula{i})
        continue;
    end
    
    tmp = regexp(rxn_formula{i}, '[\w\]', 'match'); % all compartments
    rxn_c{i,1} = unique(tmp);               % unique compartments
    Nc = length(rxn_c{i,1});                % # unique compartments
    
    % *all* met belong to the chosen compartment
    if Nc == 1
        if strcmp(rxn_c{i,1}, trg_c)
            rxn_v_all(i) = 1;
        end
    end
    
    % *at least one* of the met belong to the chosen compartment
    if Nc >= 1
        if sum(strcmp(rxn_c{i,1}, trg_c))
            rxn_v_one(i) = 1;
        end
    end
    
end
