# Supplementary material for: Systems analysis of intracellular pH vulnerabilities for cancer therapy
Source: Nat Commun. 2018 Jul 31;9:2997. doi: 10.1038/s41467-018-05261-x (PMC6068141; doi:10.1038/s41467-018-05261-x)
Supplement: Supplementary file 5 — Supplementary Software [file 41467_2018_5261_MOESM5_ESM.zip › CODE/hallmarks_reversion_score.m]

% SEND:
% --- wt_val: the vector of values of the hallmarks
% --- ko_val: the matrix of halllmarks values for each KO

% GET:
% --- D : matrix with all the percentage changes (positive values mean going in the right direction)
% --- S : effective score for each gene KO

% USE:
% [S, D] = hallmarks_reversion_score(nci1_res_w001.trg_vmax(5,:), nci1_res_w001.ph_low_trg_vmax)

function [S, D] = hallmarks_reversion_score(wt_val, ko_val)

Nko = size(ko_val,1); % number of KO
Nv  = size(ko_val,2); % number of values that define the score space
%dirs = [1 -1 -1 -1 -1 -1 -1 -1 -1]; % direction that make D below positive when hallmarks revert
% go over the KO
D = zeros(Nko, Nv);
for k = 1:Nko
    for v = 1:Nv;
        % percentage change realtive to WT
        %D(k,v) = dirs(v)*(ko_val(k,v) - wt_val(v))/wt_val(v);
        D(k,v) = 100.*(abs(ko_val(k,v)) - abs(wt_val(v)))/abs(wt_val(v)); 
    end
end
D = correct_numerical_percision(D);
% score
S = sum(D,2);
