# Supplementary material for: Systems analysis of intracellular pH vulnerabilities for cancer therapy
Source: Nat Commun. 2018 Jul 31;9:2997. doi: 10.1038/s41467-018-05261-x (PMC6068141; doi:10.1038/s41467-018-05261-x)
Supplement: Supplementary file 5 — Supplementary Software [file 41467_2018_5261_MOESM5_ESM.zip › CODE/MAIN_ALGO.m]

% SEND:
% --- model:     a GSMM structure (note steps 0 and I - if done off-line skip them)
% --- weights:   a matrix of the pH-profiles (n=31) for each of the genes in the model (n=1905)
% --- ph_vals:   the pHi values, range: 6.5:0.05:8 (n=31)
% --- do_KO  :   1 = perform gene KO (and get biomass, trg_rxn behvior)
%                0 = skip (do not perform gene KO)
% --- trg_rxn:   [3446 968 2567 1372 941 2924 3795 3814 3827];
%                oxygen, glucose, glutamate, glutamine, lactate, ROS(h2O2), ATP, NADH, NADPH
% --- rxn_avoid: the reaction for which you do NOT want to apply pH-dependence
%                (e.g., all well buffered organelles)
% --- LB, UB:    the upper (UB) and lower (LB) bounds of the permissible fluxes of each reaction that define the model
%                Optional, for practitioners (See NOTE below).
%                USE only if you want process other models than the one provided here.
%                Provide your LB and UB that defines your model and reset the bounds following FVA analysis.
%

% GET:
% --- the effect of pHi (weights) on biomass production (the objective function)
% --- the effect of pHi (weights) on target reactions (under the constraint of maximal biomass > 80%)
% --- if do_KO = 1, the effect of weights + KO on biomass & target recations

% USE (example):
%     --- chose a model:
%     model = nci_CL_gsmm(1).model; % this is a NCI-60 cell line
%
%     --- WT analysis, without KO analysis
%     res_nci = MAIN_ALGO(model, ph_weights, ph_vals, 0,  trg_rxn_id, rxn_not_cytosol, [], []);
%
%     --- WT analysis + single gene KO analysis
%     res_nci = MAIN_mpko(model, ph_weights, ph_vals, 1, trg_rxn_id, rxn_not_cytosol, [], [])

% FOLLOW THE STEPS DESCRIBED BELOW in the script.

function res = MAIN_ALGO(model, weights, ph_vals, do_KO, LB, UB, trg_rxn, rxn_avoid, res)

% DEFINED PARAMATERS
obj_rxn   = 3745; % objective reaction (e.g., biomass)
obj_frac  = 0.8;  % percentage of max biomass for traget reactions' FVA
gene_w    = 0.01; % KO inhibition: 0 = full KO, 1 = no KO
id_opt    = 17;   % idx=17 => pH = 7.3
id_low    = 5;    % idx=5  => pH = 6.7; idx=11 => pH = 7,

Nw   = size(weights, 2); % number of different weights regime
Ng   = size(weights, 1); % number of genes
Ntrg = length(trg_rxn);  % number of target reactions


%%%%%%%%%%%%%%%%%%%%%%%%%%%%%%%%%%%%%%%%%%%%%%%%%%%%%%%%%%%%%%%%%%%%%%
%%%   STEP I - perform FVA and assign new lower and upper bounds   %%%
%%%%%%%%%%%%%%%%%%%%%%%%%%%%%%%%%%%%%%%%%%%%%%%%%%%%%%%%%%%%%%%%%%%%%%
% NOTE: if you use a new model (for your own research) you will have to
%       do this step and set the lower and upper bound of the reactions.
%       The provided models in OUTPUT.mat are after this step

% --- skip if FVA model adjusment already done
if ~isempty(LB) && ~isempty(UB)
    
    % --- define the Your model
    model.lb = LB; 
    model.ub = UB;
    
    % --- perform FVA and reset bounds.
    [vmin, vmax] = FVA(model, [], []);
    model.lb = vmin;
    model.ub = vmax;
end

%%%%%%%%%%%%%%%%%%%%%%%%%%%%%%%%%%%%%%%%%%%%%%%%%%%%%%%%%%%%%%%%%%%%%%%%%%%%%%%%%
%%%   STEP II - perform multi-partial knockout (mpko) based on the weights    %%%
%          and estimate the effect on BIOMASS (e.g., as function of pH)         %
%%%%%%%%%%%%%%%%%%%%%%%%%%%%%%%%%%%%%%%%%%%%%%%%%%%%%%%%%%%%%%%%%%%%%%%%%%%%%%%%%
bio_vmax = singleFVA_on_weight_matrix(model, weights, 1, [], [], obj_rxn, rxn_avoid);

%%%%%%%%%%%%%%%%%%%%%%%%%%%%%%%%%%%%%%%%%%%%%%%%%%%%%%%%%%%%%%%%%%%%%%%%%%%%%%%%%
%%%   STEP III - perform multi-partial knockout (mpko) based on the weights   %%%
%            and get the effect on a TARGET REACTION (not biomass),             %
%                     subjected to X% of maximal BIOMASS                        %
%%%%%%%%%%%%%%%%%%%%%%%%%%%%%%%%%%%%%%%%%%%%%%%%%%%%%%%%%%%%%%%%%%%%%%%%%%%%%%%%%
% --- target reactions are defined in the input 'trg_txn'
% --- celluar objective function (obj_rxn) + its constraint of X% of biomass (obj_frac)
trg_vmax = zeros(Nw, Ntrg);
for i = 1:Ntrg
    trg_vmax(:,i) = singleFVA_on_weight_matrix(model, weights, 1, obj_rxn, obj_frac, trg_rxn(i), rxn_avoid);
end


%%%%%%%%%%%%%%%%%%%%%%%%%%%%%%%%%%%%%%%%%%%%%%%%%%%%%%%%%%%%%%%%%
%%%    STEP IV - perform MPKO + KO of every reaction/gene     %%%
%%%   and get the effect of this combination on the BIOMASS   %%%
%                  ENERGETICS, CANCER HALMARKS                  %
%%%%%%%%%%%%%%%%%%%%%%%%%%%%%%%%%%%%%%%%%%%%%%%%%%%%%%%%%%%%%%%%%
if do_KO == 1
    % --- optimal pH
    ph_opt_trg_vmax = zeros(Ng, Ntrg);
    for i = 1:Ng
        ph_opt_w = weights(:,id_opt);
        % KO the current gene
        ph_opt_w(i,1) = gene_w;
        % estimate BIOMASS following MPKO + gene KO
        ph_opt_bio_vmax(i,1) = singleFVA_on_weight_matrix(model, ph_opt_w, 1, [], [], obj_rxn, rxn_avoid);
        % estimate TARGET reactions following MPKO + gene KO (contraint to 'obj_frac' of max biomass)
        for t = 1:Ntrg
            [1 i t]
            ph_opt_trg_vmax(i,t) = singleFVA_on_weight_matrix(model, ph_opt_w, 1, obj_rxn, obj_frac, trg_rxn(t), rxn_avoid);
        end
    end
    % --- AT LOW ph
    ph_low_trg_vmax = zeros(Ng, Ntrg);
    for i = 1:Ng
        ph_low_w = weights(:,id_low);
        % KO the current gene
        ph_low_w(i,:) = gene_w;
        % estimate BIOMASS following MPKO + gene KO
        ph_low_bio_vmax(i,1) = singleFVA_on_weight_matrix(model, ph_low_w, 1, [], [], obj_rxn, rxn_avoid);
        % estimate TARGET reactions following MPKO + gene KO (contraint to 'onj_frac' of max biomass)
        for t = 1:Ntrg
            [-1 i t]
            ph_low_trg_vmax(i,t) = singleFVA_on_weight_matrix(model, ph_low_w, 1, obj_rxn, obj_frac, trg_rxn(t), rxn_avoid);
        end
    end
end

% SAVE
% --- MPKO of WT
res.model = model;
% --- biomass following weights application (and no additional constraints)
res.bio_vmax = bio_vmax;
% --- traget reactions following weights application + constraint of 'obj-frac' of max biomass
res.obj_rxn  = obj_rxn;
res.obj_frac = obj_frac;
res.trg_rxn  = trg_rxn;
res.trg_vmax = trg_vmax;
% --- MPKO + Gene KO (at optimal/physiological and low pHi)
if do_KO == 1
    res.gene_ko_w       = gene_w;
    res.ph_opt          = ph_vals(id_opt);
    res.ph_opt_bio_vmax = ph_opt_bio_vmax;
    res.ph_opt_trg_vmax = ph_opt_trg_vmax;
    res.ph_low          = ph_vals(id_low);
    res.ph_low_bio_vmax = ph_low_bio_vmax;
    res.ph_low_trg_vmax = ph_low_trg_vmax;
end
