# Supplementary material for: Systems analysis of intracellular pH vulnerabilities for cancer therapy
Source: Nat Commun. 2018 Jul 31;9:2997. doi: 10.1038/s41467-018-05261-x (PMC6068141; doi:10.1038/s41467-018-05261-x)
Supplement: Supplementary file 5 — Supplementary Software [file 41467_2018_5261_MOESM5_ESM.zip › CODE/MAIN_ANALYSIS.m]

% SEND:
% --- res_nci & res_hm: output of 'MAIN_mpko.m' for the two panels of cells (NCI-60, HapMap)
% --- pH_vals:          the x-axis values of pHi
% --- id_low:           the index in pH_vals (i.e., pHi) that correspond to low pHi (id_low=5  for pHi=6.7)
% --- id_opt:           the index in pH_vals (i.e., pHi) that correspond to opt pHi (id_opt=17 for pHi=7.3)
% --- trg_rx_name:      names of the reactions measured in 'MAIN_mpko.m'

% DO:
% --- generate Figure 2 of the main text (Persi et al., Nat com 2018),

% GET:
% --- OUT: all the processed results that generate Figure_2 of the main text (submitted version, Nat com)

% USE:
% load INPUT.mat  % (PRIME models & pH-profiles)
% load OUTPUT.mat res_ko_cytosol.mat
% OUT = MAIN_ANALYSIS(res_nci_ko, res_hm_ko, ph_vals, 5, 17, trg_rxn_name);

function OUT = MAIN_ANALYSIS(res_nci, res_hm, ph_vals, id_low, id_opt, trg_rxn_name)

% --- get Mean & error of the mean, measured across the cell panels (NCI60 & HapMap PRIME models of Yizhak et al. (see publications in MSB and eLife, 2014)
FLUX = analyze_bio_met(res_nci, res_hm, ph_vals);
% --- get the SCORES of KO comapring all pairs (cancer-normal)of cells
[KO_PAIR, KO_SCORE] = compare_ko_res_all_pairs(res_nci, res_hm, id_low);
% --- get KO Fold-change of key Metabolites relative to Wild-type
D_TRG = analyze_ko_effect_on_target_vs_wt(res_nci, res_hm, id_low, id_opt, trg_rxn_name);

figure;
%%%%%%%%%%%%%%%%%%%%%%%%%%%%%%%%%%%%%%%%%%%%%%%%%%%%
%%%   BIOMASS & Metabolites as function of pHi   %%%
%%%%%%%%%%%%%%%%%%%%%%%%%%%%%%%%%%%%%%%%%%%%%%%%%%%%
% --- Biomass
subplot(231)
errorbar(FLUX.ph_vals, FLUX.BIO_nci_mu, FLUX.BIO_nci_err, 'r'); hold;
errorbar(FLUX.ph_vals, FLUX.BIO_hm_mu,  FLUX.BIO_hm_err, 'g');
xlabel('pH_{i}'); ylabel('normalized BIOMASS');
% --- Oxygen
axes('Position',[0.4 0.775 .125 .15]);
errorbar(FLUX.ph_vals, FLUX.O2_nci_mu, FLUX.O2_nci_err, 'r'); hold;
errorbar(FLUX.ph_vals, FLUX.O2_hm_mu,  FLUX.O2_hm_err, 'g');
xlabel('pH_{i}'); ylabel('O2');
% --- Glucose
axes('Position',[0.575 0.775 .125 .15]);
errorbar(FLUX.ph_vals, FLUX.GLUCOSE_nci_mu, FLUX.GLUCOSE_nci_err, 'r'); hold;
errorbar(FLUX.ph_vals, FLUX.GLUCOSE_hm_mu,  FLUX.GLUCOSE_hm_err, 'g');
xlabel('pH_{i}'); ylabel('Glucose');
% --- ATP
axes('Position',[0.4 0.575 .125 .15]);
errorbar(FLUX.ph_vals, FLUX.ATP_nci_mu, FLUX.ATP_nci_err, 'r'); hold;
errorbar(FLUX.ph_vals, FLUX.ATP_hm_mu,  FLUX.ATP_hm_err, 'g');
xlabel('pH_{i}'); ylabel('ATP');
% --- NADPH
axes('Position',[0.575 0.575 .125 .15]);
errorbar(FLUX.ph_vals, FLUX.NADPH_nci_mu, FLUX.NADPH_nci_err, 'r'); hold;
errorbar(FLUX.ph_vals, FLUX.NADPH_hm_mu,  FLUX.NADPH_hm_err, 'g');
xlabel('pH_{i}'); ylabel('NADPH');

%%%%%%%%%%%%%%%%%%%%%%%%%%%%%%
%%%   KNOCKDOWN ANALYSIS   %%%
%%%%%%%%%%%%%%%%%%%%%%%%%%%%%%

% 1) KO SCORES
% --- KO SCORES PCA-like plot (pH-specificity cancer vs. selectivity at low pHi)
subplot(234); hold;
plot(KO_SCORE.low_SEL_mu, KO_SCORE.nci_SPE_mu, 'o', 'color', [0.5 0.5 0.5]);
plot(KO_SCORE.low_SEL_mu(KO_SCORE.SEL_SPE_id),         KO_SCORE.nci_SPE_mu(KO_SCORE.SEL_SPE_id), 'g.');
plot(KO_SCORE.low_SEL_mu(KO_SCORE.SEL_not_SPE_id),     KO_SCORE.nci_SPE_mu(KO_SCORE.SEL_not_SPE_id), 'b.');
plot(KO_SCORE.low_SEL_mu(KO_SCORE.not_SEL_not_SPE_id), KO_SCORE.nci_SPE_mu(KO_SCORE.not_SEL_not_SPE_id), 'r.');
xlabel('Selectivity at low pH_{i}'); ylabel('pH-specificity in cancer');
% --- KO SCORES of Predicted Targets (i.e. scores > 0; superimposed and ranked by pH-specificy of cancer)
axes('Position',[0.4 0.3, 0.3 .15]); hold;
prd_id = [KO_SCORE.SEL_SPE_id KO_SCORE.SEL_not_SPE_id]; % All targets that are Selective at low pHi > 0
spe_cancer = KO_SCORE.nci_SPE_mu(prd_id);               % their pH-specificity in Cancer
[tmp_score, tmp_id] = sort(spe_cancer, 'descend');
prd_id    = prd_id(tmp_id);
errorbar(KO_SCORE.low_SEL_mu(prd_id), KO_SCORE.low_SEL_err(prd_id), 'b'); % their selectivity at low pHi
errorbar(KO_SCORE.nci_SPE_mu(prd_id), KO_SCORE.nci_SPE_err(prd_id), 'r'); % their selectivity at opt pHi
plot(KO_SCORE.low_SEL_mu(prd_id) - KO_SCORE.opt_SEL_mu(prd_id), 'k');     % DELTA selectivity 
% --- Score recurrence frequency
Npair = length(res_hm).*length(res_nci);
for i=1:length(prd_id)
    F_sel(i) = length(find(abs(KO_SCORE.low_SEL(:, prd_id(i))) >10e-7))/Npair;
    F_spe(i) = length(find(abs(KO_SCORE.nci_SPE(:, prd_id(i))) >10e-7))/Npair;
end

% 2) KO Effect on key Metabolites
% --- Mean Fold-Change relative to Wild-Type of cancer cells at low pHi
axes('Position',[0.4 0.11, 0.3 .15]);
trg_id = [1 2 6 7 9]; % 1=O2, 2=Glucose, 6=ROS, 7=ATP, 9=NADPH (see, trg_rx_name)
bar(D_TRG.nci_low(prd_id, trg_id));

% 3) Warburg Score (O2/Glucose; O2/Lactate)
%W = analyze_Warburg(res_nci, 1, 2, id_low, id_opt); %1=O2, 2=Glucose, 5=Lactate
W = analyze_Warburg(res_nci, 1, 5, id_low, id_opt);  %1=O2, 2=Glucose, 5=Lactate
figure; 
%errorbar(W.R_ko_opt_mu(prd_id), W.R_ko_opt_std(prd_id), 'k');
errorbar(abs(W.R_ko_opt_mu(prd_id)), W.R_ko_opt_std(prd_id), 'k');
hold;
%errorbar(W.R_ko_low_mu(prd_id), W.R_ko_low_std(prd_id), 'r');
errorbar(abs(W.R_ko_low_mu(prd_id)), W.R_ko_low_std(prd_id), 'r');

% SAVE
OUT.FLUX     = FLUX;
OUT.KO_PAIR  = KO_PAIR;
OUT.KO_SCORE = KO_SCORE;
OUT.D_TRG    = D_TRG;
OUT.W        = W;
% selected predictions (out of all genes or rxn)
OUT.prd_id    = prd_id; % id
OUT.prd_F_sel = F_sel;  % Frequency of selectivity score
OUT.prd_F_spe = F_spe;  % Frequency of specipicity score
% selected reactions (out of the measured reactions in trg_rxn_name)
OUT.trg_id   = trg_id;
