# Supplementary material for: Systems analysis of intracellular pH vulnerabilities for cancer therapy
Source: Nat Commun. 2018 Jul 31;9:2997. doi: 10.1038/s41467-018-05261-x (PMC6068141; doi:10.1038/s41467-018-05261-x)
Supplement: Supplementary file 5 — Supplementary Software [file 41467_2018_5261_MOESM5_ESM.zip › CODE/prd_hallmark_met_change.m]

% get predictions average halmmark scores across the pair comparison

function PRD_dMet = prd_hallmark_met_change(KO_SCORE, KO_PAIR)

% here I take the scores of O2 (id=1), Glucose (id=2), ROS (id=6), NADPH(id=9)
ID = [1 2 6 9];               % hallmarks ids 
N1 = length(KO_SCORE.prd_id); % number of predictions
N2 = length(KO_PAIR);         % number of predictions

% PRD Mats
PRD_nci_mu = zeros(N1,length(ID));
PRD_nci_err = zeros(N1,length(ID));
PRD_hm_mu = zeros(N1,length(ID));
PRD_hm_err = zeros(N1,length(ID));

for i = 1:N1
    tmp_nci = [];
    tmp_hm  = [];
    for j = 1:N2
        tmp_nci = [tmp_nci; 100.*KO_PAIR(j).nci_delta_hallmarks(KO_SCORE.prd_id(i),ID)];
        tmp_hm = [tmp_hm; 100.*KO_PAIR(j).hm_delta_hallmarks(KO_SCORE.prd_id(i),ID)];
    end
    PRD_nci_mu(i,:)  = mean(tmp_nci);
    PRD_nci_err(i,:) = std(tmp_nci)./sqrt(N2);
    PRD_hm_mu(i,:)   = mean(tmp_hm);
    PRD_hm_err(i,:)  = std(tmp_hm)./sqrt(N2);
end
PRD_dMet.PRD_nci_mu  = PRD_nci_mu;
PRD_dMet.PRD_nci_err = PRD_nci_err;
PRD_dMet.PRD_hm_mu   = PRD_hm_mu;
PRD_dMet.PRD_hm_err  = PRD_hm_err;
