# Supplementary material for: Systems analysis of intracellular pH vulnerabilities for cancer therapy
Source: Nat Commun. 2018 Jul 31;9:2997. doi: 10.1038/s41467-018-05261-x (PMC6068141; doi:10.1038/s41467-018-05261-x)
Supplement: Supplementary file 5 — Supplementary Software [file 41467_2018_5261_MOESM5_ESM.zip › CODE/printCellArray.m]

% send a cell array and print it to the file

function OUT = printCellArray(P, file)

fid = fopen(file, 'w');

dim = size(P);
N = dim(1);

for i = 1:N

    tmp = P{i}; M = length(tmp);
    A = [];
    for j = 1:M
        A = [A tmp{j}];
        fprintf(fid, '%s\t', tmp{j});
    end
    OUT{i} = A;
    fprintf(fid, '\n');
end
fclose(fid);
