# Supplementary material for: Systems analysis of intracellular pH vulnerabilities for cancer therapy
Source: Nat Commun. 2018 Jul 31;9:2997. doi: 10.1038/s41467-018-05261-x (PMC6068141; doi:10.1038/s41467-018-05261-x)
Supplement: Supplementary file 5 — Supplementary Software [file 41467_2018_5261_MOESM5_ESM.zip › CODE/PrintRxn.m]

function [  ] = PrintRxn( model, rxn_idx )
%PRINT_RXN prints a summary of the given reaction

fprintf('\n%s (Rxn %d):\n', model.rxnNames{rxn_idx}, rxn_idx);
   fprintf('lb: %d ub: %d :\n', model.lb(rxn_idx), model.ub(rxn_idx));
   rxn_metabs = find(model.S(:,rxn_idx));
   for (b = 1:length(rxn_metabs))
       metab = rxn_metabs(b);
       fprintf('%d %s (%s)\n', full(model.S(metab,rxn_idx)), model.mets{metab}, model.metNames{metab});
   end

end
