# Supplementary material for: Systems analysis of intracellular pH vulnerabilities for cancer therapy
Source: Nat Commun. 2018 Jul 31;9:2997. doi: 10.1038/s41467-018-05261-x (PMC6068141; doi:10.1038/s41467-018-05261-x)
Supplement: Supplementary file 5 — Supplementary Software [file 41467_2018_5261_MOESM5_ESM.zip › CODE/set_bounds.m]

% SEND:
% --- idx:       index of the reactions for which you wish to set bound
% --- lower, upper:   vectors of the size of idx of the lower and upper bound to set

function model = set_bounds(model, idx, lower, upper)

N = length(idx);
for i = 1:N
    if ~isempty(lower)
        if length(lower) > 1
            model.lb(idx(i)) = lower(i);
        elseif length(lower) ==1
            model.lb(idx(i)) = lower;
        end
    end
    
    if ~isempty(upper)
        if length(upper) > 1
            model.ub(idx(i)) = upper(i);
        elseif length(upper) ==1
            model.ub(idx(i)) = upper;
        end
    end
    
end
