# Supplementary material for: Systems analysis of intracellular pH vulnerabilities for cancer therapy
Source: Nat Commun. 2018 Jul 31;9:2997. doi: 10.1038/s41467-018-05261-x (PMC6068141; doi:10.1038/s41467-018-05261-x)
Supplement: Supplementary file 5 — Supplementary Software [file 41467_2018_5261_MOESM5_ESM.zip › CODE/set_obj_fun.m]

% SEND:
% --- model:   the model structure
% --- idx:     the index of the objective function you wish to optimize
% --- weight:  a number to 'max' (weight > 0) or to 'min' ( weight < 0)


function model = set_obj_fun(model, idx, weight)

% clean any previously defined objective function
model.c(:) = 0;
% set the new objective
model.c(idx) = weight;
