# Supplementary material for: Systems analysis of intracellular pH vulnerabilities for cancer therapy
Source: Nat Commun. 2018 Jul 31;9:2997. doi: 10.1038/s41467-018-05261-x (PMC6068141; doi:10.1038/s41467-018-05261-x)
Supplement: Supplementary file 5 — Supplementary Software [file 41467_2018_5261_MOESM5_ESM.zip › CODE/singleFVA.m]

% Flux Variability Analysis (FVA)

% SEND:
% --- model:       the model structure (AFTER YOU HAD SET ALL PARAMETERS)
% --- obj_fun_idx (optional): index of the objective function (usually the "biomass")
% --- obj_perc (optional): percentage of maximum e.g. 80%
% --- idx: index of the single reaction of interest

% DO:
% --- set idx as the objective function to max and to min and get its max and min values

function [vmin, vmax] = singleFVA(model, obj_fun_idx, obj_frac, idx)

% FIRST set bound of "biomass" (or other obj_fun) to the optimal
% ! NOTE: this is not always what you need to do (better to take like 80% of the optimal solution)
eps = 1e-8;
if ~isempty(obj_fun_idx)
    if isempty(obj_frac)
        obj_frac = 1;
    end
    model = RunTomlabLP(model, 0);
    % to corrected for cases where biomass has smaller value 
    % than numerical percision
    res_opt = model.result_opt;
    if res_opt < eps && res_opt > -eps
        res_opt = 0;
    end
    model = set_bounds(model, obj_fun_idx, obj_frac*res_opt, res_opt);
end
 
%disp(['getting vmin & vmax for reaction #: ', num2str(idx)]);

% --- get max => c(i) = 1;
model = set_obj_fun(model, idx, 1);
lp_model = RunTomlabLP (model, 0);
vmax = lp_model.result_opt;
    
% --- get min => c(i) = -1;
model = set_obj_fun(model, idx, -1);
lp_model = RunTomlabLP (model, 0);
vmin = -lp_model.result_opt;
    
clear tmp
    
end
