# Supplementary material for: Systems analysis of intracellular pH vulnerabilities for cancer therapy
Source: Nat Commun. 2018 Jul 31;9:2997. doi: 10.1038/s41467-018-05261-x (PMC6068141; doi:10.1038/s41467-018-05261-x)
Supplement: Supplementary file 5 — Supplementary Software [file 41467_2018_5261_MOESM5_ESM.zip › CODE/singleFVA_on_weight_matrix.m]

% Given a weight_matrix it performs FVA analysis on all rxn. 

% SEND:
% --- model
% --- weight_matrix 
% --- use_rules: 0 (no) or 1 (yes)
% --- !NOTE! use this function with additional input to test compartment effect 
%            by sending the vector of reaction for which ph-weight is NOT applied

% GET:
% --- ko_vmax_matrix 

%function ko_vmaxs = singleFVA_on_weight_matrix(model, weight_matrix, use_rules, obj_fun_idx, obj_frac, trg_idx)
function ko_vmaxs = singleFVA_on_weight_matrix(model, weight_matrix, use_rules, obj_fun_idx, obj_frac, trg_idx, rxn_avoid)

N = size(weight_matrix, 2);

ko_vmins = zeros(N,1);
ko_vmaxs = zeros(N,1);

for i = 1:N

    gene_weights = weight_matrix(:,i);
    rxn_weights  = weight_rxns_associated_with_gene(model, gene_weights, use_rules);
    
    % --- do not apply ph-weights to specific rxn (e.g, those in certain ccompartments)
    if ~isempty(rxn_avoid)
        rxn_weights(rxn_avoid,:) = 1;
    end
    
    % mpko
    ko_model     = constrain_model_with_weights(model, rxn_weights);
    
    [ko_vmins(i), ko_vmaxs(i)] = singleFVA(ko_model, obj_fun_idx, obj_frac, trg_idx);
    
end
