# Supplementary material for: Systems analysis of intracellular pH vulnerabilities for cancer therapy
Source: Nat Commun. 2018 Jul 31;9:2997. doi: 10.1038/s41467-018-05261-x (PMC6068141; doi:10.1038/s41467-018-05261-x)
Supplement: Supplementary file 5 — Supplementary Software [file 41467_2018_5261_MOESM5_ESM.zip › CODE/weight_rxns_associated_with_gene.m]

% Given gene weights, get reaction weights.
% It applies rules (AND takes min, OR takes max) or not (take the average).

% SEND:
% --- model: the model structure
% --- gene_weights: gene weights (0-1)
% --- use_rules: 1 uses rules, 0 not

% GET:
% --- rxn_weights: a vector of weights for each reaction

function rxn_weights = weight_rxns_associated_with_gene(model, gene_weights, use_rules)

N = length(model.rxns);
rxn_weights = ones(N,1);

if use_rules == 1

    x = gene_weights; % rules are expressed as x description

    for i = 1:N
    
        % rule (expressed as x vector)
        rule = model.rules{i};
    
        if ~isempty(rule)
            % get weights at the rxn level
            rxn_weights(i) = evalRule_partialKO(rule, x);
        else
            gid = find(model.rxnGeneMat(i,:));
            if ~isempty(gid)
                rxn_weights(i) = nanmean(gene_weights(gid));
            end
        end
    end
    
else
    for i = 1:N
        gid = find(model.rxnGeneMat(i,:));
        if ~isempty(gid)
            rxn_weights(i) = nanmean(gene_weights(gid));
        end
    end   
end

end
